# Supplementary material for: Metabolome analysis of 20 taxonomically related benzylisoquinoline alkaloid-producing plants
Source: BMC Plant Biol. 2015 Sep 15;15:220. doi: 10.1186/s12870-015-0594-2 (PMC4570626; doi:10.1186/s12870-015-0594-2)
Supplement: Additional file 3: — Metabolites detected and quantified by NMR-based profiling. Compound abundances (mg/g dry weight) are provided for each of 4 replicates (labeled A, B, C, D) for all 20 plant species. Means ± SD are provided for each metabolite. Species abbreviations are defined in Table 1. (XLS 213 kb) [file 12870_2015_594_MOESM3_ESM.xls]

## Sheet: NMR
Metabolite	AME-A	AME-B	AME-C	AME-D	AME-mean	AME-SD	BTH-A	BTH-B	BTH-C	BTH-D	BTH-mean	BTH-SD	CCH-A	CCH-B	CCH-C	CCH-D	CCH-mean	CCH-SD	CMA-A	CMA-B	CMA-C	CMA-D	CMA-mean	CMA-SD	CMU-A	CMU-B	CMU-C	CMU-D	CMU-mean	CMU-SD	CTR-A	CTR-B	CTR-C	CTR-D	CTR-mean	CTR-SD	ECA-A	ECA-B	ECA-C	ECA-D	ECA-mean	ECA-SD	GFL-A	GFL-B	GFL-C	GFL-D	GFL-mean	GFL-SD	HCA-A
1,6-Anhydro-β-D-glucose	0	0	0	0	0	0	0	0	0	0	0	0	0	0	0	0	0	0	0	0	0	0	0	0	0	0	0	0	0	0	0	0	0	0	0	0	0	0	0	0	0	0	0	0	0	0	0	0	0
2-Aminobutyrate	0	0	0	0	0	0	0	0	0	0	0	0	0	0	0	0	0	0	0	0	0	0	0	0	0	0	0	0	0	0	0	0	0	0	0	0	0	0	0	0	0	0	0	0	0	0	0	0	0
2-Hydroxyphenylacetate	0	0	0	0	0	0	0	0	0	0	0	0	0	0	0	0	0	0	0	0	0	0	0	0	0	0	0	0	0	0	0	0	0	0	0	0	95.8	92.8	92.2	95.4	94.05	1.81384	0	0	0	0	0	0	0
2-Oxoglutarate	0	0	0	0	0	0	0	0	0	0	0	0	0	0	0	0	0	0	0	0	0	0	0	0	0	0	0	0	0	0	0	0	0	0	0	0	0	0	0	0	0	0	0	0	0	0	0	0	0
2-Phosphoglycerate	0	0	0	0	0	0	0	0	0	0	0	0	0	0	0	0	0	0	0	0	0	0	0	0	0	0	0	0	0	0	1121.3	1109.7	1140.7	1128	1124.92	12.9518	0	0	0	0	0	0	440.5	426.8	448	405.7	430.25	18.5718	0
3,5-Dibromotyrosine	0	0	0	0	0	0	0	0	0	0	0	0	0	0	0	0	0	0	0	0	0	0	0	0	0	0	0	0	0	0	0	0	0	0	0	0	0	0	0	0	0	0	0	0	0	0	0	0	0
3-Hydroxyisovalerate	0	0	0	0	0	0	0	0	0	0	0	0	0	0	0	0	0	0	16.9	16.2	16	15.8	16.225	0.478714	0	0	0	0	0	0	0	0	0	0	0	0	0	0	0	0	0	0	0	0	0	0	0	0	0
3-Hydroxykynurenine	0	0	0	0	0	0	0	0	0	0	0	0	0	0	0	0	0	0	0	0	0	0	0	0	0	0	0	0	0	0	0	0	0	0	0	0	0	0	0	0	0	0	0	0	0	0	0	0	0
3-I0oxylsulfate	0	0	0	0	0	0	0	0	0	0	0	0	0	0	0	0	0	0	0	0	0	0	0	0	0	0	0	0	0	0	0	0	0	0	0	0	0	0	0	0	0	0	0	0	0	0	0	0	0
4-Aminobutyrate	561.6	573.9	595.4	570.9	575.45	14.2937	0	0	0	0	0	0	0	0	0	0	0	0	136.7	136.3	142.6	139.3	138.725	2.9056	104.3	112.2	127.6	131.3	118.85	12.7474	0	0	0	0	0	0	337.7	348.2	383.1	372	360.25	20.9276	257.6	238.8	254.6	244.8	248.95	8.69847	0
4-Carboxyglutamate	0	0	0	0	0	0	330.4	338.6	329.7	328.9	331.9	4.50851	0	0	0	0	0	0	0	0	0	0	0	0	0	0	0	0	0	0	0	0	0	0	0	0	208.9	228.9	226	202.9	216.675	12.7359	0	0	0	0	0	0	0
4-Hydroxy-3-methoxymalate	0	0	0	0	0	0	273.8	269.9	279.1	293.2	279	10.1899	0	0	0	0	0	0	0	0	0	0	0	0	0	0	0	0	0	0	0	0	0	0	0	0	0	0	0	0	0	0	0	0	0	0	0	0	0
5-Hydroxyi0ole-3-acetate	0	0	0	0	0	0	0	0	0	0	0	0	0	0	0	0	0	0	0	0	0	0	0	0	0	0	0	0	0	0	0	0	0	0	0	0	0	0	0	0	0	0	0	0	0	0	0	0	0
Acetamide	0	0	0	0	0	0	0	0	0	0	0	0	0	0	0	0	0	0	605.3	586.9	613.3	618.8	606.075	13.9333	0	0	0	0	0	0	0	0	0	0	0	0	0	0	0	0	0	0	416.3	385.1	406.9	410.4	404.675	13.6143	0
Acetate	26.8	25.8	26.4	21.9	25.225	2.25444	26	22.9	21	26.1	24	2.49132	19.6	20.2	22	21.3	20.775	1.07819	18.2	26	26.8	22.3	23.325	3.93901	22.6	27.5	29.1	25.7	26.225	2.78732	117.6	101.7	97.7	97.1	103.525	9.60291	0	0	0	0	0	0	0	0	0	0	0	0	0
Acetone	8.9	10.2	7.4	9.8	9.075	1.24197	0	0	0	0	0	0	0	0	0	0	0	0	0	0	0	0	0	0	0	0	0	0	0	0	0	0	0	0	0	0	0	0	0	0	0	0	0	0	0	0	0	0	0
Alanine	173.5	163.3	154.6	151.9	160.825	9.75	256.6	231.9	237.7	247.1	243.325	10.842	32.2	30.4	36.1	39.1	34.45	3.90768	150.5	150.2	169.2	161.5	157.85	9.21394	709.1	727.4	716.2	731.3	721	10.1931	394.7	398.5	381.3	369	385.875	13.4532	433.4	440.1	487.1	482.2	460.7	27.8619	101.3	116.3	113.7	127.9	114.8	10.9136	63.5
Anserine	0	0	0	0	0	0	0	0	0	0	0	0	0	0	0	0	0	0	0	0	0	0	0	0	0	0	0	0	0	0	165.2	176.7	172.7	176.2	172.7	5.30723	0	0	0	0	0	0	0	0	0	0	0	0	0
Arabinitol	0	0	0	0	0	0	0	0	0	0	0	0	1765.6	1673.6	1549.7	1606	1648.72	92.9335	0	0	0	0	0	0	0	0	0	0	0	0	0	0	0	0	0	0	0	0	0	0	0	0	0	0	0	0	0	0	0
Arabinose	0	0	0	0	0	0	0	0	0	0	0	0	317.1	302.1	291.7	280	297.725	15.7587	0	0	0	0	0	0	0	0	0	0	0	0	0	0	0	0	0	0	0	0	0	0	0	0	0	0	0	0	0	0	0
Arginine	0	0	0	0	0	0	218.3	219.9	228.9	231	224.525	6.3563	0	0	0	0	0	0	0	0	0	0	0	0	0	0	0	0	0	0	0	0	0	0	0	0	266.1	234.7	253.9	286.7	260.35	21.8091	2020.6	2077.5	1985.4	2021.9	2026.35	38.0617	1052.5
Ascorbate	0	0	0	0	0	0	0	0	0	0	0	0	0	0	0	0	0	0	0	0	0	0	0	0	0	0	0	0	0	0	0	0	0	0	0	0	0	0	0	0	0	0	0	0	0	0	0	0	0
Asparagine	243.8	282.8	271.2	235.9	258.425	22.2007	0	0	0	0	0	0	0	0	0	0	0	0	518.3	464.1	487.2	505.6	493.8	23.5594	0	0	0	0	0	0	0	0	0	0	0	0	1401.8	1442.4	1436.3	1418.9	1424.85	18.3104	315.1	303.1	308.3	304.6	307.775	5.35	3824.2
Aspartate	600.7	605.2	625.3	589.7	605.225	14.883	0	0	0	0	0	0	0	0	0	0	0	0	524.7	498.2	538.2	548.5	527.4	21.7699	0	0	0	0	0	0	0	0	0	0	0	0	172.2	169.2	170	165.3	169.175	2.87793	0	0	0	0	0	0	406.2
Betaine	0	0	0	0	0	0	63.6	61.4	63.8	63.1	62.975	1.09049	221.7	219.4	202.2	208.6	212.975	9.17692	281.9	276.3	297.2	286.6	285.5	8.86378	0	0	0	0	0	0	0	0	0	0	0	0	0	0	0	0	0	0	0	0	0	0	0	0	0
Carnitine	58.7	65.1	57.2	62.2	60.8	3.55059	0	0	0	0	0	0	36.3	31.2	40.2	39.7	36.85	4.14608	85	89.6	79.8	79.4	83.45	4.82873	50	46.8	57.2	49.3	50.825	4.46645	0	0	0	0	0	0	92.8	82.6	86.9	96.5	89.7	6.16712	82.5	80.7	79.3	89.1	82.9	4.3359	0
Choline	273.5	252.6	277	271.8	268.725	10.9658	0	0	0	0	0	0	24.2	23.1	20.3	28.5	24.025	3.40527	56.2	46.9	44.5	47	48.65	5.1643	164.8	184.2	182.1	172.3	175.85	9.00907	197.1	202.1	177.9	180	189.275	12.1261	148.5	142.7	146	136.3	143.375	5.28102	77.9	75.3	85.2	94.8	83.3	8.73728	203.8
Citrate	32.1	33.6	33.9	38.8	34.6	2.90861	0	0	0	0	0	0	0	0	0	0	0	0	0	0	0	0	0	0	0	0	0	0	0	0	0	0	0	0	0	0	0	0	0	0	0	0	0	0	0	0	0	0	0
Ethanol	512.8	488.8	497	510.6	502.3	11.3942	123.2	120	118.3	134	123.875	7.04905	0	0	0	0	0	0	198	186.4	205.3	181.5	192.8	10.8311	228.5	230.5	239.2	242.3	235.125	6.66752	37.9	34.3	39	28.1	34.825	4.91214	0	0	0	0	0	0	168.6	158.5	145.1	191	165.8	19.362	83.4
Ethylene glycol	0	0	0	0	0	0	0	0	0	0	0	0	75	80.6	75.1	79.3	77.5	2.87866	0	0	0	0	0	0	0	0	0	0	0	0	0	0	0	0	0	0	24.5	28.6	30	25	27.025	2.69614	0	0	0	0	0	0	0
Ferulate	0	0	0	0	0	0	0	0	0	0	0	0	0	0	0	0	0	0	0	0	0	0	0	0	0	0	0	0	0	0	0	0	0	0	0	0	0	0	0	0	0	0	0	0	0	0	0	0	188.5
Formate	50.9	50.2	49.3	53.1	50.875	1.62147	0	0	0	0	0	0	86.7	87	88.2	80.9	85.7	3.26497	0	0	0	0	0	0	50.3	42.9	48.1	49.5	47.7	3.32666	127.3	130.6	123	119	124.975	5.05462	0	0	0	0	0	0	111.3	110.9	117.3	130.1	117.4	8.95842	0
Fructose	6266.8	7072.7	6641.8	6537	6629.57	335.005	808.5	771.2	794.8	787.2	790.425	15.5547	0	0	0	0	0	0	11810.7	12678.6	12496.5	12444.4	12357.6	378.139	16995.7	17190.3	16928.3	17053.9	17042.1	111.364	8122.3	7596.4	7884.5	7979	7895.55	222.105	989.5	1080.7	1025.2	1057.9	1038.32	39.7281	2831.8	2168.6	2426.8	2795.4	2555.65	316.306	611.9
Fucose	0	0	0	0	0	0	0	0	0	0	0	0	0	0	0	0	0	0	0	0	0	0	0	0	0	0	0	0	0	0	184.9	208.2	183.6	178.9	188.9	13.1222	0	0	0	0	0	0	0	0	0	0	0	0	0
Fumarate	0	0	0	0	0	0	0	0	0	0	0	0	0	0	0	0	0	0	0	0	0	0	0	0	0	0	0	0	0	0	394.4	377.2	378.8	370.1	380.125	10.2402	0	0	0	0	0	0	1363.7	1333.6	1338.5	1393.6	1357.35	27.5304	59.3
Galactonate	0	0	0	0	0	0	0	0	0	0	0	0	0	0	0	0	0	0	0	0	0	0	0	0	0	0	0	0	0	0	0	0	0	0	0	0	201.1	233.5	241.4	203	219.75	20.7056	0	0	0	0	0	0	0
Galactose	0	0	0	0	0	0	0	0	0	0	0	0	0	0	0	0	0	0	0	0	0	0	0	0	139.7	152.4	155.3	141.8	147.3	7.70325	0	0	0	0	0	0	0	0	0	0	0	0	0	0	0	0	0	0	0
Glucarate	0	0	0	0	0	0	0	0	0	0	0	0	76.9	50.8	64.2	94.4	71.575	18.5771	0	0	0	0	0	0	0	0	0	0	0	0	0	0	0	0	0	0	0	0	0	0	0	0	0	0	0	0	0	0	0
Glucitol	0	0	0	0	0	0	0	0	0	0	0	0	1058.3	1047	1102.9	1092.8	1075.25	26.8197	0	0	0	0	0	0	0	0	0	0	0	0	0	0	0	0	0	0	0	0	0	0	0	0	0	0	0	0	0	0	661.5
Gluconate	0	0	0	0	0	0	0	0	0	0	0	0	0	0	0	0	0	0	0	0	0	0	0	0	0	0	0	0	0	0	0	0	0	0	0	0	0	0	0	0	0	0	0	0	0	0	0	0	0
Glucose	7406.3	7394.9	6989	7222.7	7253.23	195.15	995.9	1028.4	987.5	1042.8	1013.65	26.2435	409.1	390.9	384.7	419.1	400.95	15.926	14283.4	14404.3	13345	14712.4	14186.3	589.214	14084.2	14343.5	15697.2	14348.6	14618.4	729.735	887.6	891.2	899.9	878.3	889.25	8.94148	3066.2	3662.4	3374.3	3267.7	3342.65	248.518	7091.1	6427.1	6236.3	6935.4	6672.48	406.134	0
Glutamate	1267.7	1282.8	1106.1	1114.9	1192.88	95.3857	184.5	203.9	199.6	201.9	197.475	8.82662	0	0	0	0	0	0	1148.1	1208.5	1204.6	1204.7	1191.47	28.9736	0	0	0	0	0	0	0	0	0	0	0	0	487.5	496.7	519.6	492.2	499	14.2377	78.9	84.9	80.9	91.3	84	5.4687	0
Glutamine	2600.6	2352.5	2272.6	2718.5	2486.05	208.607	99.2	92.4	101.9	102.5	99	4.62817	473	446.1	438.8	442	449.975	15.6381	3361	3573.7	3608.9	3246	3447.4	173.264	0	0	0	0	0	0	0	0	0	0	0	0	11517.7	11226.2	10815.6	10957.4	11129.2	309.947	811.6	891.8	822.2	888.2	853.45	42.451	229.8
Glutathione	0	0	0	0	0	0	0	0	0	0	0	0	0	0	0	0	0	0	0	0	0	0	0	0	0	0	0	0	0	0	0	0	0	0	0	0	0	0	0	0	0	0	0	0	0	0	0	0	0
Glycerate	6290.9	5732.1	6115.5	5956.6	6023.77	237.596	1294.9	1308.4	1343.9	1324.4	1317.9	21.1148	0	0	0	0	0	0	19190.8	19877.2	18838.5	19506.8	19353.3	443.268	0	0	0	0	0	0	0	0	0	0	0	0	175.5	177.6	195.3	183.9	183.075	8.89733	293.2	299	298.7	280.6	292.875	8.60673	363.1
Glycerol	0	0	0	0	0	0	614.2	638.3	599	614.3	616.45	16.2441	220.2	196.9	171.1	209.9	199.525	21.2129	0	0	0	0	0	0	0	0	0	0	0	0	0	0	0	0	0	0	0	0	0	0	0	0	0	0	0	0	0	0	0
Glycine	266.9	276.6	230.1	255.9	257.375	20.0535	342.9	328.5	330.4	356.4	339.55	12.9225	22.7	19.7	24.4	20.4	21.8	2.15561	691.3	704	690.7	683.3	692.325	8.59161	0	0	0	0	0	0	0	0	0	0	0	0	98.4	95.4	87.6	89.7	92.775	4.99224	0	0	0	0	0	0	260.9
Glycolate	0	0	0	0	0	0	451.3	498.6	480.8	477.6	477.075	19.5092	0	0	0	0	0	0	0	0	0	0	0	0	0	0	0	0	0	0	0	0	0	0	0	0	0	0	0	0	0	0	0	0	0	0	0	0	0
Guanidoacetate	0	0	0	0	0	0	0	0	0	0	0	0	516.3	513.6	499.4	522.2	512.875	9.67449	0	0	0	0	0	0	0	0	0	0	0	0	0	0	0	0	0	0	569.5	569.6	581.3	563.8	571.05	7.35142	0	0	0	0	0	0	0
Histamine	0	0	0	0	0	0	315.9	307.9	326.4	316.1	316.575	7.58216	0	0	0	0	0	0	0	0	0	0	0	0	0	0	0	0	0	0	0	0	0	0	0	0	0	0	0	0	0	0	0	0	0	0	0	0	0
Histidine	0	0	0	0	0	0	0	0	0	0	0	0	0	0	0	0	0	0	0	0	0	0	0	0	0	0	0	0	0	0	0	0	0	0	0	0	0	0	0	0	0	0	0	0	0	0	0	0	0
Homoserine	0	0	0	0	0	0	0	0	0	0	0	0	0	0	0	0	0	0	234.1	231.8	237.3	248.3	237.875	7.30679	0	0	0	0	0	0	0	0	0	0	0	0	0	0	0	0	0	0	0	0	0	0	0	0	1453.5
Homovanillate	124.1	103	118.8	125.4	117.825	10.2873	0	0	0	0	0	0	0	0	0	0	0	0	0	0	0	0	0	0	0	0	0	0	0	0	0	0	0	0	0	0	0	0	0	0	0	0	0	0	0	0	0	0	0
Isobutyrate	6.4	6.2	6.6	5.6	6.2	0.432049	0	0	0	0	0	0	0	0	0	0	0	0	0	0	0	0	0	0	0	0	0	0	0	0	0	0	0	0	0	0	0	0	0	0	0	0	0	0	0	0	0	0	0
Isocitrate	0	0	0	0	0	0	0	0	0	0	0	0	0	0	0	0	0	0	0	0	0	0	0	0	0	0	0	0	0	0	0	0	0	0	0	0	0	0	0	0	0	0	0	0	0	0	0	0	0
Isoleucine	29.8	27.4	29.2	30.4	29.2	1.29615	0	0	0	0	0	0	0	0	0	0	0	0	0	0	0	0	0	0	0	0	0	0	0	0	0	0	0	0	0	0	150.2	141.4	166	156.4	153.5	10.3595	0	0	0	0	0	0	0
Lactate	157.5	131.8	139.2	142.3	142.7	10.8052	0	0	0	0	0	0	18.1	22.6	21.2	27.1	22.25	3.74032	0	0	0	0	0	0	0	0	0	0	0	0	0	0	0	0	0	0	0	0	0	0	0	0	0	0	0	0	0	0	0
Lactose	112.7	93.3	118.3	90.9	103.8	13.7371	186	199.3	188.6	188	190.475	5.98742	0	0	0	0	0	0	0	0	0	0	0	0	0	0	0	0	0	0	685.4	700.2	696.4	709.8	697.95	10.0894	0	0	0	0	0	0	0	0	0	0	0	0	0
Leucine	34.6	31.6	30.8	32.2	32.3	1.63707	0	0	0	0	0	0	0	0	0	0	0	0	0	0	0	0	0	0	34.4	36.2	39	39.7	37.325	2.46762	0	0	0	0	0	0	83.3	84.2	94.5	91.9	88.475	5.57038	0	0	0	0	0	0	0
Lysine	0	0	0	0	0	0	0	0	0	0	0	0	0	0	0	0	0	0	0	0	0	0	0	0	0	0	0	0	0	0	0	0	0	0	0	0	0	0	0	0	0	0	0	0	0	0	0	0	0
Malate	158.1	155.3	144.1	132.8	147.575	11.5589	0	0	0	0	0	0	0	0	0	0	0	0	1699.5	1704.8	1769	1754.6	1731.97	35.004	799.6	786	801.1	811	799.425	10.2802	0	0	0	0	0	0	0	0	0	0	0	0	0	0	0	0	0	0	0
Maleate	0	0	0	0	0	0	307.7	291.3	295.8	302.1	299.225	7.17931	0	0	0	0	0	0	0	0	0	0	0	0	0	0	0	0	0	0	0	0	0	0	0	0	0	0	0	0	0	0	0	0	0	0	0	0	0
Malonate	0	0	0	0	0	0	310.9	291.3	296.5	308.8	301.875	9.48907	0	0	0	0	0	0	0	0	0	0	0	0	0	0	0	0	0	0	0	0	0	0	0	0	0	0	0	0	0	0	0	0	0	0	0	0	0
Maltose	646.3	698.2	667.6	639.7	662.95	26.3437	408.7	407.7	383.2	375.2	393.7	17.0636	0	0	0	0	0	0	966.6	954.2	918.2	971.5	952.625	24.0772	0	0	0	0	0	0	736.9	706.5	732.9	706.2	720.625	16.5645	514.6	534.2	528.3	494.8	517.975	17.496	457	483	446	426.5	453.125	23.5739	554.5
Mannitol	934	884.4	850.7	879.3	887.1	34.6059	353	376.5	345	355	357.375	13.4621	784.9	780.4	752.3	779.9	774.375	14.8874	1219.4	1197.7	1227.6	1261.9	1226.65	26.6716	0	0	0	0	0	0	0	0	0	0	0	0	194.5	205.9	215.2	207	205.65	8.51293	0	0	0	0	0	0	738.4
Methylguanidine	0	0	0	0	0	0	0	0	0	0	0	0	0	0	0	0	0	0	0	0	0	0	0	0	0	0	0	0	0	0	0	0	0	0	0	0	0	0	0	0	0	0	0	0	0	0	0	0	0
Methylmalonate	29.4	31	28.4	30.9	29.925	1.25266	0	0	0	0	0	0	0	0	0	0	0	0	60.3	52.6	56.7	58.1	56.925	3.24178	0	0	0	0	0	0	0	0	0	0	0	0	0	0	0	0	0	0	0	0	0	0	0	0	0
O-Acetylcholine	0	0	0	0	0	0	0	0	0	0	0	0	0	0	0	0	0	0	0	0	0	0	0	0	34.9	43.5	33.1	32.6	36.025	5.08027	0	0	0	0	0	0	0	0	0	0	0	0	0	0	0	0	0	0	0
O-Phosphocholine	0	0	0	0	0	0	0	0	0	0	0	0	213.2	223.2	254.2	241.2	232.95	18.3007	58.5	69.6	69.1	61	64.55	5.63944	0	0	0	0	0	0	0	0	0	0	0	0	48.3	51.1	49	46.3	48.675	1.98053	0	0	0	0	0	0	0
O-Phosphoserine	0	0	0	0	0	0	784.3	801.6	762.2	787.7	783.95	16.3174	0	0	0	0	0	0	0	0	0	0	0	0	0	0	0	0	0	0	0	0	0	0	0	0	0	0	0	0	0	0	0	0	0	0	0	0	0
Ornithine	0	0	0	0	0	0	0	0	0	0	0	0	0	0	0	0	0	0	0	0	0	0	0	0	0	0	0	0	0	0	0	0	0	0	0	0	0	0	0	0	0	0	0	0	0	0	0	0	0
Phenylacetate	0	0	0	0	0	0	0	0	0	0	0	0	0	0	0	0	0	0	0	0	0	0	0	0	0	0	0	0	0	0	0	0	0	0	0	0	0	0	0	0	0	0	0	0	0	0	0	0	0
Proline	230.8	231.8	249.7	232.5	236.2	9.027	205.4	192.2	187.6	211.9	199.275	11.3029	0	0	0	0	0	0	1133.6	1172.7	1164.2	1174	1161.12	18.8576	0	0	0	0	0	0	0	0	0	0	0	0	1468.5	1576.6	1539.5	1456.8	1510.35	57.3231	478.3	495.3	499.3	453	481.475	21.0536	0
Propionate	0	0	0	0	0	0	0	0	0	0	0	0	0	0	0	0	0	0	0	0	0	0	0	0	0	0	0	0	0	0	0	0	0	0	0	0	0	0	0	0	0	0	0	0	0	0	0	0	0
Pyroglutamate	0	0	0	0	0	0	230.4	220	237.5	254.6	235.625	14.5489	0	0	0	0	0	0	0	0	0	0	0	0	0	0	0	0	0	0	0	0	0	0	0	0	356.1	387.9	382	370.8	374.2	13.9964	0	0	0	0	0	0	581.1
Pyruvate	0	0	0	0	0	0	0	0	0	0	0	0	0	0	0	0	0	0	0	0	0	0	0	0	0	0	0	0	0	0	77.4	83.8	90.2	83.4	83.7	5.2294	0	0	0	0	0	0	0	0	0	0	0	0	0
Riboflavin	0	0	0	0	0	0	0	0	0	0	0	0	0	0	0	0	0	0	0	0	0	0	0	0	0	0	0	0	0	0	0	0	0	0	0	0	0	0	0	0	0	0	0	0	0	0	0	0	0
Serine	683.1	666	696.7	680.8	681.65	12.5731	0	0	0	0	0	0	76.1	86.8	72.2	80.3	78.85	6.2474	560.1	590.1	575	597.7	580.725	16.6754	0	0	0	0	0	0	0	0	0	0	0	0	427.2	414.4	418.2	436.7	424.125	9.95435	0	0	0	0	0	0	0
Succinate	92.9	80.1	81.1	89.1	85.8	6.21504	0	0	0	0	0	0	0	0	0	0	0	0	69.7	79.3	75.1	75	74.775	3.93224	89.3	107.4	113.9	101.7	103.075	10.4487	484.2	501.8	473.6	487.8	486.85	11.6475	0	0	0	0	0	0	0	0	0	0	0	0	0
Sucrose	7193.1	7170.1	7024.2	6965.7	7088.28	110.776	8003.5	8208.8	7985.2	8049.5	8061.75	101.697	0	0	0	0	0	0	7458.3	7361	7486.1	7513.5	7454.73	66.423	130.3	132.8	133.4	141.4	134.475	4.80789	1722.6	1631.7	1707.7	1658.8	1680.2	42.2856	2814.1	2949.7	2416	2671.9	2712.92	228.142	17063.4	17043.1	16774.9	17482.5	17091	292.26	7105.8
Tartrate	34.4	30.1	29	36	32.375	3.35696	181.2	190.7	179.7	179	182.65	5.44457	0	0	0	0	0	0	448.6	426.3	468.5	430.4	443.45	19.3085	0	0	0	0	0	0	0	0	0	0	0	0	0	0	0	0	0	0	0	0	0	0	0	0	698.5
Taurine	0	0	0	0	0	0	0	0	0	0	0	0	0	0	0	0	0	0	0	0	0	0	0	0	0	0	0	0	0	0	220.8	218.2	183.4	204.1	206.625	17.1337	0	0	0	0	0	0	0	0	0	0	0	0	0
Threonate	0	0	0	0	0	0	870.9	876.3	882.7	859.5	872.35	9.83107	179.8	176.6	183.5	190.9	182.7	6.15088	0	0	0	0	0	0	0	0	0	0	0	0	0	0	0	0	0	0	0	0	0	0	0	0	0	0	0	0	0	0	0
Threonine	285.9	295.2	280.3	283	286.1	6.48331	0	0	0	0	0	0	37.5	36.5	41.2	40.7	38.975	2.32576	0	0	0	0	0	0	159.2	163.3	166.1	164.8	163.35	2.99388	0	0	0	0	0	0	379.3	419.3	400.6	382.2	395.35	18.5445	105.7	135.4	109.3	133.3	120.925	15.595	0
Tyramine	0	0	0	0	0	0	0	0	0	0	0	0	0	0	0	0	0	0	0	0	0	0	0	0	0	0	0	0	0	0	0	0	0	0	0	0	0	0	0	0	0	0	0	0	0	0	0	0	0
Tyrosine	31.7	37.8	36.5	35.4	35.35	2.62361	193	193.7	187.8	195.7	192.55	3.367	0	0	0	0	0	0	0	0	0	0	0	0	45.7	54.3	44.3	50	48.575	4.52208	0	0	0	0	0	0	0	0	0	0	0	0	187.7	168.7	180.1	174	177.625	8.17369	0
Valine	119.3	130.7	129.3	125.7	126.25	5.08953	0	0	0	0	0	0	0	0	0	0	0	0	82.4	93.8	99.7	107.1	95.75	10.4315	157	164.5	167.6	151.6	160.175	7.24448	0	0	0	0	0	0	332.4	322.6	336.3	320.8	328.025	7.51105	0	0	0	0	0	0	0
Xylose	359.4	340.9	367.7	343.6	352.9	12.8034	0	0	0	0	0	0	0	0	0	0	0	0	396.2	398.6	403.4	404.1	400.575	3.80559	670.1	679.8	690.2	678.9	679.75	8.22699	0	0	0	0	0	0	0	0	0	0	0	0	0	0	0	0	0	0	0
myo-Inositol	0	0	0	0	0	0	115.7	119.8	135.9	120.3	122.925	8.89208	0	0	0	0	0	0	0	0	0	0	0	0	0	0	0	0	0	0	671	690.5	628.2	667.4	664.275	26.1033	125.6	118.3	123.5	138.5	126.475	8.58385	0	0	0	0	0	0	305.5
sn-Glycero-3-phosphocholine	0	0	0	0	0	0	0	0	0	0	0	0	0	0	0	0	0	0	284.4	299.2	302.7	317	300.825	13.3862	0	0	0	0	0	0	0	0	0	0	0	0	0	0	0	0	0	0	0	0	0	0	0	0	0
π-Methylhistidine	0	0	0	0	0	0	354.3	371.5	388.6	361.6	369	14.8465	0	0	0	0	0	0	0	0	0	0	0	0	0	0	0	0	0	0	0	0	0	0	0	0	230.4	241.9	233.4	213	229.675	12.1368	0	0	0	0	0	0	0
[truncated: 70 more columns]
