# Supplementary material for: Metabolome analysis of 20 taxonomically related benzylisoquinoline alkaloid-producing plants
Source: BMC Plant Biol. 2015 Sep 15;15:220. doi: 10.1186/s12870-015-0594-2 (PMC4570626; doi:10.1186/s12870-015-0594-2)
Supplement: Additional file 4: — Metabolites detected and quantified by LC/DFI-MS/MS-based profiling. Compound abundances are provided for each of 4 replicates (labeled A, B, C, D) for all 20 plant species. Means and standard deviations (SD) are provided for each metabolite. Species abbreviations are defined in Table 1. A complete listing of full compound names and abbreviations is available online: http://www.biocrates.com/products/research-products/absoluteidq-p150-kit. (XLS 317 kb) [file 12870_2015_594_MOESM4_ESM.xls]

## Sheet: Sheet3
Lipid	C10	C10:1	C10:2	C14:1	C14:1-OH	C14:2	C14:2-OH	C16	C16-OH	C16:1	C16:1-OH	C16:2	C16:2-OH	C18	C18:1	C18:1-OH	C18:2	C2	C3	C3-DC (C4-OH)	C3:1	C4	C4:1	C5	C5-DC (C6-OH)	C5:1-DC	C6:1	C7-DC	lysoPC a C16:0	lysoPC a C16:1	lysoPC a C17:0	lysoPC a C18:0	lysoPC a C18:1	lysoPC a C18:2	lysoPC a C28:1	PC aa C28:1	PC aa C30:0	PC aa C30:2	PC aa C32:0	PC aa C32:1	PC aa C32:2	PC aa C32:3	PC aa C34:1	PC aa C34:2	PC aa C34:3	PC aa C34:4	PC aa C36:0	PC aa C36:1	PC aa C36:2
Class	acylcarnitine	acylcarnitine	acylcarnitine	acylcarnitine	acylcarnitine	acylcarnitine	acylcarnitine	acylcarnitine	acylcarnitine	acylcarnitine	acylcarnitine	acylcarnitine	acylcarnitine	acylcarnitine	acylcarnitine	acylcarnitine	acylcarnitine	acylcarnitine	acylcarnitine	acylcarnitine	acylcarnitine	acylcarnitine	acylcarnitine	acylcarnitine	acylcarnitine	acylcarnitine	acylcarnitine	acylcarnitine	glycerophospholipid	glycerophospholipid	glycerophospholipid	glycerophospholipid	glycerophospholipid	glycerophospholipid	glycerophospholipid	glycerophospholipid	glycerophospholipid	glycerophospholipid	glycerophospholipid	glycerophospholipid	glycerophospholipid	glycerophospholipid	glycerophospholipid	glycerophospholipid	glycerophospholipid	glycerophospholipid	glycerophospholipid	glycerophospholipid	glycerophospholipid
LOD	0.16	0.12	0.04	0.015	0.015	0.012	0.015	0.018	0.015	0.06	0.02	0.008	0.03	0.02	0.04	0.023	0.009	0.15	0.08	0.09	0.03	0.03	0.03	0.04	0.035	0.015	0.035	0.035	0.12	0.07	0.05	0.05	0.1	0.1	0.15	0.04	0.2	0.006	0.04	0.06	0.03	0.008	0.06	0.1	0.01	0.006	0.2	0.03	0.15
AME-A	0.326	0.123	0.04	0.077	0.022	0.031	0.041	0.015	0.03	0.079	0.062	0.026	0.035	0.024	0.037	0.085	0.046	0.12	0.067	0.073	0.076	0.082	0.039	0.068	0.031	0.027	0.036	0.054	2.17	0.067	0.057	0.22	0.621	3.66	0.604	0.573	0.371	0.323	2.48	1.94	0.978	0.332	70	533	206	1.9	2.74	4.6	46
AME-B	0.326	0.105	0.047	0.077	0.025	0.033	0.048	0.013	0.03	0.08	0.062	0.033	0.049	0.031	0.049	0.081	0.046	0.118	0.068	0.082	0.075	0.092	0.042	0.077	0.029	0.023	0.037	0.064	2.06	0.06	0.054	0.235	0.637	3.48	0.668	0.537	0.396	0.348	2.72	2.06	1.07	0.3	72.8	557	199	1.73	3.07	5.01	53
AME-C	0.342	0.108	0.043	0.082	0.022	0.029	0.051	0.015	0.041	0.085	0.065	0.033	0.047	0.031	0.046	0.109	0.055	0.129	0.074	0.077	0.064	0.075	0.035	0.075	0.037	0.027	0.039	0.054	1.92	0.064	0.054	0.261	0.593	3.26	0.583	0.574	0.372	0.312	2.19	1.98	0.958	0.344	65.7	530	190	1.77	2.77	4.31	41.1
AME-D	0.301	0.095	0.035	0.073	0.022	0.021	0.045	0.012	0.032	0.101	0.063	0.02	0.034	0.026	0.042	0.085	0.047	0.134	0.07	0.088	0.064	0.079	0.031	0.062	0.023	0.022	0.032	0.054	1.81	0.07	0.59	0.228	0.632	3.15	0.616	0.546	0.382	0.327	2.28	1.87	0.95	0.351	73.7	533	206	1.76	2.71	4.35	42.6
AME-mean	0.309	0.0875	0.0365	0.0755	0.022	0.02	0.05	0.012	0.0375	0.104	0.0645	0.0235	0.04	0.0295	0.0465	0.097	0.0515	0.1385	0.0735	0.09	0.058	0.0755	0.029	0.0655	0.026	0.022	0.0335	0.054	1.685	0.0685	0.5885	0.2485	0.618	2.95	0.6055	0.5465	0.3825	0.3215	2.135	1.89	0.94	0.357	71.55	531.5	198	1.695	2.725	4.205	40.15
AME-SD	0.0169386	0.0115866	0.005058	0.00368556	0.0015	0.00525991	0.004272	0.0015	0.00525198	0.0101776	0.00141421	0.00627163	0.0078475	0.00355903	0.00519615	0.0128062	0.0043589	0.00754431	0.0030957	0.00648074	0.00665207	0.00725718	0.00478714	0.00685565	0.0057735	0.00262996	0.00294392	0.005	0.157692	0.004272	0.267504	0.0177576	0.0196702	0.227651	0.0361697	0.0188414	0.0116154	0.0150665	0.235284	0.07932	0.055269	0.022574	3.59676	12.5797	7.58837	0.0752773	0.166808	0.321701	5.29615
BTH-A	0.157	0.082	0.03	0.046	0.013	0.013	0.028	0.02	0.024	0.064	0.043	0.012	0.023	0.015	0.019	0.039	0.015	0.083	0.038	0.025	0.067	0.049	0.021	0.041	0.014	0.017	0.018	0.023	0.644	0.148	0.062	0.381	0.446	1.95	0.065	0.102	0.112	0.021	0.127	0.357	0.214	0.062	1.56	3.68	140	0.164	0.216	0.343	3.82
BTH-B	0.151	0.079	0.026	0.041	0.011	0.014	0.021	0.02	0.021	0.052	0.055	0.017	0.019	0.014	0.016	0.032	0.019	0.089	0.042	0.026	0.054	0.047	0.024	0.052	0.019	0.016	0.021	0.023	0.654	0.158	0.069	0.394	0.474	1.85	0.069	0.117	0.093	0.016	0.123	0.399	0.204	0.065	1.72	4.01	161	0.108	0.262	0.381	3.83
BTH-C	0.164	0.079	0.037	0.051	0.01	0.012	0.027	0.023	0.021	0.062	0.052	0.013	0.019	0.012	0.018	0.038	0.021	0.092	0.043	0.03	0.052	0.046	0.022	0.055	0.016	0.017	0.02	0.023	0.643	0.177	0.06	0.399	0.471	2.05	0.068	0.132	0.109	0.014	0.133	0.398	0.179	0.065	1.74	3.79	165	0.122	0.272	0.366	3.86
BH-TD	0.159	0.076	0.024	0.041	0.013	0.015	0.023	0.017	0.022	0.054	0.053	0.016	0.021	0.013	0.019	0.037	0.015	0.091	0.046	0.029	0.067	0.053	0.025	0.048	0.022	0.016	0.022	0.021	0.623	0.167	0.065	0.374	0.456	2.05	0.072	0.111	0.105	0.017	0.118	0.387	0.187	0.071	1.54	3.87	135	0.106	0.28	0.398	3.7
BTH-mean	0.15775	0.079	0.02925	0.04475	0.01175	0.0135	0.02475	0.02	0.022	0.058	0.05075	0.0145	0.0205	0.0135	0.018	0.0365	0.0175	0.08875	0.04225	0.0275	0.06	0.04875	0.023	0.049	0.01775	0.0165	0.02025	0.0225	0.641	0.1625	0.064	0.387	0.46175	1.975	0.0685	0.1155	0.10475	0.017	0.12525	0.38525	0.196	0.06575	1.64	3.8375	150.25	0.125	0.2575	0.372	3.8025
BTH-SD	0.00537742	0.00244949	0.0057373	0.00478714	0.0015	0.00129099	0.00330404	0.00244949	0.00141421	0.00588784	0.00531507	0.00238048	0.00191485	0.00129099	0.00141421	0.00310913	0.003	0.00403113	0.00330404	0.00238048	0.00812404	0.0030957	0.00182574	0.0060553	0.0035	0.00057735	0.00170783	0.001	0.0129872	0.0123962	0.00391578	0.0115181	0.0131244	0.0957427	0.00288675	0.0126095	0.00834166	0.00294392	0.00634429	0.0196023	0.0158955	0.00377492	0.104563	0.138894	14.9527	0.0269568	0.0286298	0.0233381	0.0704154
CCH-A	0.177589	0.382109	0.0781385	0.101472	0.0357289	0.0339819	0.0868459	0.0360297	0.0942934	0.304691	0.102247	0.0413293	0.051432	0.0506518	0.0667123	0.0624949	0.0358732	0.171972	0.0783607	0.0507104	0.130975	0.222396	0.0620408	0.148646	0.0422248	0.0121628	0.0376548	0.0424658	1.07379	0.0424124	0.0618279	0.568088	0.627944	1.67312	0.107184	0.125144	0.23552	0.0745823	0.37326	0.344054	0.279887	0.0304105	10.9011	70.1107	7.05481	0.266092	0.55034	1.29188	8.95039
CCH-B	0.141022	0.294488	0.0724276	0.0949672	0.0271799	0.0299014	0.0711468	0.0496579	0.0739891	0.261776	0.0848326	0.0487864	0.0467536	0.0565904	0.0585744	0.0691465	0.0422222	0.141819	0.0734425	0.0528409	0.125747	0.222639	0.0744557	0.142262	0.0409111	0.0148348	0.0355252	0.0494893	0.995573	0.0448093	0.0647908	0.555717	0.651936	1.48501	0.0721955	0.122075	0.249178	0.0756903	0.381953	0.263115	0.27665	0.0253216	12.6203	64.4402	6.08339	0.186627	0.479579	0.915	6.87475
CCH-C	0.193434	0.37808	0.0808807	0.0934124	0.02926	0.0318881	0.0744056	0.0308062	0.095726	0.213074	0.0994146	0.0372028	0.0523876	0.0485508	0.0721142	0.071551	0.0385275	0.146111	0.0750776	0.0557543	0.110801	0.174563	0.0593018	0.142282	0.0389304	0.0153617	0.033094	0.0603991	1.01965	0.0427581	0.0765145	0.633148	0.636529	1.39752	0.114772	0.109975	0.296246	0.0598631	0.40955	0.366957	0.20458	0.0563027	9.35884	75.0221	5.64488	0.17856	0.415733	1.12534	7.00327
CCH-D	0.180488	0.384894	0.0829006	0.0885418	0.0318461	0.028401	0.0802875	0.0506922	0.0745927	0.212569	0.0807843	0.0355013	0.0482321	0.058075	0.0535754	0.0645407	0.0329289	0.169749	0.0800867	0.0519397	0.139353	0.214987	0.073775	0.152502	0.0407435	0.0210462	0.038954	0.0604058	1.06262	0.0404204	0.0514441	0.619433	0.661237	1.72205	0.0734916	0.0917302	0.276263	0.0683192	0.341772	0.339791	0.211354	0.0305092	10.7148	74.4862	6.72563	0.180433	0.443276	1.07217	6.95535
CCH-mean	0.173133	0.359893	0.0785868	0.0945984	0.0310037	0.0310431	0.0781714	0.0417965	0.0846503	0.248027	0.0918195	0.0407049	0.0497013	0.053467	0.0627441	0.0669333	0.037388	0.157413	0.0767419	0.0528113	0.126719	0.208646	0.0673934	0.146423	0.0407024	0.0158514	0.036307	0.05319	1.03791	0.0426001	0.0636443	0.594097	0.644412	1.56942	0.0919107	0.112231	0.264302	0.0696137	0.376634	0.328479	0.243118	0.035636	10.8988	71.0148	6.37718	0.202928	0.472232	1.1011	7.44594
CCH-SD	0.0224885	0.0436929	0.00454635	0.00533769	0.00368328	0.0024245	0.00691018	0.00991595	0.0119788	0.0442673	0.0105988	0.00591728	0.00264947	0.00458561	0.00826635	0.00414909	0.00395162	0.0156529	0.00302568	0.00214752	0.0120008	0.0229982	0.00784698	0.00504503	0.00135438	0.00373561	0.00256631	0.008808	0.0366249	0.00179742	0.0103134	0.0379311	0.0149782	0.153544	0.02224	0.015155	0.0272065	0.00726549	0.0279195	0.0451797	0.0407043	0.0139891	1.33778	4.90415	0.63329	0.0422503	0.0582679	0.155409	1.00437
CMA-A	0.107451	0.175746	0.0195601	0.0610416	0.0120511	0.0104557	0.0174262	0.00807946	0.0263638	0.0466638	0.0313171	0.0087131	0.0162645	0.0139013	0.0190616	0.0354293	0.0365828	0.110521	0.0279688	0.0320799	0.0298175	0.0335203	0.0344404	0.0352217	0.0208297	0.0097043	0.0233536	0.0423546	2.65953	0.053832	0.068462	0.143138	0.333748	8.57712	0.780462	0.418079	0.216682	0.51446	0.513323	0.912121	1.40805	0.501806	49.6743	422.735	105.099	2.2316	4.25197	2.01345	25.4951
CMA-B	0.110843	0.1658	0.0183624	0.0622644	0.0132183	0.009372	0.0196118	0.0119153	0.0218368	0.0586142	0.0358378	0.0142316	0.0145787	0.0182567	0.0158895	0.0385414	0.048276	0.100816	0.0324734	0.0297203	0.0289692	0.036834	0.0380378	0.0305639	0.0210101	0.00817772	0.029572	0.033167	2.62165	0.0620176	0.0698929	0.209584	0.435379	9.00929	0.789494	0.391807	0.249285	0.564312	0.605382	1.02716	1.59534	0.600645	69.4393	413.742	145.346	2.15615	4.29577	2.09014	32.9493
CMA-C	0.11097	0.140467	0.0228929	0.0807249	0.0178295	0.0133369	0.0203111	0.0124365	0.0285616	0.0537632	0.0449506	0.0143472	0.0140468	0.0175089	0.015916	0.0319303	0.0369614	0.0942405	0.0434707	0.0383631	0.0308861	0.0381541	0.0493671	0.0449786	0.0217309	0.00997871	0.0351327	0.0433635	2.86978	0.073531	0.0724805	0.263867	0.547908	9.33536	0.633417	0.411927	0.286214	0.543977	0.572978	1.46274	1.29652	0.543668	50.9227	418.565	134.733	2.05388	4.05784	2.32967	23.605
CMA-D	0.114846	0.117425	0.0202228	0.0525175	0.0126263	0.0113941	0.0187282	0.00688043	0.0252326	0.0586263	0.0336564	0.0111322	0.0132276	0.0165653	0.016748	0.0404778	0.0336323	0.0623832	0.0235368	0.0314492	0.0299352	0.0278085	0.0328893	0.0313882	0.0168871	0.0119801	0.0229623	0.0324137	2.20002	0.0580219	0.0729194	0.185699	0.348308	8.23598	0.593549	0.392774	0.22603	0.473579	0.565249	0.985815	1.44611	0.518446	64.2499	421.276	122.494	2.64193	4.3222	2.72943	28.5063
CMA-mean	0.111028	0.149859	0.0202595	0.0641371	0.0139313	0.0111397	0.0190193	0.00982793	0.0254987	0.0544169	0.0364405	0.012106	0.0145294	0.016558	0.0169038	0.0365947	0.0388631	0.0919903	0.0318624	0.0329032	0.029902	0.0340792	0.0386837	0.0355381	0.0201144	0.0099602	0.0277552	0.0378247	2.58774	0.0618506	0.0709387	0.200572	0.416336	8.78944	0.69923	0.403647	0.244553	0.524082	0.564233	1.09696	1.43651	0.541141	58.5715	419.079	126.918	2.27089	4.23194	2.29067	27.6389
CMA-SD	0.00302276	0.0262323	0.00191694	0.011878	0.00264212	0.00168176	0.00124398	0.00276326	0.00280538	0.00565311	0.00596618	0.00270809	0.00128327	0.00190158	0.00149275	0.0037409	0.00644932	0.0208401	0.00855576	0.00377419	0.000784604	0.0046126	0.0074416	0.0066128	0.00218653	0.00156237	0.00577564	0.00583585	0.280582	0.0084738	0.00212353	0.0503566	0.0985265	0.482276	0.100409	0.0133574	0.0309729	0.0394012	0.038134	0.248453	0.12346	0.0432412	9.79827	3.95528	17.2848	0.257858	0.119629	0.322021	4.07514
CMU-A	0.165	0.253	0.039	0.044	0.012	0.017	0.018	0.01	0.017	0.079	0.031	0.005	0.018	0.014	0.02	0.035	0.01	0.119	0.059	0.031	0.051	0.072	0.026	0.048	0.017	0.02	0.028	0.03	2.93	0.082	0.114	0.699	0.599	7.45	0.356	0.498	0.543	0.164	2.34	4.46	5.39	0.939	61.9	338	118	1.95	1.32	10.9	69.4
CMU-B	0.153	0.229	0.037	0.05	0.01	0.015	0.019	0.009	0.021	0.084	0.032	0.008	0.016	0.015	0.013	0.029	0.012	0.089	0.053	0.034	0.063	0.071	0.026	0.047	0.022	0.017	0.028	0.026	2.94	0.077	0.122	0.684	0.612	7.4	0.323	0.471	0.524	0.187	2.91	4.5	5.26	0.893	54.1	325	115	1.77	1.13	9.51	61.8
CMU-C	0.18	0.22	0.039	0.047	0.012	0.018	0.021	0.008	0.019	0.079	0.033	0.01	0.015	0.011	0.016	0.03	0.014	0.098	0.053	0.032	0.063	0.06	0.026	0.051	0.02	0.017	0.024	0.028	3.06	0.089	0.127	0.719	0.581	7.22	0.337	0.466	0.514	0.169	2.38	4.2	5.36	1.07	56.5	378	127	2.01	1.42	10.5	74.9
CMU-D	0.159	0.238	0.032	0.045	0.015	0.012	0.019	0.01	0.014	0.072	0.035	0.01	0.018	0.015	0.02	0.033	0.014	0.091	0.049	0.031	0.051	0.065	0.021	0.048	0.012	0.022	0.026	0.028	2.87	0.087	0.125	0.689	0.604	7.16	0.34	0.457	0.548	0.163	2.67	4.81	5.43	0.994	53.7	343	134	1.94	1.27	10.97	66.7
CMU-mean	0.16425	0.235	0.03675	0.0465	0.01225	0.0155	0.01925	0.00925	0.01775	0.0785	0.03275	0.00825	0.01675	0.01375	0.01725	0.03175	0.0125	0.09925	0.0535	0.032	0.057	0.067	0.02475	0.0485	0.01775	0.019	0.0265	0.028	2.95	0.08375	0.122	0.69775	0.599	7.3075	0.339	0.473	0.53225	0.17075	2.575	4.4925	5.36	0.974	56.55	346	123.5	1.9175	1.285	10.47	68.2
CMU-SD	0.0115866	0.0140712	0.00330404	0.00264575	0.00206155	0.00264575	0.00125831	0.000957427	0.00298608	0.00493288	0.00170783	0.00236291	0.0015	0.00189297	0.00340343	0.00275379	0.00191485	0.0137204	0.00412311	0.00141421	0.0069282	0.00559762	0.0025	0.00173205	0.00434933	0.00244949	0.00191485	0.00163299	0.0795822	0.00537742	0.00571548	0.0154785	0.0131403	0.139374	0.0135401	0.0176446	0.0159661	0.0111467	0.267395	0.249983	0.0725718	0.0761621	3.77492	22.6421	8.66025	0.103078	0.120692	0.672656	5.46321
CTR-A	0.194	0.067	0.028	0.07	0.014	0.021	0.024	0.011	0.014	0.069	0.067	0.012	0.023	0.017	0.021	0.053	0.013	0.084	0.052	0.038	0.085	0.052	0.028	0.049	0.015	0.017	0.02	0.02	1.47	0.038	0.054	0.297	5.04	2.3	0.194	2.11	0.418	0.189	3.29	2.7	1.53	0.312	255	207	96.8	0.97	0.586	73	208
CTR-B	0.194	0.068	0.028	0.071	0.013	0.018	0.027	0.016	0.02	0.062	0.051	0.011	0.021	0.014	0.019	0.04	0.012	0.074	0.051	0.038	0.089	0.046	0.031	0.042	0.018	0.018	0.021	0.016	1.2	0.031	0.064	0.284	4.99	2.3	0.203	2.18	0.479	0.184	3.68	2.73	1.53	0.344	289	215	105	1.07	0.567	78.8	252
CTR-C	0.205	0.063	0.024	0.071	0.011	0.018	0.026	0.011	0.019	0.064	0.052	0.011	0.02	0.015	0.018	0.046	0.01	0.078	0.043	0.037	0.091	0.044	0.026	0.041	0.017	0.017	0.021	0.016	1.38	0.037	0.056	0.308	5.21	2.46	0.198	2.14	0.414	0.131	3.86	2.44	1.19	0.38	227	192	82.4	0.82	0.567	66.3	201
CTR-D	0.202	0.072	0.024	0.067	0.015	0.02	0.028	0.016	0.019	0.066	0.056	0.011	0.024	0.017	0.021	0.047	0.013	0.086	0.048	0.04	0.094	0.046	0.025	0.045	0.018	0.021	0.021	0.018	1.56	0.037	0.067	0.3	5.71	2.89	0.212	2.07	0.405	0.144	3.21	2.66	1.28	0.368	240	206	89.5	0.931	0.554	69.1	210
CTR-mean	0.19875	0.0675	0.026	0.06975	0.01325	0.01925	0.02625	0.0135	0.018	0.06525	0.0565	0.01125	0.022	0.01575	0.01975	0.0465	0.012	0.0805	0.0485	0.03825	0.08975	0.047	0.0275	0.04425	0.017	0.01825	0.02075	0.0175	1.4025	0.03575	0.06025	0.29725	5.2375	2.4875	0.20175	2.125	0.429	0.162	3.51	2.6325	1.3825	0.351	252.75	205	93.425	0.94775	0.5685	71.8	217.75
CTR-SD	0.00561991	0.00369685	0.0023094	0.00189297	0.00170783	0.0015	0.00170783	0.00288675	0.00270801	0.00298608	0.00732575	0.0005	0.00182574	0.0015	0.0015	0.00532291	0.00141421	0.00550757	0.00404145	0.00125831	0.00377492	0.0034641	0.00264575	0.00359398	0.00141421	0.00189297	0.0005	0.00191485	0.153704	0.00320156	0.00623832	0.00997914	0.328773	0.278732	0.00776209	0.0465475	0.0337738	0.028856	0.310805	0.131498	0.174236	0.03	26.7379	9.55685	9.70099	0.103345	0.0131783	5.41541	23.1571
ECA-A	0.165	0.173	0.048	0.365	0.023	0.014	0.081	0.038	0.071	0.17	0.06	0.023	0.04	0.036	0.0253	0.077	0.056	0.0728591	0.0347202	0.0273497	0.041	0.064	0.076	0.057	0.044	0.023	0.0324	0.046	4.4	0.199	0.129	1.02	1.28	14.3	0.865	0.566	0.488	0.627	2.27	4.82	2.74	0.539	54.1	589	101	2.91	2.26	7.48	99.5
ECA-B	0.136	0.18	0.053	0.368	0.025	0.016	0.092	0.035	0.07	0.187	0.065	0.03	0.036	0.032	0.0198	0.075	0.061	0.0834	0.0345	0.0302	0.046	0.068	0.082	0.055	0.049	0.018	0.0254	0.039	3.63	0.127	0.143	1.55	1.6	15.1	0.868	0.52	0.507	0.662	2.21	4.74	2.24	0.601	44.5	542	118	2.95	2.34	7.6	84.6
ECA-C	0.164	0.15	0.047	0.296	0.021	0.015	0.091	0.032	0.066	0.146	0.078	0.028	0.03	0.032	0.0204	0.079	0.066	0.0673	0.0267	0.0288	0.037	0.06	0.076	0.064	0.049	0.017	0.0463	0.038	4.63	0.146	0.132	1.22	1.26	10.6	0.798	0.535	0.528	0.506	1.82	4.05	2.27	0.591	50	443	95.9	2.88	1.91	8.06	84.7
ECA-D	0.171	0.152	0.43	0.302	0.024	0.02	0.087	0.032	0.061	0.166	0.067	0.026	0.037	0.033	0.0278	0.065	0.054	0.0745	0.0476	0.0198	0.041	0.069	0.074	0.062	0.053	0.017	0.0356	0.035	3.27	0.191	0.109	0.981	1.259	12.76	0.768	0.578	0.497	0.523	1.78	3.97	2.14	0.58	45.1	495	98.5	2.66	2.04	7.53	90.1
ECA-mean	0.159	0.16375	0.1445	0.33275	0.02325	0.01625	0.08775	0.03425	0.067	0.16725	0.0675	0.02675	0.03575	0.03325	0.023325	0.074	0.05925	0.0745148	0.03588	0.0265374	0.04125	0.06525	0.077	0.0595	0.04875	0.01875	0.034925	0.0395	3.9825	0.16575	0.12825	1.19275	1.34975	13.19	0.82475	0.54975	0.505	0.5795	2.02	4.395	2.3475	0.57775	48.425	517.25	103.35	2.85	2.1375	7.6675	89.725
ECA-SD	0.0156418	0.0150194	0.190351	0.0390672	0.00170783	0.00262996	0.00499166	0.00287228	0.00454606	0.0168399	0.00759386	0.00298608	0.00419325	0.00189297	0.003869	0.00621825	0.00537742	0.00667687	0.00865795	0.00463992	0.00368556	0.00411299	0.0034641	0.00420317	0.00368556	0.00287228	0.00869765	0.00465475	0.639134	0.0348078	0.0141745	0.260161	0.167113	1.98101	0.0497552	0.0268623	0.0171853	0.0767181	0.255734	0.446953	0.267504	0.0272198	4.5147	62.6332	9.98616	0.129872	0.197716	0.266255	7.00494
GFL-A	0.227	0.096	0.026	0.216	0.036	0.028	0.069	0.032	0.052	0.073	0.115	0.017	0.047	0.046	0.026	0.153	0.033	0.153	0.083	0.042	0.085	0.088	0.071	0.084	0.036	0.028	0.027	0.039	30.4	0.443	0.789	4.12	10	15.78	0.912	2.94	0.919	0.921	4.41	5.93	1.81	2.47	276	292	380	17.3	11.5	55.8	126
GFL-B	0.222	0.107	0.036	0.203	0.038	0.032	0.076	0.037	0.05	0.074	0.138	0.013	0.039	0.059	0.033	0.174	0.032	0.145	0.091	0.056	0.088	0.084	0.065	0.081	0.026	0.03	0.039	0.031	22.1	0.411	0.724	4.54	9.92	15.7	0.896	2.64	0.909	1	4.6	5.8	1.42	2.17	262	267	381	16.3	10.1	44.8	137
GFL-C	0.263	0.118	0.032	0.225	0.03	0.025	0.062	0.033	0.046	0.082	0.166	0.017	0.033	0.05	0.038	0.139	0.024	0.133	0.097	0.048	0.075	0.085	0.072	0.083	0.034	0.03	0.033	0.049	32.9	0.455	0.802	4.65	10.6	16.3	0.913	2.77	0.969	0.881	4.9	5.58	1.61	1.95	257	225	343	18.4	10.2	43.7	124
GFL-D	0.219	0.087	0.029	0.259	0.037	0.026	0.065	0.034	0.043	0.075	0.153	0.016	0.038	0.055	0.029	0.135	0.031	0.147	0.087	0.039	0.077	0.082	0.062	0.088	0.035	0.025	0.024	0.039	24.2	0.423	0.789	4.31	10.4	18.5	0.86	2.76	0.971	0.82	1.54	5.9	1.95	1.89	242	253	333	15.6	12.7	39.8	161
GFL-mean	0.23275	0.102	0.03075	0.22575	0.03525	0.02775	0.068	0.034	0.04775	0.076	0.143	0.01575	0.03925	0.0525	0.0315	0.15025	0.03	0.1445	0.0895	0.04625	0.08125	0.08475	0.0675	0.084	0.03275	0.02825	0.03075	0.0395	27.4	0.433	0.776	4.405	10.23	16.57	0.89525	2.7775	0.942	0.9055	3.8625	5.8025	1.6975	2.12	259.25	259.25	359.25	16.9	11.125	46.025	137
GFL--SD	0.0204349	0.0134412	0.004272	0.0239357	0.00359398	0.0030957	0.0060553	0.00216025	0.00403113	0.00408248	0.0218937	0.00189297	0.00579511	0.00568624	0.00519615	0.0176139	0.00408248	0.0083865	0.00597216	0.0075	0.00623832	0.0025	0.00479583	0.00294392	0.00457347	0.00236291	0.00665207	0.00737111	5.08527	0.0197315	0.0352042	0.236995	0.323934	1.31387	0.0247572	0.12339	0.0325986	0.0754564	1.56142	0.158403	0.231715	0.262552	14.0327	27.9568	24.878	1.21929	1.22848	6.8607	16.9902
HCA-A	0.182	0.066	0.024	0.064	0.012	0.012	0.019	0.011	0.017	0.043	0.031	0.021	0.018	0.017	0.02	0.046	0.027	0.126	0.048	0.033	0.064	0.056	0.035	0.045	0.021	0.015	0.019	0.025	2.34	0.078	0.086	0.288	0.322	6.57	1.93	0.539	0.238	0.702	0.561	0.899	1.61	0.589	55.7	284	114	2.95	2.42	2.95	26.5
HCA-B	0.184	0.082	0.027	0.073	0.014	0.016	0.02	0.008	0.016	0.053	0.036	0.015	0.021	0.02	0.02	0.048	0.036	0.123	0.061	0.04	0.074	0.06	0.049	0.055	0.026	0.021	0.024	0.025	2.54	0.079	0.101	0.298	0.391	6.98	2.02	0.556	0.216	0.736	0.553	1.23	1.31	0.559	56.2	273	150	3.06	2.91	3.08	33.8
HCA-C	0.214	0.075	0.03	0.077	0.016	0.018	0.021	0.012	0.02	0.058	0.047	0.02	0.025	0.019	0.023	0.044	0.043	0.14	0.057	0.045	0.067	0.062	0.049	0.059	0.027	0.025	0.026	0.023	2.84	0.083	0.091	0.303	0.399	6.4	2.17	0.523	0.208	0.732	0.543	1.12	1.25	0.567	51.2	267	148	3.12	2.92	3.12	36.7
HCA-mean	0.193333	0.0743333	0.027	0.0713333	0.014	0.0153333	0.02	0.0103333	0.0176667	0.0513333	0.038	0.0186667	0.0213333	0.0186667	0.021	0.046	0.0353333	0.129667	0.0553333	0.0393333	0.0683333	0.0593333	0.0443333	0.053	0.0246667	0.0203333	0.023	0.0243333	2.57333	0.08	0.0926667	0.296333	0.370667	6.65	2.04	0.539333	0.220667	0.723333	0.552333	1.083	1.39	0.571667	54.3667	274.667	137.333	3.04333	2.75	3.05	32.3333
HCA-SD	0.0179258	0.00802081	0.003	0.00665833	0.002	0.00305505	0.001	0.00208167	0.00208167	0.00763763	0.00818535	0.00321455	0.00351188	0.00152753	0.00173205	0.002	0.00802081	0.00907377	0.00665833	0.00602771	0.0051316	0.00305505	0.0080829	0.0072111	0.00321455	0.00503322	0.00360555	0.0011547	0.251661	0.00264575	0.00763763	0.00763763	0.042336	0.298161	0.121244	0.0165025	0.0155349	0.0185831	0.0090185	0.168573	0.192873	0.0155349	2.75379	8.62168	20.232	0.0862168	0.285832	0.0888819	5.25579
JDI-A	0.166143	0.104201	2.84953	0.0768209	0.0184166	0.0132112	0.027315	0.0199757	0.0155463	0.0537379	0.0412827	0.0128541	0.0224947	0.0448763	0.0464679	0.0577161	0.0117136	0.0756077	0.0651963	0.0667682	0.0493006	0.0444281	0.039968	0.0446229	0.0206671	0.0127766	0.0223329	0.0273166	0.89843	0.0550363	0.0753128	0.0499037	0.150371	8.31338	0.498223	0.42873	0.541134	0.518606	3.99468	5.38588	2.14713	0.265835	44.3948	575.008	45.7176	1.61259	4.18719	13.3221	25.4008
JDI-B	0.2082	0.146177	3.07358	0.0772987	0.018873	0.022099	0.0276238	0.0281721	0.0191039	0.0568852	0.0462353	0.0156535	0.0165743	0.0468666	0.0573575	0.0538604	0.0170513	0.116104	0.0986036	0.0799225	0.0612134	0.0315816	0.0524686	0.0446204	0.0244489	0.0158679	0.0361243	0.0358011	1.0493	0.0447365	0.0515424	0.0936562	0.200728	9.42839	0.409762	0.36597	0.476146	0.509093	4.02306	5.9403	2.1054	0.269566	39.2994	556.069	47.1638	1.48525	4.42992	12.9208	28.0606
JDI-C	0.18422	0.198962	3.61568	0.0960948	0.0217865	0.0209248	0.0297776	0.0257993	0.0279718	0.0588777	0.0513748	0.0147547	0.0313872	0.0447701	0.0642811	0.0581081	0.019567	0.0965726	0.0777687	0.068555	0.0443333	0.0389243	0.038	0.0395499	0.0242342	0.0108899	0.0275949	0.0385088	0.987067	0.0437646	0.0798348	0.0786253	0.237067	9.55884	0.461115	0.496161	0.692646	0.530376	4.1494	6.37613	2.23674	0.325461	44.0696	572.104	49.5857	1.53657	5.32736	12.8528	27.768
JDI-D	0.171492	0.16754	3.27719	0.0835019	0.0162623	0.0165615	0.0290364	0.0241603	0.0233123	0.0619866	0.0547114	0.0139805	0.0189274	0.0534548	0.0534282	0.0603016	0.0119607	0.0860922	0.0715395	0.0671934	0.0459982	0.0364814	0.040277	0.0380621	0.0243244	0.00992041	0.0242231	0.034326	0.902895	0.044468	0.0571731	0.058332	0.121141	8.90365	0.38433	0.378424	0.446174	0.464396	3.78985	5.13845	2.62479	0.252418	50.1466	543.114	42.6414	1.55547	4.96391	11.1075	31.7182
JDI-mean	0.182514	0.15422	3.20399	0.0834291	0.0188346	0.0181991	0.0284382	0.0245269	0.0214836	0.0578719	0.0484011	0.0143107	0.0223459	0.0474919	0.0553837	0.0574966	0.0150731	0.0935942	0.078277	0.0706098	0.0502114	0.0378538	0.0426784	0.0417139	0.0234186	0.0123637	0.0275688	0.0339881	0.959423	0.0470013	0.0659658	0.0701293	0.177327	9.05107	0.438358	0.417321	0.539025	0.505618	3.98925	5.71019	2.27851	0.27832	44.4776	561.574	46.2771	1.54747	4.7271	12.5508	28.2369
JDI-SD	0.0187275	0.0397738	0.32532	0.00897542	0.0022735	0.00409065	0.00116571	0.00345226	0.0053652	0.0034644	0.00588855	0.00118756	0.00650039	0.00409049	0.00744706	0.00267783	0.0038765	0.017276	0.0144905	0.00625507	0.00761963	0.0053414	0.00660426	0.00341215	0.0018365	0.00261989	0.00610481	0.00477306	0.0724752	0.00537229	0.0137242	0.0197817	0.0516395	0.567488	0.0511157	0.0591489	0.109816	0.0288271	0.148975	0.556321	0.237264	0.0322783	4.43942	14.8601	2.902	0.0525823	0.515173	0.984227	2.60855
MAQ-A	0.149	0.075	0.03	0.05	0.015	0.023	0.023	0.013	0.016	0.089	0.024	0.015	0.02	0.014	0.017	0.025	0.013	0.192	0.041	0.036	0.069	0.067	0.025	0.054	0.022	0.024	0.019	0.024	1.41	0.066	0.107	0.402	0.475	3.8	0.161	0.128	0.133	0.112	0.537	0.758	0.241	0.064	3.47	64.2	7.38	0.282	0.588	1.19	11.6
MAQ-B	0.152	0.084	0.033	0.043	0.013	0.016	0.018	0.013	0.013	0.092	0.028	0.019	0.023	0.014	0.019	0.027	0.015	0.211	0.048	0.039	0.07	0.065	0.023	0.053	0.022	0.029	0.024	0.023	1.34	0.053	0.103	0.398	0.421	3.68	0.149	0.156	0.16	0.121	0.578	0.748	0.277	0.057	3.35	63.8	7.74	0.236	0.603	1.21	12.3
MAQ-C	0.189	0.077	0.032	0.052	0.016	0.022	0.021	0.014	0.016	0.091	0.035	0.019	0.024	0.012	0.015	0.022	0.019	0.217	0.047	0.036	0.068	0.066	0.024	0.057	0.019	0.027	0.025	0.028	1.71	0.061	0.131	0.421	0.483	3.65	0.193	0.127	0.158	0.134	0.551	0.72	0.29	0.062	3.47	71.7	7.84	0.24	0.589	1.18	14.8
MAQ-D	0.147	0.074	0.034	0.041	0.017	0.021	0.017	0.012	0.012	0.086	0.024	0.018	0.027	0.011	0.013	0.023	0.019	0.182	0.04	0.037	0.068	0.066	0.019	0.059	0.017	0.029	0.019	0.025	1.41	0.079	0.128	0.385	0.432	3.66	0.142	0.145	0.177	0.115	0.558	0.733	0.286	0.064	3.563	63.3	7.84	0.24	0.582	1.18	11.7
MAQ-mean	0.15925	0.0775	0.03225	0.0465	0.01525	0.0205	0.01975	0.013	0.01425	0.0895	0.02775	0.01775	0.0235	0.01275	0.016	0.02425	0.0165	0.2005	0.044	0.037	0.06875	0.066	0.02275	0.05575	0.02	0.02725	0.02175	0.025	1.4675	0.06475	0.11725	0.4015	0.45275	3.6975	0.16125	0.139	0.157	0.1205	0.556	0.73975	0.2735	0.06175	3.46325	65.75	7.7	0.2495	0.5905	1.19	12.6
MAQ-SD	0.0199395	0.00450925	0.00170783	0.00532291	0.00170783	0.00310913	0.00275379	0.000816497	0.00206155	0.00264575	0.00518813	0.00189297	0.00288675	0.0015	0.00258199	0.00221736	0.003	0.0162993	0.00408248	0.00141421	0.000957427	0.000816497	0.00262996	0.00275379	0.00244949	0.00236291	0.00320156	0.00216025	0.165	0.0109049	0.0142916	0.0148885	0.0308153	0.0694622	0.022574	0.0140238	0.0181292	0.00974679	0.0170685	0.0167008	0.0223383	0.00330404	0.0873055	3.98372	0.21848	0.0217486	0.00888819	0.0141421	1.49889
MCA-A	0.244688	0.326281	0.0451941	0.14518	0.0469989	0.0425897	0.0942135	0.11564	0.062417	2.09269	0.0621566	0.412927	0.0580768	0.0472076	0.0423076	0.0828678	0.0480558	0.137707	0.065604	0.0783943	0.0573969	0.0492707	0.0419282	0.0640824	0.0493613	0.0238245	0.0407959	0.0652509	2.89377	0.0681235	0.10335	0.307229	0.751235	8.81471	0.304317	0.16024	0.385557	0.343857	1.46948	1.77722	0.807967	0.182325	34.6736	277.006	66.5611	0.981934	1.16675	4.72819	51.0046
MCA-B	0.235855	0.328464	0.0492244	0.167613	0.0476092	0.0359917	0.112682	0.138367	0.053389	1.47381	0.0729111	0.0460693	0.0460693	0.0515111	0.0482739	0.0766329	0.0419221	0.156449	0.0574658	0.0802166	0.0431664	0.0630149	0.0455456	0.0762455	0.0346423	0.0262069	0.0290478	0.0635197	2.46483	0.0617945	0.0974956	0.300819	0.60386	8.65883	0.28487	0.185764	0.317671	0.407877	1.52447	1.51582	0.793003	0.189097	34.952	368.463	66.0826	1.28901	1.80416	3.0809	49.9286
MCA-C	0.197158	0.245233	0.0454348	0.115575	0.0386503	0.0328038	0.0964817	0.14514	0.0507437	1.59795	0.0688328	0.0521001	0.0396953	0.0417944	0.0585207	0.0706897	0.0448276	0.130613	0.0590281	0.0749285	0.0468419	0.0523158	0.0428476	0.0657575	0.0417275	0.0245048	0.0448983	0.0644349	2.95785	0.0602799	0.107328	0.362657	0.788385	7.60162	0.294048	0.172904	0.445187	0.333441	1.97821	1.733	0.854783	0.220656	32.8867	362.429	60.0118	1.45675	1.72966	4.08185	51.0221
MCA-D	0.198913	0.253484	0.0427033	0.11779	0.0424595	0.0369484	0.0977221	0.0825741	0.0507591	1.3235	0.0545791	0.0553152	0.0518481	0.0492314	0.0526405	0.0711724	0.0369029	0.126141	0.0580086	0.0778897	0.0382456	0.0526485	0.0463158	0.0800634	0.038115	0.0265441	0.0379066	0.0607416	3.14692	0.0459598	0.0919197	0.366988	0.64594	9.79263	0.322081	0.175118	0.375863	0.339149	1.85188	1.71805	0.729961	0.162583	32.2232	290.766	54.0496	0.91018	1.66105	3.99666	51.2405
MCA-mean	0.219154	0.288366	0.0456392	0.13654	0.0439295	0.0370834	0.100275	0.12043	0.0543272	1.62198	0.0646199	0.141603	0.0489224	0.0474361	0.0504356	0.0753407	0.0429271	0.137728	0.0600266	0.0778573	0.0464127	0.0543125	0.0441593	0.0715372	0.0409615	0.0252701	0.0381621	0.0634868	2.86584	0.0590395	0.100023	0.334423	0.697355	8.71695	0.301329	0.173507	0.38107	0.356081	1.70601	1.68602	0.796428	0.188665	33.6839	324.666	61.6763	1.15947	1.59041	3.9719	50.799
MCA-SD	0.0246605	0.0451759	0.00269029	0.024707	0.00420289	0.00407613	0.00839821	0.0282154	0.00553469	0.333261	0.00802867	0.180923	0.00786644	0.00415171	0.00685486	0.00569604	0.00473343	0.0133586	0.00377423	0.00219343	0.00812561	0.00599741	0.00210322	0.00782825	0.00630288	0.00131355	0.00671936	0.00196197	0.28813	0.00935817	0.00674487	0.035244	0.0867456	0.89703	0.0159528	0.0104754	0.05221	0.0347921	0.24784	0.116217	0.0515365	0.0241115	1.33624	47.4867	5.89391	0.257436	0.288417	0.677876	0.590091
NDO-A	0.188	0.091	0.026	0.065	0.015	0.016	0.018	0.011	0.016	0.048	0.037	0.014	0.017	0.018	0.019	0.05	0.023	0.13	0.051	0.04	0.061	0.058	0.039	0.049	0.025	0.021	0.022	0.022	1.34	0.088	0.187	0.266	0.582	3.31	0.155	0.521	0.131	0.879	0.727	1.04	0.27	0.051	2.98	14.7	5.08	0.367	0.192	4.02	31.3
NDO-B	0.207	0.094	0.026	0.07	0.014	0.015	0.018	0.016	0.016	0.049	0.037	0.015	0.016	0.018	0.021	0.05	0.02	0.126	0.064	0.036	0.053	0.057	0.033	0.051	0.022	0.019	0.024	0.023	1.24	0.08	0.168	0.156	0.542	3.52	0.152	0.53	0.146	0.887	0.714	1.12	0.278	0.057	2.89	15.3	4.97	0.378	0.205	4.15	24.4
NDO-C	0.192	0.085	0.023	0.065	0.012	0.01	0.017	0.016	0.015	0.044	0.034	0.01	0.017	0.022	0.02	0.042	0.021	0.133	0.052	0.034	0.065	0.062	0.029	0.057	0.02	0.018	0.021	0.024	1.3	0.079	0.172	0.252	0.587	3.5	0.159	0.537	0.134	0.874	0.709	1.08	0.268	0.05	2.77	13.9	4.92	0.35	0.194	4.1	29.8
NDO-D	0.189	0.099	0.022	0.062	0.013	0.012	0.018	0.017	0.019	0.052	0.036	0.011	0.02	0.017	0.025	0.043	0.022	0.129	0.061	0.038	0.054	0.061	0.036	0.049	0.019	0.015	0.02	0.023	1.29	0.081	0.179	0.249	0.586	3.54	0.149	0.524	0.136	0.881	0.711	1.12	0.282	0.058	3.02	17.7	5.05	0.363	0.206	4.09	28.4
NDO-mean	0.194	0.09225	0.02425	0.0655	0.0135	0.01325	0.01775	0.015	0.0165	0.04825	0.036	0.0125	0.0175	0.01875	0.02125	0.04625	0.0215	0.1295	0.057	0.037	0.05825	0.0595	0.03425	0.0515	0.0215	0.01825	0.02175	0.023	1.2925	0.082	0.1765	0.23075	0.57425	3.4675	0.15375	0.528	0.13675	0.88025	0.71525	1.09	0.2745	0.054	2.915	15.4	5.005	0.3645	0.19925	4.09	28.475
NDO-SD	0.00883176	0.00585235	0.00206155	0.00331662	0.00129099	0.00275379	0.0005	0.00270801	0.00173205	0.00330404	0.00141421	0.00238048	0.00173205	0.00221736	0.00262996	0.00434933	0.00129099	0.00288675	0.00648074	0.00258199	0.0057373	0.00238048	0.004272	0.00378594	0.00264575	0.0025	0.00170783	0.000816497	0.0411299	0.00408248	0.00834666	0.050381	0.0216083	0.106262	0.004272	0.00707107	0.0065	0.00537742	0.00809835	0.0382971	0.00660808	0.00408248	0.110905	1.63707	0.0732575	0.0115614	0.00727438	0.0535413	2.96353
NSA-A	0.131	0.126	0.125	0.028	0.009	0.017	0.016	0.01	0.01	0.078	0.016	0.012	0.018	0.018	0.015	0.018	0.012	0.095	0.057	0.032	0.054	0.058	0.023	0.046	0.021	0.017	0.023	0.026	1.66	0.104	0.044	0.242	0.288	3.11	0.132	0.134	0.295	0.123	0.839	2.33	1.39	0.5	16.42	118	82.2	4.25	0.643	2.29	24.6
NSA-B	0.151	0.121	0.169	0.024	0.013	0.018	0.02	0.014	0.015	0.072	0.015	0.013	0.017	0.016	0.014	0.023	0.014	0.086	0.043	0.035	0.048	0.043	0.026	0.044	0.015	0.017	0.017	0.022	1.81	0.144	0.059	0.248	0.302	3.66	0.136	0.157	0.259	0.15	0.824	2.89	1.32	0.491	16.5	121	93	4.99	0.638	2.63	25.4
NSA-C	0.134	0.115	0.166	0.031	0.008	0.018	0.018	0.011	0.012	0.07	0.013	0.015	0.021	0.019	0.016	0.02	0.012	0.103	0.04	0.041	0.046	0.044	0.027	0.053	0.013	0.02	0.022	0.027	1.69	0.106	0.052	0.293	0.289	3.47	0.139	0.165	0.223	0.155	0.833	2.29	1.54	0.505	13.2	132	84.5	4.72	0.602	2.29	22.9
NSA-D	0.175	0.126	0.153	0.028	0.012	0.017	0.019	0.011	0.014	0.075	0.014	0.013	0.022	0.019	0.021	0.021	0.016	0.106	0.051	0.039	0.052	0.056	0.027	0.05	0.017	0.017	0.025	0.03	1.62	0.123	0.048	0.252	0.281	3.24	0.144	0.158	0.248	0.128	0.84	2.49	1.23	0.506	15.5	110	85.3	4.58	0.634	2.03	26.4
NSA-mean	0.14775	0.122	0.15325	0.02775	0.0105	0.0175	0.01825	0.0115	0.01275	0.07375	0.0145	0.01325	0.0195	0.018	0.0165	0.0205	0.0135	0.0975	0.04775	0.03675	0.05	0.05025	0.02575	0.04825	0.0165	0.01775	0.02175	0.02625	1.695	0.11925	0.05075	0.25875	0.29	3.37	0.13775	0.1535	0.25625	0.139	0.834	2.5	1.37	0.5005	15.405	120.25	86.25	4.635	0.62925	2.31	24.825
NSA-SD	0.0201887	0.00522813	0.0200728	0.00287228	0.00238048	0.00057735	0.00170783	0.00173205	0.00221736	0.0035	0.00129099	0.00125831	0.00238048	0.00141421	0.00310913	0.00208167	0.00191485	0.00896289	0.00771902	0.00403113	0.00365148	0.0078475	0.00189297	0.00403113	0.00341565	0.0015	0.00340343	0.00330404	0.0818535	0.0185719	0.00639661	0.0232002	0.00875595	0.243995	0.005058	0.0134784	0.029904	0.0158535	0.00734847	0.273983	0.130894	0.00685565	1.53843	9.10586	4.68793	0.30795	0.018536	0.246035	1.47958
PBR-A	0.21207	0.229645	0.483026	0.103096	0.0307416	0.0262392	0.0632552	0.0307511	0.0456513	0.165831	0.0537269	0.0267078	0.0391245	0.0328997	0.0428881	0.0779556	0.104744	0.109619	0.0533183	0.0692089	0.0574593	0.0720069	0.0574593	0.0695797	0.040793	0.0290893	0.0496183	0.0647431	9.22299	0.115395	0.111461	0.500948	3.97955	18.1314	0.207186	0.122739	0.185077	0.215814	0.738672	0.374458	0.258767	0.117332	5.10571	125.332	75.0345	1.04977	1.39452	1.73535	8.66493
PBR-B	0.205799	0.157218	0.510266	0.0872502	0.0227386	0.020672	0.0522126	0.0288101	0.0355677	0.141788	0.0478955	0.0191086	0.0307474	0.0241229	0.0360241	0.0670357	0.0970874	0.103653	0.0470321	0.0539755	0.0596498	0.0655381	0.060838	0.0491595	0.0408934	0.026699	0.0400636	0.0559975	9.39181	0.157088	0.099904	0.483371	0.231313	15.9675	0.1701	0.0910616	0.153213	0.230251	0.71866	0.409291	0.188251	0.11776	4.94774	118.042	83.445	1.04439	1.89959	1.87514	6.35355
PBR-C	0.168966	0.181737	0.500141	0.0755833	0.0238697	0.0210235	0.0540878	0.0270565	0.0349174	0.163002	0.0530291	0.0215969	0.0290507	0.0221622	0.0343442	0.0746383	0.108416	0.123367	0.0528647	0.0535615	0.0584205	0.0540142	0.0720253	0.0620466	0.0334211	0.0268351	0.0497674	0.0519131	9.0148	0.0988933	0.105957	0.468859	0.334248	17.158	0.22251	0.14798	0.209709	0.385222	0.7927	0.578484	0.307784	0.126114	5.99394	120.78	85.4247	1.30589	1.40596	1.71069	7.14477
PBR-D	0.201174	0.21858	0.576723	0.0889513	0.0278021	0.0191304	0.0563478	0.0294813	0.0362737	0.141933	0.0402488	0.0243478	0.0382609	0.021136	0.0413189	0.0634956	0.0818042	0.137361	0.077119	0.0660906	0.0612822	0.0796013	0.0728354	0.0723655	0.0352765	0.0316295	0.0567652	0.0582719	8.27353	0.149941	0.131656	0.599772	0.349825	13.5788	0.142627	0.107538	0.242924	0.214958	0.853044	0.488055	0.253422	0.176745	4.40864	123.346	83.6802	1.46796	1.87733	1.95822	6.21814
PBR-mean	0.197002	0.196795	0.517539	0.0887201	0.026288	0.0217663	0.0564759	0.0290247	0.0381025	0.153139	0.0487251	0.0229403	0.0342959	0.0250802	0.0386438	0.0707813	0.0980129	0.1185	0.0575835	0.0607091	0.059203	0.0677901	0.0657895	0.0632878	0.037596	0.0285632	0.0490536	0.0577314	8.97578	0.130329	0.112244	0.513238	1.22373	16.2089	0.185606	0.11733	0.197731	0.261561	0.775769	0.462572	0.252056	0.134488	5.11401	121.875	81.8961	1.217	1.64435	1.81985	7.09535
PBR-SD	0.0192167	0.0334005	0.0410266	0.011276	0.00367759	0.00309322	0.00482545	0.00153936	0.00506292	0.0130741	0.00622036	0.00329959	0.00513617	0.00535822	0.00410364	0.00666977	0.0117914	0.0150413	0.0133345	0.00811657	0.0016508	0.0108341	0.00779826	0.0103785	0.0038255	0.00231955	0.00685851	0.00536391	0.49291	0.0277605	0.0137748	0.0591625	1.83796	1.96403	0.0361258	0.0241839	0.0379817	0.0827383	0.0602652	0.0907152	0.0490698	0.02846	0.658165	3.16256	4.65884	0.207082	0.282057	0.117274	1.12335
SCA-A	0.169	0.103	0.039	0.044	0.019	0.015	0.214	0.013	0.011	0.128	0.029	0.014	0.012	0.016	0.024	0.022	0.015	0.118	0.062	0.031	0.059	0.05	0.025	0.049	0.025	0.013	0.017	0.016	1.18	0.059	0.169	0.245	0.932	6.72	0.569	0.504	0.459	0.382	4.08	3.45	1.7	0.275	99.8	498	31.2	1.12	1.92	11.1	70.9
SCA-B	0.164	0.102	0.036	0.051	0.019	0.011	0.216	0.013	0.014	0.123	0.026	0.011	0.015	0.012	0.018	0.025	0.014	0.11	0.056	0.025	0.061	0.061	0.035	0.054	0.023	0.011	0.013	0.017	1.17	0.062	0.161	0.249	0.933	6.6	0.557	0.506	0.45	0.379	4.13	3.34	1.73	0.265	117	509	30.6	1.39	2.06	10.5	71.5
SCA-C	0.177	0.106	0.043	0.046	0.022	0.014	0.223	0.014	0.014	0.132	0.027	0.013	0.015	0.014	0.021	0.026	0.01	0.122	0.069	0.028	0.061	0.054	0.031	0.062	0.024	0.011	0.016	0.017	1.12	0.057	0.173	0.254	0.949	6.59	0.571	0.508	0.393	0.385	3.92	3.44	1.68	0.279	98.9	502	24.6	1.18	1.94	10.9	68.7
SCA-D	0.172	0.102	0.04	0.052	0.017	0.016	0.221	0.016	0.014	0.125	0.027	0.019	0.016	0.013	0.02	0.028	0.01	0.113	0.065	0.03	0.059	0.065	0.029	0.066	0.029	0.011	0.019	0.018	1.28	0.051	0.171	0.258	0.943	6.77	0.598	0.497	0.467	0.389	4.07	3.6	1.69	0.289	112	501	38.3	1.23	2.07	11.2	75.1
SCA-mean	0.1705	0.10325	0.0395	0.04825	0.01925	0.014	0.2185	0.014	0.01325	0.127	0.02725	0.01425	0.0145	0.01375	0.02075	0.02525	0.01225	0.11575	0.063	0.0285	0.06	0.0575	0.03	0.05775	0.02525	0.0115	0.01625	0.017	1.1875	0.05725	0.1685	0.2515	0.93925	6.67	0.57375	0.50375	0.44225	0.38375	4.05	3.4575	1.7	0.277	106.925	502.5	31.175	1.23	1.9975	10.925	71.55
SCA-SD	0.00544671	0.00189297	0.00288675	0.00386221	0.00206155	0.00216025	0.00420317	0.00141421	0.0015	0.00391578	0.00125831	0.00340343	0.00173205	0.00170783	0.0025	0.0025	0.00262996	0.00531507	0.00547723	0.00264575	0.0011547	0.00675771	0.00416333	0.00767572	0.00262996	0.001	0.0025	0.000816497	0.0670199	0.00464579	0.00525991	0.00568624	0.00818026	0.0890693	0.0173085	0.00478714	0.0335596	0.004272	0.0905539	0.107199	0.0216025	0.00993311	8.98939	4.65475	5.60736	0.115758	0.078475	0.30957	2.65518
SDI-A	0.191486	0.269519	0.0340484	0.094557	0.0271238	0.0289637	0.0416601	0.0234652	0.0353565	0.101253	0.0647964	0.0257896	0.0357087	0.0332555	0.0378237	0.0710674	0.0439496	0.112695	0.0668633	0.078688	0.0310104	0.0570777	0.0403627	0.0643491	0.0370031	0.0198563	0.0464668	0.0809404	2.17214	0.0529274	0.0711783	0.161836	1.88891	4.0027	0.21171	0.140735	0.198221	0.10819	1.33609	1.53074	0.54958	0.146014	59.0833	488.194	187.755	1.85635	2.59718	9.23915	55.3768
SDI-B	0.232854	0.279663	0.0400383	0.0978419	0.0299491	0.0268215	0.037686	0.0276112	0.0368652	0.12365	0.0614566	0.0220683	0.0339513	0.0254511	0.0451888	0.0745483	0.0455137	0.0882695	0.0568234	0.0607455	0.0379812	0.0510495	0.0353488	0.0693086	0.041404	0.0149672	0.0518951	0.0798398	1.95495	0.0694264	0.0607481	0.208909	1.3799	3.90523	0.232868	0.188422	0.222379	0.107737	1.08043	1.83827	0.620277	0.207334	67.1696	548.256	199.495	1.6201	3.72667	10.6701	56.3817
SDI-C	0.233633	0.239135	0.0286852	0.0824901	0.0193472	0.0223154	0.0293289	0.0225311	0.0376789	0.10035	0.0512062	0.0255034	0.0360235	0.024224	0.0354698	0.0581187	0.0488482	0.0823191	0.0690841	0.0583292	0.0315455	0.0543853	0.0319707	0.0616713	0.0306048	0.0165818	0.0416438	0.068569	1.57056	0.0564583	0.0781771	0.15877	1.53654	3.70573	0.199219	0.157474	0.266426	0.137164	1.88856	1.77285	0.667977	0.210368	60.554	439.485	220.883	1.1838	2.76476	9.14158	41.1202
SDI-D	0.200694	0.227944	0.0470421	0.124419	0.0143759	0.0249988	0.0374209	0.0377504	0.0354316	0.139915	0.0642048	0.0356043	0.0394667	0.0284693	0.0586114	0.0791317	0.0438483	0.112594	0.0606398	0.0831381	0.046172	0.0622776	0.0372043	0.0732093	0.0442059	0.0206858	0.0586976	0.0854628	1.50389	0.0576644	0.0645893	0.125195	1.4764	3.93462	0.192195	0.121548	0.227898	0.107458	1.2998	1.94045	0.689182	0.25318	69.4414	532.551	202.864	1.60763	2.99138	9.95555	48.3005
SDI-mean	0.214667	0.254065	0.0374535	0.0998269	0.022699	0.0257749	0.036524	0.0278395	0.036333	0.116292	0.060416	0.0272414	0.0362876	0.02785	0.0442734	0.0707165	0.0455399	0.0989694	0.0633527	0.0702252	0.0366773	0.0561975	0.0362216	0.0671346	0.0383045	0.0180228	0.0496758	0.078703	1.80039	0.0591191	0.0686732	0.163677	1.57044	3.88707	0.208998	0.152045	0.228731	0.115137	1.40122	1.77058	0.631754	0.204224	64.0621	502.121	202.749	1.56697	3.02	9.75161	50.2948
SDI-SD	0.0217798	0.0244899	0.00789726	0.0176733	0.00713329	0.00281865	0.0051738	0.00696641	0.00113444	0.0190831	0.00630996	0.005826	0.00230724	0.00402098	0.0104166	0.00902451	0.00233355	0.0159765	0.0056322	0.0125132	0.00707813	0.00474444	0.00350932	0.00513922	0.0059277	0.0026998	0.00732869	0.0071808	0.31771	0.00715943	0.00766127	0.0344205	0.221904	0.127601	0.0178426	0.0283475	0.0282418	0.0146874	0.343962	0.174134	0.0618988	0.0440928	5.02289	48.893	13.7146	0.279905	0.498039	0.711811	7.09526
TCO-A	0.177	0.102	0.034	0.083	0.017	0.029	0.056	0.024	0.016	0.081	0.08	0.02	0.029	0.035	0.033	0.048	0.023	0.094	0.044	0.03	0.077	0.044	0.031	0.039	0.014	0.013	0.02	0.035	4.01	0.096	0.177	0.164	1.03	1.3	0.372	0.802	0.757	0.383	3.33	4.04	1.38	0.823	2.11	241	135	2.06	2.49	60.7	80.9
TCO-B	0.166	0.113	0.029	0.071	0.014	0.035	0.04	0.019	0.015	0.079	0.074	0.021	0.025	0.033	0.029	0.05	0.026	0.08	0.042	0.028	0.071	0.039	0.026	0.038	0.016	0.014	0.021	0.027	3.89	0.091	0.164	0.15	1.06	1.32	0.359	0.798	0.723	0.372	3.47	3.98	1.28	0.808	1.97	231	134	2.08	2.33	53.4	85.6
TCO-C	0.189	0.119	0.028	0.082	0.014	0.029	0.048	0.018	0.018	0.087	0.086	0.018	0.022	0.033	0.031	0.047	0.019	0.093	0.058	0.028	0.073	0.042	0.026	0.046	0.014	0.014	0.02	0.034	3.94	0.108	0.168	0.149	0.93	1.12	0.345	0.786	0.673	0.369	3.2	3.84	1.58	0.797	2.07	225	155	1.93	2.46	45.6	82.7
TCO-D	0.178	0.114	0.022	0.074	0.015	0.003	0.043	0.016	0.019	0.064	0.097	0.022	0.024	0.025	0.032	0.05	0.022	0.086	0.046	0.027	0.063	0.034	0.026	0.031	0.013	0.013	0.017	0.028	4.11	0.095	0.172	0.142	1.09	1.27	0.387	0.811	0.622	0.353	3.27	4.17	1.58	0.804	2.03	220	144	1.98	2.4	59.2	97
TCO-mean	0.1775	0.112	0.02825	0.0775	0.015	0.024	0.04675	0.01925	0.017	0.07775	0.08425	0.02025	0.025	0.0315	0.03125	0.04875	0.0225	0.08825	0.0475	0.02825	0.071	0.03975	0.02725	0.0385	0.01425	0.0135	0.0195	0.031	3.9875	0.0975	0.17025	0.15125	1.0275	1.2525	0.36575	0.79925	0.69375	0.36925	3.3175	4.0075	1.455	0.808	2.045	229.25	142	2.0125	2.42	54.725	86.55
TCO--SD	0.00939858	0.00716473	0.00492443	0.00591608	0.00141421	0.0142829	0.00699405	0.00340343	0.00182574	0.00977667	0.00981071	0.00170783	0.00294392	0.00443471	0.00170783	0.0015	0.00288675	0.00655108	0.00718795	0.00125831	0.00588784	0.00434933	0.0025	0.00613732	0.00125831	0.00057735	0.00173205	0.00408248	0.0953502	0.00732575	0.00556028	0.00921502	0.0694622	0.0906918	0.0179513	0.0103722	0.0589767	0.0123929	0.11471	0.136961	0.15	0.0109848	0.0597216	9.03235	9.76388	0.0699405	0.0707107	6.84951	7.23072
TFL-A	0.110933	0.950401	0.0526733	0.0628697	0.0163192	0.0196703	0.0261372	0.00955266	0.0286411	0.0899762	0.0333801	0.0105088	0.0191314	0.0246975	0.0196672	0.0323335	0.0176364	0.113311	0.0405978	0.0394275	0.0350388	0.0326076	0.0363307	0.0423505	0.0224388	0.0118246	0.0279233	0.0617556	6.47378	0.107524	0.237684	0.629038	1.05212	13.3061	0.16836	0.139798	0.218414	0.0774009	0.784553	3.03219	1.99167	0.376619	25.6012	315.674	78.1848	1.4673	1.36954	5.1108	36.6592
TFL-B	0.123834	1.1337	0.0649074	0.0671946	0.0149071	0.0205049	0.0246059	0.0167845	0.0291933	0.101012	0.0424743	0.0123029	0.0196261	0.0237285	0.0205457	0.0362464	0.0181232	0.104848	0.0610352	0.0349374	0.0333558	0.0498328	0.0261715	0.0529607	0.0256481	0.0182522	0.0281784	0.0699114	6.48807	0.103899	0.263643	0.649545	1.02212	10.2184	0.0961064	0.117198	0.19781	0.0789665	0.61304	2.2134	1.26764	0.238925	21.0701	302.008	78.8456	1.42718	1.07018	4.79764	33.5707
TFL-C	0.1343	0.908116	0.064674	0.0651474	0.0166805	0.0148128	0.0291058	0.00980676	0.0260426	0.100795	0.0328873	0.0106548	0.0213096	0.029656	0.0195229	0.0362703	0.0179828	0.00202391	0.0386205	0.0336453	0.0362331	0.0395884	0.026392	0.0436302	0.0208739	0.0112339	0.0266864	0.0534266	5.36066	0.0849478	0.247074	0.687283	0.925897	10.5614	0.126788	0.112275	0.197966	0.0822016	0.64816	2.37412	1.87598	0.442606	26.9626	301.288	71.7092	1.7293	1.17136	4.37888	38.0667
TFL-D	0.122232	1.1682	0.0557986	0.06259	0.0243602	0.0227967	0.0212974	0.0117085	0.0244323	0.107707	0.0307921	0.0113416	0.0240581	0.0333479	0.0295616	0.0314534	0.0139876	0.129442	0.0581608	0.0349778	0.0477042	0.0442512	0.0324764	0.0537817	0.0294381	0.0186938	0.036989	0.0681584	5.64224	0.105878	0.225925	0.641937	1.03486	10.533	0.121937	0.126102	0.205442	0.0771888	0.737978	2.43693	1.86079	0.380006	26.0285	307.453	76.8064	1.59415	1.62064	5.75552	36.8533
TFL-mean	0.122825	1.0401	0.0595133	0.0644504	0.0180668	0.0194462	0.0252866	0.0119631	0.0270773	0.0998725	0.0348835	0.011202	0.0210313	0.0278575	0.0223243	0.0340759	0.0169325	0.0874062	0.0496036	0.035747	0.038083	0.04157	0.0303427	0.0481808	0.0245997	0.0150011	0.0299443	0.063313	5.99119	0.100562	0.243582	0.651951	1.00875	11.1547	0.128298	0.123843	0.204908	0.0789395	0.695933	2.51416	1.74902	0.359539	24.9156	306.606	76.3865	1.55448	1.30793	5.01071	36.2875
TFL-SD	0.00956498	0.129916	0.00622666	0.0021584	0.00426485	0.00335983	0.00324999	0.00335513	0.00223528	0.00733631	0.00518343	0.000818853	0.00222285	0.00448749	0.00484597	0.00254558	0.00197391	0.0578285	0.0116281	0.00253049	0.00652185	0.00729644	0.00494692	0.00602542	0.0037886	0.00402025	0.00474144	0.00746512	0.577097	0.0105146	0.0159288	0.0250292	0.0565858	1.44262	0.0299109	0.0120783	0.00968294	0.00231478	0.0791091	0.357951	0.326198	0.0859429	2.62593	6.64282	3.23185	0.136557	0.242732	0.580048	1.91528
XSI-A	0.244	0.277	0.069	0.086	0.034	0.038	0.071	0.033	0.059	0.143	0.086	0.047	0.065	0.054	0.063	0.075	0.037	0.156	0.112	0.08	0.115	0.231	0.079	0.14	0.038	0.033	0.042	0.037	1	0.062	0.048	0.557	0.667	5.55	0.544	0.127	0.207	0.075	0.222	0.319	0.485	0.168	3.03	17.2	2.37	1.11	0.453	0.613	6.67
XSI-B	0.233	0.271	0.088	0.082	0.03	0.032	0.088	0.039	0.065	0.155	0.085	0.055	0.052	0.042	0.072	0.083	0.049	0.15	0.105	0.08	0.147	0.229	0.073	0.162	0.04	0.037	0.042	0.038	1.06	0.059	0.051	0.573	0.672	5.71	0.576	0.113	0.192	0.088	0.246	0.336	0.497	0.146	3.21	16.4	2.06	1.21	0.417	0.654	6.92
XSI-C	0.235	0.285	0.071	0.075	0.032	0.026	0.061	0.032	0.057	0.151	0.078	0.047	0.056	0.037	0.061	0.076	0.03	0.183	0.099	0.071	0.148	0.264	0.065	0.137	0.034	0.022	0.031	0.044	1.15	0.055	0.044	0.577	0.671	5.72	0.561	0.114	0.189	0.081	0.214	0.327	0.497	0.122	3.01	14	2.12	1.06	0.465	0.661	6.71
XSI-D	0.238	0.243	0.069	0.077	0.031	0.031	0.067	0.033	0.055	0.165	0.075	0.043	0.055	0.045	0.064	0.082	0.047	0.148	0.087	0.086	0.122	0.241	0.067	0.175	0.034	0.036	0.043	0.042	1.09	0.068	0.044	0.565	0.662	5.68	0.526	0.124	0.205	0.077	0.234	0.321	0.492	0.168	3.12	15.5	2.21	1.04	0.432	0.636	6.9
XSI-mean	0.2375	0.269	0.07425	0.08	0.03175	0.03175	0.07175	0.03425	0.059	0.1535	0.081	0.048	0.057	0.0445	0.065	0.079	0.04075	0.15925	0.10075	0.07925	0.133	0.24125	0.071	0.1535	0.0365	0.032	0.0395	0.04025	1.075	0.061	0.04675	0.568	0.668	5.665	0.55175	0.1195	0.19825	0.08025	0.229	0.32575	0.49275	0.151	3.0925	15.775	2.19	1.105	0.44175	0.641	6.8
XSI-SD	0.00479583	0.0182574	0.00921502	0.00496655	0.00170783	0.00492443	0.0115866	0.00320156	0.00432049	0.00914695	0.00535413	0.00503322	0.00559762	0.00714143	0.00483046	0.00408248	0.00888351	0.0161941	0.0105948	0.00618466	0.0169902	0.0160494	0.00632456	0.0181567	0.003	0.00687992	0.00568624	0.00330404	0.06245	0.00547723	0.00340343	0.00886942	0.00454606	0.0785281	0.0215774	0.00704746	0.00906918	0.0057373	0.014	0.00763217	0.00567891	0.0219393	0.0917878	1.37204	0.134907	0.0759386	0.0214068	0.0214321	0.128323
[truncated: 65 more columns]
