# Supplementary material for: Metabolome analysis of 20 taxonomically related benzylisoquinoline alkaloid-producing plants
Source: BMC Plant Biol. 2015 Sep 15;15:220. doi: 10.1186/s12870-015-0594-2 (PMC4570626; doi:10.1186/s12870-015-0594-2)
Supplement: Additional file 6: — Metabolites detected and quantified by HPLC-UV-based profiling. Compound abundances (mg/g dry weight) are provided for each of 4 replicates (labeled A, B, C, D) for all 20 plant species. Means ± SD are provided for each metabolite. Species abbreviations are defined in Table 1. (XLS 218 kb) [file 12870_2015_594_MOESM6_ESM.xls]

## Sheet: AME
Metabolite	AME-A	AME-B	AME-C	AME-D	AME-mean	AME-SD
Gallic acid	0.0916875	0.0943703	0.099092	0.113972	0.0997805	0.009944
Catechin	0.34276	0.366797	0.351184	0.433318	0.373515	0.0410935
Caffeic acid	0.0915218	0.0750173	0.0800649	0.093262	0.0849665	0.00884686
Syringic acid	0.132227	0.14772	0.138956	0.151813	0.142679	0.00879307
Ferulic acid	0	0	0	0	0	0
Sinapic acid	0.0663498	0.0757274	0.0713857	0.0790743	0.0731343	0.00551042
Rutin	0.149665	0.181607	0.156186	0.201068	0.172131	0.0237073
Coumarin	0.0908508	0.115008	0.104254	0.0888832	0.0997489	0.0122523
Myricetin	0.0858177	0.0993425	0.0847638	0.0651207	0.0837612	0.0140888
Cinnnamic acid	0.0191164	0.0210723	0.0152046	0.0127597	0.0170382	0.00375328
Quercetin	0.0600283	0.0987309	0.0809104	0.075596	0.0788164	0.0159618
Luteolin	0.0164746	0.0242771	0.018058	0.0226478	0.0203644	0.00369562
Naringenin	0	0	0	0	0	0
Kaempferol	0.012187	0.0230331	0.0270197	0.0181112	0.0200877	0.00640455
Isorhamnetin	0	0	0	0	0	0

## Sheet: BTH
Metabolite	BTH-A	BTH-B	BTH-C	BTH-D	BTH-mean	BTH-SD
Gallic acid	0.0939411	0.114312	0.117836	0.115993	0.110521	0.0111463
Catechin	0.572749	0.630337	0.575726	0.617338	0.599037	0.0291494
Caffeic acid	0.208956	0.207778	0.329146	0.307097	0.263244	0.0640048
Syringic acid	0.84755	1.05979	0.765195	1.03442	0.92674	0.143372
Ferulic acid	0.074569	0.0601657	0.252725	0.0790179	0.116619	0.0910931
Sinapic acid	5.46708	6.30066	6.89278	6.04863	6.17729	0.591072
Rutin	0.323334	0.453294	0.265461	0.270199	0.328072	0.0875066
Coumarin	0.136982	0.14306	0.154905	0.137197	0.143036	0.00839881
Myricetin	0.299755	0.347004	0.372356	0.301395	0.330127	0.0356656
Cinnnamic acid	0.191981	0.235187	0.252497	0.129607	0.202318	0.0547484
Quercetin	1.69877	2.05919	1.91882	2.21438	1.97279	0.218961
Luteolin	0.533942	0.599946	0.596544	0.555016	0.571362	0.032242
Naringenin	2.13171	2.33992	2.64333	2.44808	2.39076	0.213515
Kaempferol	1.6799	2.20768	1.96836	2.00925	1.9663	0.217669
Isorhamnetin	3.88075	4.65319	4.21645	4.50143	4.31295	0.340292

## Sheet: CCH
Metabolite	CCH-A	CCH-B	CCH-C	CCH-D	CCH-mean	CCH-SD
Gallic acid	0.212895	0.266532	0.236914	0.258734	0.243769	0.0240993
Catechin	1.03309	1.22895	1.03106	1.06047	1.08839	0.0946594
Caffeic acid	0.168143	0.207951	0.152114	0.19284	0.180262	0.0249269
Syringic acid	1.38417	1.51486	1.38302	1.50524	1.44682	0.0731144
Ferulic acid	0.166539	0.173334	0.186892	0.210616	0.184345	0.0194504
Sinapic acid	1.5201	1.76622	1.81249	1.60452	1.67583	0.13685
Rutin	0.861664	0.900025	0.883214	0.985408	0.907578	0.0542104
Coumarin	4.21329	4.52857	3.97114	4.17181	4.2212	0.230587
Myricetin	1.27225	1.37899	1.34596	1.43809	1.35882	0.0691615
Cinnnamic acid	1.06771	1.04398	1.06334	1.09147	1.06663	0.0195106
Quercetin	15.7229	14.8827	15.0553	14.6951	15.089	0.447484
Luteolin	1.76783	1.88283	2.09334	2.02394	1.94198	0.145436
Naringenin	3.24878	3.40673	3.80851	3.93861	3.60066	0.326008
Kaempferol	0.0840785	0.0709162	0.0746957	0.0745286	0.0760548	0.00562617
Isorhamnetin	0.0728092	0.068792	0.0683705	0.0767658	0.0716844	0.0039342

## Sheet: CMA
Metabolite	CMA-A	CMA-B	CMA-C	CMA-D	CMA-mean	CMA-SD
Gallic acid	0.0761454	0.0798834	0.0765389	0.0777372	0.0775762	0.0016805
Catechin	0.414364	0.489816	0.474276	0.427145	0.4514	0.0363277
Caffeic acid	0.214836	0.167959	0.179492	0.18789	0.187544	0.0199445
Syringic acid	0.165005	0.25973	0.225253	0.388244	0.259558	0.0942994
Ferulic acid	0.0924758	0.0956123	0.0794739	0.103009	0.0926426	0.00982707
Sinapic acid	0.0380928	0.0264149	0.0139391	0.0428075	0.0303136	0.0129091
Rutin	0.0336133	0.0483872	0.0442607	0.049457	0.0439295	0.00723321
Coumarin	0.0541093	0.0651941	0.0339462	0.0562327	0.0523706	0.0131889
Myricetin	0	0	0	0	0	0
Cinnnamic acid	0	0	0	0	0	0
Quercetin	5.68274	4.12299	4.68609	7.48564	5.49436	1.47588
Luteolin	0.21479	0.156871	0.170567	0.141806	0.171009	0.0314626
Naringenin	0.438269	0.335551	0.396434	0.582133	0.438097	0.104878
Kaempferol	0.306078	0.310777	0.335743	0.37866	0.332815	0.0332208
Isorhamnetin	0.250023	0.25478	0.28393	0.279612	0.267086	0.0171584

## Sheet: CTR
Metabolite	CTR-A	CTR-B	CTR-C	CTR-mean	CTR-SD
Gallic acid	0.0742138	0.0770397	0.0641445	0.0717993	0.00677817
Catechin	0.116547	0.151986	0.141456	0.136663	0.0181991
Caffeic acid	0.0110095	0.0135927	0.0086965	0.0110996	0.00244936
Syringic acid	0	0	0	0	0
Ferulic acid	0.0122845	0.0172895	0.0115282	0.0137007	0.00313089
Sinapic acid	0.00059291	0.00174309	0.00388801	0.00207467	0.00167239
Rutin	0.104528	0.117926	0.112883	0.111779	0.00676705
Coumarin	0.75555	0.772206	0.663599	0.730452	0.0584924
Myricetin	0.0232875	0.0298743	0.0217652	0.0249757	0.00431004
Cinnnamic acid	0.00867178	0.0123098	0.0117035	0.010895	0.0019491
Quercetin	0.00460272	0.00234988	0.00702885	0.00466049	0.00234002
Luteolin	0	0	0	0	0
Naringenin	0	0	0	0	0
Kaempferol	0	0	0	0	0
Isorhamnetin	0	0	0	0	0

## Sheet: CMU
Metabolite	CMU-A	CMU-B	CMU-C	CMU-D	CMU-mean	CMU-SD
Gallic acid	0.0500511	0.064073	0.060496	0.0631787	0.0594497	0.00644746
Catechin	0.205798	0.220612	0.223517	0.230779	0.220177	0.0104963
Caffeic acid	0.0547298	0.106697	0.0688673	0.0904842	0.0801946	0.0229856
Syringic acid	0.0301338	0.0418742	0.0382089	0.0439359	0.0385382	0.00608293
Ferulic acid	0.00420977	0.00294183	0.00342009	0.0024747	0.00326159	0.000740631
Sinapic acid	0.00215756	0.00368077	0.001712	0.00274819	0.00257463	0.000850832
Rutin	0	0	0	0	0	0
Coumarin	0	0	0	0	0	0
Myricetin	0	0	0	0	0	0
Cinnnamic acid	0.00479905	0.00585525	0.00487729	0.00644203	0.00549341	0.000794259
Quercetin	0.00356295	0.00382289	0.00440054	0.00497819	0.00419114	0.000630749
Luteolin	0	0	0	0	0	0
Naringenin	0	0	0	0	0	0
Kaempferol	0.00183092	0.00361261	0.00249905	0.00405804	0.00300016	0.00101857
Isorhamnetin	0	0	0	0	0	0

## Sheet: ECA
Metabolite	ECA-A	ECA-B	ECA-C	ECA-D	ECA-mean	ECA-SD
Gallic acid	0.274133	0.301086	0.250883	0.285991	0.278023	0.0211906
Catechin	0.820675	1.0222	0.966352	0.909563	0.929697	0.0860057
Caffeic acid	0.10339	0.12224	0.108696	0.129697	0.116006	0.0120956
Syringic acid	0.669554	0.762389	0.65329	0.705863	0.697774	0.048359
Ferulic acid	0.0536592	0.0664943	0.0741241	0.0555277	0.0624513	0.00962353
Sinapic acid	0.181222	0.14023	0.159763	0.130262	0.152869	0.0225258
Rutin	0.906292	1.02357	0.889684	0.93263	0.938043	0.0596942
Coumarin	0.0966562	0.0935587	0.0793374	0.0833701	0.0882306	0.00820759
Myricetin	2.76282	3.04107	3.04816	2.81671	2.91719	0.148801
Cinnnamic acid	0.553123	0.547724	0.564037	0.595527	0.565103	0.0213878
Quercetin	0.528128	0.556057	0.493064	0.503866	0.520279	0.0279982
Luteolin	0.679999	0.795307	0.764558	0.701912	0.735444	0.0536339
Naringenin	0.672619	0.733502	0.706836	0.75092	0.715969	0.0341153
Kaempferol	0.570215	0.621505	0.596628	0.599256	0.596901	0.0210012
Isorhamnetin	0.474687	0.44495	0.429777	0.411588	0.440251	0.0267034

## Sheet: GFL
Metabolite	GFL-A	GFL-B	GFL-C	GFL-D	GFL-mean	GFL-SD
Gallic acid	0.113239	0.121574	0.121162	0.116029	0.118001	0.00405463
Catechin	2.68288	2.7908	2.59	2.72783	2.69788	0.0844464
Caffeic acid	0.0155166	0.0259792	0.0205642	0.0308863	0.0232366	0.0066528
Syringic acid	0.537375	0.606443	0.590693	0.603751	0.584565	0.0322035
Ferulic acid	0.243894	0.266861	0.289106	0.269086	0.267237	0.0184996
Sinapic acid	10.6408	11.2654	11.8523	10.1116	10.9675	0.75519
Rutin	0.413761	0.448148	0.46496	0.473773	0.450161	0.0264926
Coumarin	0	0	0	0	0	0
Myricetin	0.722771	0.769815	0.789663	0.677132	0.739845	0.050347
Cinnnamic acid	0.109656	0.111103	0.122839	0.118927	0.115631	0.00629863
Quercetin	0.302497	0.325054	0.330109	0.344897	0.325639	0.0175758
Luteolin	0.809135	0.853315	0.837587	0.874079	0.843529	0.0273697
Naringenin	0	0	0	0	0	0
Kaempferol	0.740189	0.800477	0.775399	0.771725	0.771947	0.0247286
Isorhamnetin	0.962186	1.00964	0.92197	1.04372	0.984378	0.0533747

## Sheet: HCA
Metabolite	HCA-A	HCA-B	HCA-C	HCA-mean	HCA-SD
Gallic acid	0.0618731	0.0575807	0.0539142	0.0577893	0.00398353
Catechin	1.03723	1.13018	1.03774	1.06838	0.053521
Caffeic acid	0.560772	0.576768	0.588182	0.575241	0.0137688
Syringic acid	0	0	0	0	0
Ferulic acid	0.694967	0.724119	0.786359	0.735148	0.0466833
Sinapic acid	0.131837	0.13363	0.138293	0.134587	0.0033324
Rutin	0.792329	0.864059	0.701444	0.785944	0.0814952
Coumarin	0	0	0	0	0
Myricetin	0.191674	0.16723	0.111169	0.156691	0.0412741
Cinnnamic acid	0.0756817	0.0807476	0.0615991	0.0726761	0.00992176
Quercetin	0.154561	0.126862	0.169984	0.150469	0.0218501
Luteolin	0.619562	0.700057	0.616381	0.645333	0.0474186
Naringenin	1.84311	1.82847	1.98654	1.88604	0.0873423
Kaempferol	0.278818	0.307503	0.257816	0.281379	0.0249424
Isorhamnetin	1.47956	1.72378	1.41839	1.54057	0.161579

## Sheet: JDI
Metabolite	JDI-A	JDI-B	JDI-C	JDI-D	JDI-mean	JDI-SD
Gallic acid	0.097536	0.0950857	0.0861611	0.0817792	0.0901405	0.00741385
Catechin	0.356776	0.362585	0.321482	0.287641	0.332121	0.0347735
Caffeic acid	0.050361	0.0545871	0.0464808	0.0461997	0.0494072	0.00394094
Syringic acid	0	0	0	0	0	0
Ferulic acid	0.0228173	0.0242075	0.0304916	0.0278334	0.0263374	0.0034844
Sinapic acid	1.76616	1.79423	2.04726	1.97479	1.89561	0.136993
Rutin	0	0	0	0	0	0
Coumarin	0.0123221	0.0250043	0.0251991	0.0157897	0.0195788	0.00653305
Myricetin	0.234327	0.243958	0.283508	0.258976	0.255192	0.0214294
Cinnnamic acid	0.0205442	0.0109407	0.0174343	0.0220699	0.0177473	0.00493071
Quercetin	0.373808	0.370227	0.418027	0.411153	0.393304	0.0247823
Luteolin	0.2261	0.249162	0.263653	0.238205	0.24428	0.0159848
Naringenin	0	0	0	0	0	0
Kaempferol	0.402334	0.395252	0.569569	0.415897	0.445763	0.0829804
Isorhamnetin	0	0	0	0	0	0

[truncated: 10 more sheets: MAQ, MCA, NDO, NSA, PBR, SCA, SDI, TCO, TFL, XSI]
