# Supplementary material for: Metabolome analysis of 20 taxonomically related benzylisoquinoline alkaloid-producing plants
Source: BMC Plant Biol. 2015 Sep 15;15:220. doi: 10.1186/s12870-015-0594-2 (PMC4570626; doi:10.1186/s12870-015-0594-2)
Supplement: Additional file 9: — Exact mass list acquired using UPLC-FTMS analysis in positive ion mode. UPLC retention time (Rt) and total ion count is provided for each ionic mass (m/z) for all 4 replicates (labeled A, B, C, D) for each of 20 plant species. Species abbreviations are defined in Table 1. (XLSX 644 kb) [file 12870_2015_594_MOESM9_ESM.xlsx]

## Sheet: AME
m/z	Retention time	AME-A	AME-B	AME-C	AME-D
102.128	1.09	5.62317e+07	6.57782e+07	5.69281e+07	4.32326e+07
103.131	1.09	181603	3.69287e+06	171261	170049
104.089	1.03	4.4698e+07	1.40616e+07	1.34861e+07	9.81273e+06
105.003	0.92	5.29572e+06	9.61733e+06	4.5636e+06	9.66471e+06
105.11	1.02	2.24807e+06	2.34009e+06	2.78305e+06	74568.5
106.004	0.92	0	1.09702e+06	3455.42	1.12722e+06
107.001	0.92	0	1.26929e+06	19101.1	1.37051e+06
113.06	11.56	2.369e+06	2.33012e+06	2.28607e+06	755883
113.06	12.09	1.6986e+06	4.29612e+06	4.26968e+06	752279
113.06	11.82	4.79392e+06	5.50708e+06	1.25625e+06	4.67225e+06
113.06	12.43	2.11633e+06	2.02956e+06	1.99186e+06	849006
113.06	11.08	1.50979e+06	950496	3.51271e+06	1.5167e+06
113.06	12.85	750845	3.49584e+06	2.58085e+06	6.97738e+06
113.06	9.7	1.66594e+07	1.63297e+07	2.67962e+06	909926
113.06	8.95	1.0317e+07	4.25802e+06	1.02623e+07	1.02358e+07
116.071	1.06	9.97655e+06	2.96633e+07	7.75242e+06	2.18667e+07
117.022	0.92	1.31988e+06	2.23948e+06	1.29566e+06	2.72634e+06
117.022	16.02	5605.79	6572.56	5305.6	2.75026e+06
117.074	1.06	241146	1.44394e+06	237355	225277
118.086	1.08	5.73808e+06	1.41619e+07	7.80396e+06	9.06096e+06
119.055	0.92	79597	76960.2	76141.3	1.26524e+06
120.066	1.05	4.36853e+06	1.26364e+07	6.21414e+06	6.20083e+06
121.065	1.4	272188	270414	8.46802e+06	287747
129.04	0.92	5.79675e+06	1.15776e+07	4.99961e+06	1.20023e+07
129.56	16.01	1.43097e+06	21473	18144.5	17143
130.04	0.93	11846.4	10684.3	14732	1.41213e+06
130.05	1.05	2.16573e+07	4.49493e+07	2.92499e+07	3.12213e+07
131.037	0.92	0	1.50442e+06	25989.7	1.62727e+06
131.053	1.05	63195.8	2.28281e+06	57574.3	52643.9
132.009	16.01	2.07857e+06	24567	29059.5	1.54471e+06
132.05	0.93	0	1.78243e+06	21260	1.72433e+06
132.102	1.2	2.1524e+07	1.2826e+07	1.07064e+07	3.25254e+07
133.061	1.05	309499	1.41737e+06	296058	253802
135.033	0.93	70962.6	70096.3	74136.8	1.2823e+06
135.102	6.67	1.51641e+06	2.50431e+06	2.51037e+06	2.495e+06
135.102	6.29	1.37516e+06	1.74112e+06	1.80601e+06	1.80478e+06
135.102	4.6	2.20676e+06	7.86363e+06	7.76026e+06	7.85312e+06
135.102	8.56	1.13051e+06	1.04113e+06	1.01125e+06	1.01907e+06
135.102	5.61	817312	4.40461e+06	4.48681e+06	4.38649e+06
135.102	7.67	759880	4.0443e+06	4.06356e+06	4.00021e+06
136.062	4.98	80595	89728.9	1.59164e+06	92274.2
137.06	1.14	127023	4.68715e+06	6.64168e+06	3.27007e+06
138.055	1.12	24282.2	7.19931e+06	3.0357e+06	3.27715e+06
138.091	1.4	1.938e+06	2.57828e+06	4.31875e+06	1.7777e+06
142.035	0.92	2.64619e+06	5.26189e+06	2.04133e+06	5.30654e+06
142.071	0.92	0	1.1039e+06	37071.9	1.10104e+06
145.017	0.92	1.5541e+07	2.54548e+07	1.41828e+07	2.93722e+07
145.017	16.01	9.84078e+06	70446.4	69853.6	61962.4
146.021	0.92	65089.8	61612.9	61221.2	1.12432e+06
147.063	0.98	5.99642e+07	3.27006e+07	1.52938e+07	3.36609e+07
148.06	1.05	3.08193e+06	5.98939e+06	3.97492e+06	4.43516e+06
149.048	0.92	2.48513e+06	4.46718e+06	2074543	4.52769e+06
150.055	1.99	290052	399882	374427	5.39022e+06
152.071	1.99	275251	129146	183495	3.3357e+06
154.086	1.14	4.51459e+06	5.10124e+06	7.21708e+06	3.43464e+06
156.077	0.98	1.38631e+06	49012.1	54411.6	1.29509e+06
158.012	0.92	4.19716e+06	7.11152e+06	3.57463e+06	7.79415e+06
158.013	16.02	3.77993e+06	3.24926e+06	3.8127e+06	4.03019e+06
160.046	0.92	2.39869e+06	4.65699e+06	1.95949e+06	4.45632e+06
160.076	1.72	3.2014e+06	118493	1.88089e+06	3.76439e+06
161.102	0.93	1.42853e+06	2.6567e+06	1.31711e+06	3.15885e+06
163.028	0.92	1.0372e+07	1.57433e+07	9.30796e+06	1.81221e+07
163.039	2.63	1.57624e+06	1.65924e+06	1.63354e+06	1.52277e+06
164.074	0.99	80124.4	82218.6	73628.2	1.64997e+06
165.061	0.92	0	1.01908e+06	25474.6	1.08726e+06
166.087	1.59	4.65029e+06	3.94984e+06	4.76473e+06	3.25042e+06
170.066	0.92	2.35357e+06	3.91977e+06	1.88106e+06	3.83356e+06
173.058	0.97	1.52507e+06	1.31097e+06	1.66134e+06	853314
175.027	15.97	175120	6.22664e+06	5.70443e+06	133321
175.042	16.18	4.49561e+06	3.28817e+06	521649	507127
175.042	16.46	564364	238636	214502	184825
175.119	1.01	1.56497e+06	95633.4	90632.3	6.80983e+06
176.023	0.93	964943	1.50274e+06	32441.3	1.62687e+06
176.107	6.99	57812.5	1.94316e+06	2.12885e+06	1.55272e+06
177.08	0.92	68357.1	72525.6	72000.8	1.00012e+06
177.08	15.98	3.99889e+06	4.27293e+06	4.31205e+06	172872
178.05	15.97	1.45277e+07	1.24098e+07	8.93088e+06	9.99182e+06
178.05	15.57	328943	256630	205842	830514
180.046	15.95	5.9605e+06	523985	441081	359863
180.087	1.06	40502.7	1.41009e+07	36837	4.28706e+06
182.082	1.49	119980	116007	3.3256e+06	112166
182.136	8.05	2.00326e+07	2.03833e+07	2.04517e+07	1.7518e+06
182.136	10.31	1.35291e+07	1.29885e+07	1.31564e+07	1.80449e+06
182.136	8.51	2.27973e+07	6.64156e+07	6.74424e+07	6.71546e+07
182.136	8.99	1.44666e+07	2.62675e+07	1.50214e+07	7.47233e+06
184.074	1.05	14335.4	3.37696e+06	3.92765e+06	15140.4
185.032	1.02	6.48501e+06	4.89978e+06	4.36218e+06	8.79486e+06
186.044	0.92	0	1.29447e+06	24968.4	1.51939e+06
187.082	0.92	0	1.75328e+06	60997.3	1.70923e+06
189.097	0.92	5.42401e+07	1.03389e+08	4.71642e+07	1.05845e+08
190.086	6.91	1.58355e+06	5.18465e+06	2.67209e+06	5.62892e+06
190.098	0.93	3.1302e+06	9447.02	7891.48	1.44266e+07
191.095	0.92	7.2433e+06	1.37689e+07	6.30604e+06	1.42577e+07
192.098	0.93	22877.1	25395.2	24342	976480
192.102	1.66	2.62233e+06	2.994e+06	1.63122e+06	2.4784e+06
198.097	1.06	2.21549e+06	1.74278e+07	1.0027e+07	5.5506e+06
200.147	7.98	1.95701e+06	1.99695e+06	1.98655e+06	2.67046e+06
200.147	7.62	1.01843e+06	1.02406e+06	2.87652e+06	1.04505e+06
201.031	0.94	0	0	1.0719e+06	1.97814e+06
202.092	0.92	7.73145e+06	1.47322e+07	6.25741e+06	1.46096e+07
203.073	0.98	43753.4	8.33923e+06	6.45058e+06	4.43562e+06
204.09	0.92	0	1.98777e+06	1543.34	1.9454e+06
205.075	0.92	1.68546e+07	2.67624e+07	1.53579e+07	3.05975e+07
205.075	16	4.75685e+07	3.96751e+07	3.53432e+07	4.34681e+07
205.097	2.37	723652	733062	697316	1.79501e+06
206.078	0.92	1.09498e+06	1.90343e+06	1.0593e+06	2.23888e+06
206.078	15.98	184361	183246	181869	3.56524e+06
207.065	5.57	23622.2	21464.8	24437.6	3.81591e+06
207.108	0.93	0	1.50173e+06	12850.7	1.53504e+06
212.118	3.98	37701.7	41399.7	43822	4.04265e+06
215.088	0.93	968596	1.98472e+06	26607.7	1.88902e+06
217.173	8.03	1.60092e+06	2.05554e+06	2.35177e+06	2.18009e+06
217.173	8.53	1.97855e+07	1.55055e+07	1.56739e+07	3.41779e+06
217.173	7.46	2.45873e+06	840713	851578	841547
217.173	9.01	9.64093e+06	1.2395e+07	1.22308e+07	1.21258e+07
218.043	1	17237.9	1.64563e+06	2.67472e+06	1.07692e+06
218.07	0.92	1.93077e+06	3.19982e+06	1.66401e+06	3.54284e+06
218.07	16.01	4.08409e+06	4.75781e+06	4.56797e+06	7.01663e+06
219.027	1.02	1.1762e+07	4.36986e+07	4.06551e+07	3.49363e+07
223.048	15.98	2.25092e+07	2.10767e+07	2.01439e+07	1.84109e+07
223.048	15.6	991377	803246	660117	666384
225.043	15.98	9.19644e+06	345437	306692	7.24336e+06
227.039	15.72	8.7539e+06	9.26924e+06	5.25731e+06	9.57349e+06
227.126	14.3	2.10381e+06	2.08266e+06	638755	2.07372e+06
227.126	14.84	5.52491e+06	8.34218e+06	8.21171e+06	6.46281e+06
230.248	10.47	24923.7	2.52007e+06	2.66775e+06	2.89738e+06
243.099	0.96	1.23299e+06	995225	1.23828e+06	693625
249.155	0.92	0	1.25838e+06	19662.4	1.24947e+06
255.136	0.97	1.35845e+06	744.92	729119	763.678
258.11	1.05	16093.2	3.51577e+06	9680.36	9258.96
266.244	1.1	6.95932e+06	3.85132e+06	4.86852e+06	5.82903e+06
273.108	1.05	22840.4	1.75861e+06	22021.2	22842.8
278.081	7.27	1.46365e+07	9.70719e+06	2.81472e+07	2.57407e+07
279.119	1.05	6370.91	1.45602e+06	6999.07	6050.8
284.128	8.28	4.65927e+06	213419	206670	213758
286.144	5.16	16185.2	12869.3	3.46519e+06	7049.59
290.094	6.55	3.24962e+06	11614.5	2762.97	1805.61
291.089	7.26	54794.4	43084.8	2.30626e+06	1.99141e+06
291.119	1.05	43705.9	2.03503e+06	29853.5	36728.3
292.097	7.27	1.70471e+07	1.14818e+07	3.29952e+07	3.10421e+07
296.066	1	3.6274e+06	0	0	0
298.097	4.98	4.77487e+06	4.41027e+06	6.52443e+06	2.53002e+06
298.108	7.13	26727.1	5569.58	15538.6	2.12193e+06
298.15	1.09	7909.2	1.83916e+06	13305.8	14095.7
302.139	4.31	36980.8	1.78583e+06	8.86271e+06	40966.4
303.077	0.93	11640.7	7338.71	9381.77	1.8848e+06
304.097	7.27	7.56991e+06	5.06392e+06	1.48315e+07	1.37002e+07
305.1	7.27	1.30947e+06	41176	2.65451e+06	2.37347e+06
306.076	7.27	9.20861e+06	6.55583e+06	1.8412e+07	1.69014e+07
309.129	1.05	5939.94	7.59846e+06	6.32297e+06	1605.18
314.124	8.75	2.56993e+06	5.74932e+06	5.32976e+06	4.59132e+06
314.139	8.17	1.93631e+06	309571	260364	232313
318.076	7.27	1299.86	1041.29	1.72183e+06	1.68383e+06
320.092	7.27	2.75035e+07	1.8889e+07	5.26963e+07	4.97623e+07
320.171	8.45	4.69932e+06	2.99876e+06	3.17258e+06	4.18768e+06
321.099	7.27	1.77751e+07	1.25296e+07	3.4082e+07	3.08972e+07
325.113	1.07	2.27934e+06	3.69092e+06	0	1.92286e+06
336.123	7.27	3.66606e+08	2.62429e+08	7.08589e+08	6.31387e+08
336.123	6.34	115170	76044.2	2.56051e+06	116555
338.139	6.79	63704.4	7227.31	10550.5	2.72676e+06
338.342	11.67	5.73498e+06	4.05346e+06	4.82516e+06	4.50819e+06
340.155	7.17	2.80282e+06	2315.5	0	1150.44
342.14	1.06	0	1222.85	1.33656e+06	0
342.17	5.63	1.03436e+06	24522.9	9859.66	2056.28
343.124	1.07	1.71508e+06	726.486	0	0
352.155	6.56	1.49312e+07	6.18148e+06	1.0298e+07	6.66551e+06
354.134	6.34	1.35187e+08	1.93052e+07	1.46329e+08	7.261e+07
354.17	6.91	3.27994e+07	1.05156e+08	5.4387e+07	1.08022e+08
355.173	6.91	7.1271e+06	2.24298e+07	1.17121e+07	2.30893e+07
360.15	1.07	1.17707e+07	1.4822e+07	1.37447e+07	8.09374e+06
360.324	11.67	1.97773e+06	1.40657e+06	1.5333e+06	1.51269e+06
362.097	1.06	0	1.53916e+06	0	735.379
365.106	1.05	1.65527e+07	1.36138e+07	1.79228e+07	1.41829e+07
370.083	1.07	1737.03	944830	0	1884.26
370.165	6.56	3.63495e+08	1.60367e+08	2.57679e+08	1.76853e+08
370.2	6.63	6400.5	14962.7	4962.16	3.31496e+06
371.168	6.56	7.93887e+07	3.46499e+07	5.59225e+07	3.82442e+07
377.267	10.72	1.72291e+06	0	1079.26	0
380.095	1.02	0	0	982410	0
381.079	1.03	6.19061e+07	2.72216e+07	4.38978e+07	3.98743e+07
383.077	1.03	3.44322e+06	1.26273e+06	2.47126e+06	0
384.144	6.1	3.67875e+06	0	0	6.96136e+06
386.196	6.41	2.06262e+06	1.42387e+06	3.4048e+06	2.75294e+06
397.383	11.09	2.09754e+06	808.126	0	1.36268e+06
404.155	5.57	0	0	0	2.3025e+06
409.057	0.98	767479	0	1.37446e+06	1.09668e+06
409.111	5.57	29149	54701.2	57470.7	5.87025e+06
413.267	14.81	6.03609e+06	6.12226e+06	6.06684e+06	1.75813e+06
413.267	14.44	636389	939184	878955	955153
413.267	15.07	1.95739e+06	2.67538e+06	2.65199e+06	2.68667e+06
434.181	1.91	22470.6	9540.58	3.22542e+06	1.68937e+06
448.166	1.06	0	4.27488e+06	0	809.861
460.203	1.09	6.2356e+06	5.32547e+06	3.61657e+06	6.02581e+06
462.182	1.05	3.73182e+06	5.15941e+06	3.03097e+06	3.57172e+06
474.218	1.17	1.69383e+06	0	784.005	0
476.161	1.07	2.59299e+06	6.35512e+06	34106.4	35175.2
479.187	3.83	8.8241e+06	9.8544e+06	2.8459e+07	1.69508e+07
481.235	10.6	6.32068e+06	1.75037e+06	2.79974e+06	2.85371e+06
481.235	11.02	1.43299e+06	2.41446e+06	1.52574e+06	1.52192e+06
484.143	3.83	6.01435e+06	6.72015e+06	1.78455e+07	1.13479e+07
490.177	1.06	6.54297e+06	8.3978e+06	7.40997e+06	4.75895e+06
498.902	15.72	1.47825e+06	0	0	615.762
533.155	1.07	3195.3	1.16622e+06	6055.66	1781.92
541.141	1.07	0	2.03416e+06	1.54654e+06	0
566.224	1.99	0	0	3.06851e+06	1.29068e+06
582.234	5.43	0	0	4.49342e+06	0
594.473	11.1	1.03834e+06	0	0	0
599.429	11.09	3.47477e+06	961477	1.35408e+06	2.3745e+06
600.432	11.1	1.23291e+06	0	0	0
613.483	11.48	0	0	0	3.40701e+06
613.483	11.83	6153286	3.56054e+06	4.48957e+06	7.72974e+06
615.499	11.9	2.7042e+06	0	0	0
696.541	11.37	4.21337e+06	0	0	0
712.199	1.07	0	1.08846e+06	1339.62	912.738
714.552	11.37	4.22263e+06	0	0	0
716.523	11.81	4.33831e+06	0	0	0
736.534	11.42	5.12124e+06	0	934.531	949.518
738.505	11.81	1.59939e+06	0	0	0
740.523	11.83	2.18075e+06	0	0	0
758.57	12.09	1.79936e+07	0	0	5.5484e+06
782.57	12.1	7.72128e+06	0	0	0
792.563	11.83	6.56259e+06	4.0654e+06	5.11799e+06	8.01372e+06
794.578	11.9	3.09009e+06	0	0	1.56535e+06
796.594	11.96	3.16785e+06	0	0	0
797.518	11.83	8.59704e+06	5.07468e+06	6.60275e+06	9.92988e+06
798.521	11.83	3.96588e+06	2.4703e+06	3.04067e+06	4.8063e+06
799.533	11.9	3.92089e+06	0	965380	1.99436e+06
801.549	11.96	4.11712e+06	791.699	0	1.19152e+06
871.574	14.17	924218	0	0	0
932.631	11.54	965391	0	0	975.489
937.587	11.54	1.07525e+06	0	0	0
939.602	11.59	1.0507e+06	0	0	0
954.615	11.48	2.8727e+06	1.37034e+06	1.67384e+06	2.93856e+06
959.571	11.48	2.96211e+06	1.36467e+06	1.77793e+06	3.12103e+06

## Sheet: BTH
m/z	Retention time	BTH-A	BTH-B	BTH-C	BTH-D
102.128	1.07	4075061	4124737	3916666	66532861
102.161	6.62	1404105	1477691	1750739	0
103.137	6.63	1863536	1288993	249784	1371062
104.107	1	38562959	27062607	38265588	39343146
104.157	6.63	7700220	3294032	7770717	5863716
105.046	6.62	1596963	1660135	2114980	1108871
106.048	6.62	3147162	1240990	5271751	2437748
106.247	6.62	1439731	1194412	1183575	20384
107.045	6.62	3971148	1413526	1206946	1598011
109.007	5.61	1337639	2247393	1520740	1404374
109.204	6.62	2151780	1574679	3048989	1461578
111.023	5.61	1027853	1171115	1751696	1365884
112.16	7.17	57653	292301	19382	1160790
113.038	5.62	13536	3731848	7569	2410950
115.207	6.76	1007876	17413	28460	23691
116.071	1.06	11360926	18240447	9324531	22495721
118.086	1.08	99334	99432	4102189	5483750
120.081	5.8	103841	1686238	112481	104407
121.065	1.37	16277072	20974053	17348291	21997121
122.015	5.61	5244	2177566	2985353	6692
127.272	5.5	771	1223125	783	0
129.12	6.61	424850	405481	1375654	409327
130.05	1.03	9534154	9886437	8748502	9658900
132.259	6.62	1058166	0	0	2210
133.052	5.8	2168378	3180023	1748649	2055997
133.061	1.02	6858218	8862620	10328855	10868227
133.12	6.61	1399976	1372070	1272791	1558598
133.231	6.61	1584681	1672554	1509202	0
134.045	1.04	2576	2251	2307354	5211
136.062	1.62	2937883	102571	92925	105278
137.039	5.62	3065967	3243726	1967960	2811732
137.06	1.13	113237231	137505580	132810752	136514549
137.06	6.28	167925	167832	8144543	157290
138.046	5.62	1284237	2150679	18051	1814717
138.091	1.37	8127684	37792	8570099	38526
139.054	5.62	40063975	39689065	23591203	33700974
140.058	5.62	4283955	3553155	43391	3775834
146.081	1.05	9063745	7830962	4860702	14853372
147.068	2.13	794256	1447356	1223447	712660
147.068	5.8	1694800	2648452	822115	1679495
147.077	1.03	19318285	16567621	13544934	18484581
148.06	1.04	21911387	31799988	28756200	23535086
148.076	6.14	24981	2929386	23314	25639
148.076	5.8	10658964	16162473	9026752	10202288
149.084	5.8	2728438	4263675	2346082	2614408
150.046	5.62	31291682	47908576	43387085	38768205
151.054	5.62	436413	433142	424394	2799584
151.075	3.65	8176144	5080356	9786760	6471034
152.062	5.62	73993092	75493762	67290045	63298090
152.062	5.93	17470438	22281301	20161616	16795440
152.071	1.02	3278555	1808220	65388	70476
154.086	1.13	126469529	155176008	147975000	151464816
155.049	5.6	23297	1302503	1860923	30954
157.011	1.24	6110565	7531070	8361246	5233201
158.093	0.97	1660666	0	0	64093
160.076	1.83	60276	1961951	1682248	37823
161.039	5.62	3279128	3303168	3020262	4986770
162.113	1.01	1855373	26403	3061295	1800515
163.054	6.59	33918479	53319271	54437115	4001196
163.054	5.62	154674034	166303220	149311958	131121946
163.054	5.93	23769863	28585871	25870503	22943707
164.062	5.62	160084	173383	18646010	168078
165.07	5.62	279189692	272898971	242514377	230097441
165.07	6.51	89838823	71686545	2548934	74948728
165.07	5.93	34592034	44552639	42106665	35497676
166.078	5.62	141322	137754	146597	5084982
166.086	1.11	109106	5107012	4453825	5303773
167.071	2.01	357940	2418575	459474	553436
167.077	5.62	2097980	194558	1801191	1908383
168.057	5.62	26968	31039	28294	14719033
169.065	5.62	411600	32949738	29411564	27076485
169.065	5.93	383452	442974	8535533	432257
170.068	5.61	298402	292918	2632597	285871
175.05	5.6	77239	1124289	79841	82800
175.063	2.13	605909	1664151	1346977	1181960
175.119	0.97	87516137	4355170	9012598	24515784
176.062	5.62	107858172	111868899	101237998	90441006
176.062	5.93	25851676	614283	30710148	26179689
176.071	1.52	5299097	10423858	7988109	8914228
176.071	1.82	20005618	32940069	31033078	29146839
176.122	0.98	5485644	35462	44275	1393563
177.055	5.33	11800873	274666	294009	6230831
177.079	5.8	8518253	13282083	7087652	8034410
178.078	5.62	45784249	64911747	59033979	54759771
178.078	5.93	360117	562127	24915107	19755510
178.087	1.59	2027399	134756	159215	137563
179.085	5.62	19238901	12641745	296420	15948827
179.085	5.93	233982	271887	257150	5045315
179.159	7.18	1037032	13177	5480	1042211
180.066	1.69	4649212	245899	213191	514459
180.087	1.04	32977	27850	28251	4063119
180.089	5.6	1702127	1507246	15009	1585862
181.05	6.93	1349283	122974	392018	248814
182.025	6.14	2820204	3595	1182	1903
182.323	6.15	0	2762237	2197378	2271089
183.018	6.15	4760499	3527497	2687490	2851024
183.183	6.15	12130861	9049551	7037512	7589461
184.074	1.03	2672892	25917	3041742	1947087
186.217	6.61	1292753	1115440	8291690	974867
186.245	5.48	563407	9468393	519246	525423
187.054	5.62	268024	268380	24582386	273220
188.062	5.61	1972763	6262	2735199	3606163
188.071	2.36	246118	236007	343769	2310881
188.076	6.62	174353	2686926	369390	1160445
189.07	5.62	220665848	229783286	206291314	185734982
189.07	5.93	50864151	61674813	60709850	49867195
189.07	6.59	47225684	74001735	74745322	6630822
190.086	2.18	50741258	88881783	75482097	64755761
191.077	5.62	2395687	273567	256287	268232
191.163	6.15	6099627	6940790	5209747	5655930
192.089	5.61	48304	2087662	2362764	2674505
192.102	1.64	28063450	24401232	26557210	22183380
193.065	5.61	26706	21736	12544685	21995
193.071	1.08	23974	23197	20987	977678
193.105	5.8	127782	1652726	153808	175821
193.126	6.61	2207524	3197968	2443956	1783774
193.273	7.17	1896973	1733641	1332527	1575655
194.036	5.62	0	1594999	1560	0
194.066	1.51	3179731	3198652	4025383	4701624
194.156	6.62	4602045	11978926	5911222	8362867
195.065	5.33	8679371	122410	133942	4382635
195.08	5.61	61045	60362	2764826	60001
195.09	6.63	2179405	3564457	32661473	27322603
196.083	6.62	1947788	854384	3098440	218837
197.101	0.97	3301441	0	0	20525
197.155	6.15	4462813	60125	2165493	61676
198.026	6.74	4760228	194977	2254830	168187
198.124	0.99	6393562	3915699	9677503	4510420
199.022	1.57	2876522	3357252	2432290	125902
199.06	4.16	31744	31456	5305750	2878595
199.194	6.63	701846	738283	671561	1201524
200.259	6.6	2507	9107	1078334	0
201.033	6.62	6943180	7024945	9179657	4986341
201.292	6.62	7579625	7687726	9851043	5379923
204.102	3	84629591	100038563	89365456	90154220
205.065	5.62	2318396	2464800	2347870	25527795
205.097	2.37	2817618	2065274	1895653	3621884
206.069	5.62	160240	158305	4227760	145845
206.072	5.93	2513524	3390045	3397642	102370
207.219	6.7	143863	6795676	92646	3187449
208.144	7.17	1157218	90574	183579	95031
209.096	5.63	49190	56907	54988	4359805
210.061	1.31	27466543	32193816	21615727	27706713
212.318	6.74	0	0	1959352	0
213.075	0.98	5649836	0	0	1855810
213.196	6.62	1513394	1038891	1947839	15660
215.016	1.32	13391059	14402088	9258085	11250661
217.065	5.62	137833	145901	2793763	2801479
218.043	0.98	12616	1950471	1541037	3462879
218.073	5.62	196643	202968	10132450	184350
219.083	0.97	3640322	0	0	102266
220.052	5.62	33253	40829	2818837	1842115
220.097	7.41	56282286	39051571	33763841	40273183
220.583	6.77	1635378	229119	1429548	132636
221.06	5.62	21352561	159622	163027	17408365
221.1	7.41	6791384	253040	4143606	4909774
221.111	6.75	4488816	4624718	4554444	3679376
224.083	5.63	35421	38335	2182461	38356
224.337	6.77	1477384	1581903	42305	129002
226.252	6.62	1867249	1477254	2393704	1309447
226.871	6.6	0	0	855103	0
227.253	6.62	2473228	2602799	3269816	1664824
229.155	1.5	852638	588294	939654	878994
229.155	1.09	2669308	1489434	2276311	1902496
230.248	10.45	2961137	35178	23035	24440
233.06	5.62	4779682	173489	82334	3819414
233.292	7.17	0	879675	0	0
234.091	7.15	258209	2865007	392081	264528
234.091	7.71	717244	253456	1324390	1078088
234.091	7.42	262338	850153	167914	185981
235.057	0.97	6745611	0	0	1657881
236.071	6.76	7473682	25501714	28298065	15728013
236.08	0.98	6239601	5423114	13024720	6837077
237.078	6.76	7660687	12291237	13989273	9889507
238.062	5.93	6672502	8863962	8572298	6449892
238.095	5.61	19089	1383420	16241	10701
239.066	5.93	277679	1251901	263238	276588
239.07	5.62	9300139	8475911	7434944	7196940
241.155	1.13	1631829	1238994	2230893	1689811
241.155	1.52	510789	430788	795813	586687
243.068	6.76	150403	1129063	34344	105481
244.028	7.16	2096647	2512718	1707849	1686690
245.271	7.16	0	1574719	1190998	1141540
247.075	5.93	266185	26132060	25284734	20223290
247.12	5.29	66993391	10606287	5744545	5991635
248.079	5.93	3476953	4815555	1500	3405923
249.054	5.61	17158	2983094	1682948	2351445
250.062	5.6	2699122	2413788	47717	31650
251.031	0.97	3782979	0	0	3383
254.002	6.76	2177292	2045707	2327580	159001
255.331	7.16	1695086	1909949	1120284	1438156
256.187	7.16	2024761	2388038	1384967	1565329
258.11	1.03	3951753	5278511	4567273	4286395
259.189	6.63	0	8736	1119747	3123
259.733	6.76	2678942	3148368	2893915	1911941
260.318	6.62	1435327	1429355	1980657	0
261.086	6.76	1929014	2127295	1938533	1448155
263.058	7.14	6456783	6446967	258129	4880940
263.07	5.62	50930	30756	43658	4876802
264.065	6.76	2625342	6524469	6538863	5051497
264.078	5.93	2051882	2383	6910519	4958621
264.38	6.76	44502	1193357	21112	32943
265.073	6.76	55088674	64394254	68817082	49042774
265.086	5.59	17470	15578225	23511	17531
265.122	5.94	2323960	9311652	47262	42225
265.275	7.16	3465661	4325839	2688576	2913272
265.33	6.74	3045968	3717669	4399727	2867822
265.586	6.76	1533889	267335	1582072	377901
266.035	7.16	2252154	3607906	1742072	2021788
266.077	6.76	7937548	9665816	10541720	7592321
266.081	6.48	2128717	3762161	3233775	3523670
266.089	5.61	47880	4473690	36500	2923049
267.065	5.62	42026	2265985	3195958	3227016
268.131	6.78	4735397	993899	5876757	4210932
269.117	5.66	1852	4845163	3666703	3884883
269.239	6.71	8430058	8236972	6586005	4701991
269.273	6.62	1930947	0	6062	13573
272.088	1.06	1602211	26138	25900	22864
272.128	5.01	43103	4456182	2901072	2989290
272.128	3.2	205506	4819949	4305595	216809
272.231	6.76	3406184	0	3653159	2379477
273.365	6.76	26797	3607111	8241	25031
274.086	7.16	675338	1583594	1043128	2348122
275.094	7.14	11208110	11183099	308807	13233394
276.036	6.78	167286	0	1470093	1224245
277.159	6.76	112460	4981393	72258	3652449
277.329	7.16	13461756	16185452	8612231	11981318
278.081	7.16	326830079	239688502	297480209	282031921
278.125	6.38	9493893	11247856	10983752	7859466
278.323	7.16	0	5365480	3546076	8160
278.34	6.75	1532375	1894130	1841790	1209417
279.089	6.76	81434983	92817226	9409260	74491835
279.112	7.16	2810381	3131691	2165766	2481023
279.19	7.13	3171953	2285022	317985	359016
279.344	6.76	3565029	4359520	3942817	2570349
279.838	7.16	0	0	2593452	0
280.097	6.76	167081450	189699505	202385215	148287232
280.11	5.93	27033	1717624	1540618	1363235
281.081	5.93	3976515	130443	5173973	3766903
281.1	6.76	28832663	33363377	36396357	26541819
282.089	5.61	20804903	17336143	21439957	21344016
283.092	5.62	3104114	4275016	3746955	3715555
283.097	5.07	2074350	884	1699	1532
284.152	6.74	1343933	5659519	5078071	0
285.099	6.77	146866	302396	131062	996483
286.144	5.12	10371	4020536	5313	10259
286.216	6.76	2290346	2457170	2363745	1683096
287.123	6.9	61754	3684865	105742	35617
287.204	6.74	3391100	4252168	10090671	6623462
288.123	2.41	58602	3165850	2564154	2331168
288.273	6.76	27009245	21793631	16424946	17476206
289.063	6.71	37908000	34667096	25962468	17621273
289.164	6.76	0	7608237	4649427	3711822
289.191	6.14	0	1275	3172	1594993
289.359	7.17	1849695	9150	0	1396222
290.128	6.2	68951036	253018938	193981669	170759971
290.192	7.16	3722416	2925987	2082525	2110405
290.305	6.76	14910306	13823256	15090229	9288297
291.13	1.07	16504920	38598	37634	6404794
291.136	5.48	7493537	7601671	5935293	6912391
291.287	7.16	16720371	19872080	10781764	14706282
291.347	6.74	0	1966309	0	0
292.097	7.16	387631047	279465737	349715046	334778627
292.133	1.08	1644963	936	2982	3837
292.144	5.69	14031117	21863016	25074	27102
292.144	5.92	42836737	59076931	45914265	51656593
292.193	6.76	82400	1245691	68875	140547
292.287	7.16	2683347	3241510	1627744	2487676
293.105	6.75	3257237	30156135	30426602	22071395
293.105	7.07	70523955	1035448	1730338	1413790
293.302	6.76	4545232	5412740	4832308	3391963
294.076	6.5	3163860	594133	467317	495196
294.112	6.76	211257354	237742927	250558918	189644549
294.112	7.09	39744205	34990072	44999399	32726040
295.116	6.76	3483851	41864668	44742774	32370521
295.281	6.61	1482198	1704873	1319379	0
296.104	5.93	3372727	18647	4714652	3329482
296.19	6.61	954782	1674691	1276789	0
296.339	6.62	2255251	1594792	3168648	1528178
297.034	6.62	2099876	2080466	3082938	1468924
297.112	5.62	66613726	62126544	54757582	51530334
298.064	6.61	2164143	1847114	2874336	30472431
298.143	5.52	918522201	1637658764	846728440	1062222827
298.144	5.96	430817285	724095969	463823548	501517134
298.144	4.51	45633	53212	63171	4063928
299.131	5.99	5673591	570749	375279633	6157240
299.146	5.52	69334660	129018892	64503795	82233643
299.15	5.13	3300983	251691	236817	119576
299.219	6.77	1814791	1852902	1903755	1477361
299.285	6.76	332402	7876470	8209122	4897166
300.126	6.86	1738242	2202764	1823385	1742790
300.131	5.6	1776993	57144	62701	44897
300.155	5.86	1133522	1585302	1795413	33210871
300.155	6.32	2986868	4419307	1432713	2694114
300.16	5.12	27214714	29751926	31487160	23443455
300.16	4.09	31400	14217678	27866	9374356
300.16	2.61	3457744	5061378	4022680	3917379
300.91	6.77	1918060	2491431	2560654	1975764
301.262	6.76	2004457	2168474	1915764	1507669
301.277	7.18	0	2296830	0	0
301.385	6.78	0	1281719	1445577	21363
302.169	6.14	9174	18986	1398280	10912
302.228	6.76	5271601	5299011	5532800	3666720
302.38	7.16	1678016	1639921	0	1525780
302.598	6.78	1895212	2333803	2175655	243274
303.076	6.78	930920	1210095	1510218	677544
303.147	6.16	25770	28027	143166521	7594011
303.237	7.16	7336889	8410625	4515234	6373083
303.633	7.56	5020406	1191649	6864220	7688142
304.012	7.16	1717239	2043728	25849	1476832
304.097	7.16	2110826	125546134	157708079	150707184
304.144	6.34	232851231	210124876	124533918	218721505
304.152	6.14	3236142	58645559	53052167	52932425
304.187	6.65	2768348	2833290	2506802	122782
304.317	7.16	3430682	4233003	2874062	3041679
305.068	6.77	4321029	3228462	1793253	1675037
305.151	6.15	151605	4596741754	3478159674	4415285513
305.152	6.51	140365893	188523942	261947951	680583
305.181	7.16	8743789	9658437	5560440	7989325
305.252	6.76	2169022	2439778	2374239	1568333
305.308	7.13	2569670	7246322	3772703	545738
306.076	7.15	208097973	3977111	178657497	184360938
306.113	6.76	103551274	2592249	122474118	90133409
306.141	5.28	1899	2761170	3457143	1382
306.154	6.15	702597135	278375724	267198989	321137030
306.159	6.43	739969420	1109114904	1028764862	715297366
306.159	5.77	41430016	39450314	350526	258544
306.305	7.11	444946	6744091	303298	623696
307.078	7.16	33690125	37750580	28151848	28865718
307.084	6.76	2131524	20935788	2248990	44983924
307.157	5.97	1201114	18204	36553	17285
307.223	6.76	4192833	4921022	4416134	3041049
308.092	6.76	193386167	212502738	221713154	169211785
308.128	7.09	69084458	66083407	77770983	60393571
308.177	6.15	3757217	123497	2177566	89791
308.263	6.74	13994593	19077945	17765439	11334338
308.631	6.95	12204402	74310	56389	67746
308.632	7.26	216268	91275816	75364661	538967
308.965	6.76	4208071	4973788	4331221	3048992
309.134	7.29	13202862	63611664	27120429	5980430
309.136	6.74	491892557	761465527	734986280	532343006
310.013	6.74	13952742	18936884	17595437	11264383
310.144	5.62	28649	3665386	19113	20630
310.39	6.76	8974259	9816036	9262831	6952398
310.646	7.04	533029	641486	3134383	155181
311.127	5.93	26340	14015381	17097	10060
311.128	5.59	0	3238627	2449	3878
311.151	6.28	10230663	0	2218	7022398
311.16	6.62	84356401	130808668	201846783	112427399
311.273	6.76	43888551	45150021	44100247	24806373
312.123	5.28	155104	7527037	8071013	131617
312.136	7.38	34258986	69216269	79127795	44009637
312.159	6.63	8806553601	4964093851	10058998754	6543847910
312.273	6.73	6965795	10064	0	0
312.387	7.37	29995748	95074467	67343813	38264947
313.056	6.74	505164256	44818463	1420292	24733963
313.164	6.05	188276	2397512	46328	23436
313.274	10.76	0	2675	2165983	0
313.553	6.76	26676070	25418380	26749706	17521912
314.139	4.64	21327476	23436506	227214	177063
314.175	5.65	840553424	978974745	807089727	811590183
314.175	4.27	95357049	101011526	130509063	77142605
314.175	3.92	1082	40667839	35099510	31688156
314.328	6.74	2992143	2769848	23157306	2647684
314.45	6.77	3186294	3213750	3492605	2719602
314.834	6.75	3272345	3724228	4181887	2689392
315.058	5.63	597898	5077045	560984	393752
315.142	3.4	17456	2784659	39434	2713180
315.178	5.66	169657384	196531661	164684560	165052882
315.184	6.64	3542542	6457670	5080447	3864113
316.139	1.03	2485652	3403341	3309749	3679433
316.143	7.34	729143	1276028	923678	645961
316.143	6.95	302080052	593716745	456809637	341567059
316.307	6.75	23104	6608	3306109	0
316.392	7.45	821204	11277784	8282688	6144058
316.645	7.01	130538796	85856060	88020835	144580648
316.645	7.34	4911	311449	296313	304187
317.133	6.5	4412801	4179941	5279978	139500
317.142	1.12	113932	889950	106183	94348
317.147	6.95	29310369	58943285	44806950	32995172
318.076	7.16	2010843	2323365	23302850	1899330
318.141	7.47	24253801	33371740	45513416	21349863
318.159	6.91	100658525	70939080	43612942	68551234
318.238	7.16	6667972	7812864	5380953	6326737
319.003	7.16	2778052	11242	1933777	2366847
319.143	7.48	18734483	2228621	2985409	47854503
319.148	6.55	57240717	62897340	91376708	96720204
319.236	7.16	26124979	30828323	16440949	22910195
320.092	7.14	615408263	442623356	554890807	530829801
320.157	7.5	9378307	33051835	43071127	10707974
320.157	8.07	26038811	45172317	60880491	24965658
320.175	6.4	49675	15511	56449	3299450
320.197	7.14	17434305	24438540	9987926	17242170
320.213	6.83	1098133	968315741	1149220	1202681
321.001	6.68	3678536	0	2494316	0
321.024	7.16	25613446	30862847	16150254	22797626
321.16	8.07	35026411	3834312	23476376	25060024
321.215	6.76	1165504	1358838	10019251	1264265
321.224	7.13	6324995	43248988	387392	658553
322.103	7.16	1856438	2052071	31849333	20111278
322.107	6.76	406984170	456624514	484271523	352699222
322.181	6.76	10102190	283151	9950142	323994
322.707	6.79	0	1366414	76111	10195
323.055	7.21	14122833	7745333	12617653	5417494
323.114	6.76	457226236	497067057	510448902	392030335
323.185	6.74	3451237	4972818	4445597	24764
324.052	6.76	10704791	12094034	10740250	7715351
324.123	6.49	60091416	75761753	59098381	59535766
324.141	7.89	13990056	32682635	23682996	17434096
324.197	6.74	3727916	5379258	5187016	3281005
325.113	1.06	5274237	4751725	639	4916412
325.122	6.76	7908269	2402088	8288173	1453935
325.145	7.89	20675667	2933341	25705090	15084150
325.149	7.03	19964251	17237755	24252393	14049466
326.003	6.77	2257537	9457	2347129	7887
326.116	7.38	15101136	9894593	15356277	9747452
326.344	6.74	2308718	3188099	3193476	3575
326.492	6.76	5519114	5987123	5845144	4138190
326.815	6.77	1398313	1339460	1520277	5223063
327.029	6.77	1796661	1971520	1976124	1446794
327.114	7.38	4118195	297179	4001572	2634143
327.147	7.91	10005273	1235019	15452356	991371
327.159	6.28	30877427	40906919	36860418	27283468
327.907	6.76	2261353	7021079	7703641	2521119
328.154	5.52	72524	825698	84128	79393
328.154	5.21	51644436	50949277	51707642	33105104
328.162	6.27	9349514	9932123	11095862	5658414
328.173	7.22	672463	2243302	2058158	1729711
328.199	6.61	2276040	1176612	1379404	1249545
329.281	6.62	2151009	0	3033486	1422305
330.17	5.11	21746058	102639840	98495007	78208269
330.17	4.26	22137952	23046994	20101982	17875666
330.17	2.84	27936	6952888	9433354	6368930
330.17	2.5	23807	32311	47653	3325901
330.356	6.76	1189540	37180	1209538	34555
331.325	6.76	3028824	3175496	0	0
332.134	1.09	2162932	1497	1887	1427
332.298	6.76	1608799	1665304	1666038	6849
333.137	7.16	3401726	229172	2616829	3363191
333.194	6.74	2462040	3489086	5636	2484142
334.128	7.16	21833797	24558174	2766251	20794092
334.15	2.04	4531966	5942001	6747743	6403824
334.173	5.39	5271028	6357093	8165652	22787
334.175	6.74	8958006	11970752	11890925	7279684
334.31	6.74	0	3599878	3496374	2443323
335.044	7.15	64540294	76751578	37456176	59002776
335.161	6.74	5318109	6570363	6748894	4426310
335.191	7.1	14490688	15309895	12283407	9152665
335.295	6.74	7359784	9657758	9144241	5560715
336.122	7.16	7690261180	9062512500	6709186001	6942470947
336.143	6.76	8718450	10090493	9197896	7106393
336.286	6.74	4276049	5255933	5038600	3317000
337.036	6.76	16058554	3476342	3099508	30297338
337.125	7.11	17007654	19100848	12814409	10565079
337.13	7.42	77312135	83511298	103434684	49961225
337.132	7.73	1864657	1787695	2112277	4446104
337.206	7.16	6813932	8308157	13737	10011
337.632	7.06	24456318	32811560	33970187	0
338.008	6.77	5121915	88746	62831	85533
338.124	1.13	0	6266705	4633940	28547
338.129	7.16	200232628	242394431	173032342	184511241
338.138	6.76	7363003339	7862121083	8169584779	6242296789
338.139	7.63	8939853	8027931833	8263410188	4177344
338.214	7.16	3978623	4415954	3547944	4115693
338.342	11.67	184037	3780899	4273577	3982355
338.342	11.98	96292	111969	38170	31617
339.105	2.04	3259629	4311334	4624944	4622789
339.131	7.16	12800622	9009792	11811371	11794022
339.141	6.76	1554279553	1646193336	1723073220	1324028290
339.15	8.01	838251	825719	2713379	894700
340.004	6.74	2976589	3887314	3475205	2492242
340.175	5.59	9650616	6669	8836081	0
340.229	6.76	1160673	1548053	1461843	2273793
341.016	6.74	7440395	9692870	9618884	5648800
341.146	6.76	12697133	13039437	9234361	10995871
341.157	6.05	2423904	19595	19846	1898375
341.17	5.57	27127332	0	21107682	13421761
342.032	6.74	4190361	5280606	4980486	3338884
342.169	5.63	5346047443	5309792438	4868857365	4269487597
342.17	7.38	5285757	5271569	969296	4812737
342.17	5.39	19398208	25057877	249875	18689418
342.17	7.69	11066311	13467282	1102823	8888275
343.124	1.06	4426849	4043418	3594302	4501946
343.172	5.62	1139511564	1134358128	1036822608	909899268
343.173	6.31	936638	883952363	794821125	777032017
343.193	6.74	4256171	5675737	5728136	3747905
343.394	6.76	5619	3068170	3427651	1896904
344.133	6.76	1070392	1189417	103687	99663
344.146	7.9	16388334	1037724	2185654	2636699
344.147	8.83	28491099	78547203	131708050	40081644
344.147	8.29	4387815	7854143	27818838	10716374
344.176	5.62	145851572	144588090	132701579	13483
344.186	4.93	9132267	8189867	7088398	6988423
345.154	8.1	178113	2832085	2675601	215462
345.163	6.76	78075	3285809	3039735	1962716
345.169	6.28	7429880	10062445	9003477	6699290
345.186	5.6	4343177	6957419	4017349	6197
346.154	7.36	21947227	26430604	35180914	18249890
346.197	6.76	1594236	1798472	1691186	1272245
347.157	7.36	306831	2875688	3851262	323930
348.148	8.01	437948	23342781	22006993	589657
348.165	3.65	15435993	9970445	18724857	12632457
348.279	7.16	2231549	2735626	1887937	2298269
348.315	6.76	359208	5772052	5606252	467227
348.483	8.01	247388	1334525	31159244	708028
349.136	1.11	18387986	727	1409	2761802
349.142	7.55	88583	352045	269300	4770100
349.153	7.88	348778566	683468796	636353353	283963956
349.154	8.59	16660650	4992983	5838419	2788082
349.169	3.65	2489510	1587693	2974257	1993640
349.339	6.76	1683386	1781218	13994403	1457855
349.478	7.56	4019637	271362	5984272	3015722
350.015	7.13	0	8266326	0	0
350.151	7.32	547891	2052198	2899310	128736
350.156	7.9	6299341	1623479	2771921	4020388
350.822	6.95	7259956	14831286	13787501	10090202
351.155	7.09	26659729	16145760	22812358	16354201
351.251	10.53	39352	12690	5433939	11799
352.02	6.75	1174705	15633	1113448	0
352.118	6.29	9330108	11069117	242203	7536714
352.118	9.33	3522516	6136426	7772547	4667207
352.154	7.12	8053523	13868367	16308622	23821008
352.154	5.5	7803	4470233	8250	10919
352.311	7.16	16688576	20151382	10936140	15425352
352.388	6.74	0	2085313	4527	3177
353.121	3.65	12100344	8050700	14348623	9982785
353.151	7.89	447125382	140667758	1346348	160706842
353.163	6.76	5824988	6963281	5891351	4607578
353.193	7.11	28067653	38554710	17563735	491631266
353.266	10.76	25105	0	4089873	6752
353.388	7.16	18861889	2382925	11389486	17413398
353.479	8.72	1131783	680994	3265269	1011082
354.124	3.65	1930851	144118	2266074	163978
354.133	6.08	8934012	9118942	12219541	8049795
354.133	8.56	512468	2905634	2194943	1653389
354.134	5.18	9253681	9331550	9250238	8245885
354.151	7.56	144025828	19402569	236711770	110421085
354.153	6.74	3422815	2473670	4570904	10796024
354.159	8.02	122426922	172998863	156177863	94932253
354.16	7.09	78737766	58214811	85356615	65699710
354.163	7.36	4547302	8516939	7209523	5464695
354.319	6.76	5071432	6006172	5548043	4158752
354.782	7.16	2867463	4381360	1910495	2397986
355.154	7.56	4765667	17264397	17058547	3560381
355.162	7.09	308710	502925	5359861	278361
355.175	5.61	13298312	14995039	18286662	32353
355.228	6.74	1985035	2879239	2518860	38124801
355.31	6.76	10070222	11531744	14927084	7034118
355.488	7.56	2026597	86672	3251363	0
356.005	6.77	709326	683000	702261	2718251
356.125	5.94	87056	1571577	89249	86815
356.185	5.93	1199161445	1492599101	1384902379	1186972028
356.185	6.14	80932033	107818334	76583134	82561558
356.392	6.76	2058970	2662880	2189573	1854418
357.252	7.17	0	0	1579860	0
357.322	6.74	28875	34151	1293142	13486
358.151	8.32	19566818	17102941	19395211	9662807
358.165	5.4	12259699	14125244	13454003	4380
359.124	6.74	65741	2213323	2379584	75334
359.154	8.32	1346773	21934	20452	43177
359.194	5.93	2486206	2911750	2778310	2586105
359.359	6.76	0	2830666	2647997	1976974
360.15	1.06	26571373	24719387	22346444	27815737
360.166	7.36	7904578	15442796	12121349	9347963
361.562	6.76	3422255	3979893	3882635	2486986
362.097	1.07	0	0	695	1434947
362.188	6.77	1329647	1335894	1258958	35199
362.385	6.73	5133	1743705	1984124	0
363.012	6.74	4352640	197698	0	3581733
364.127	6.74	2123472	20378	2689127	0
364.152	5.64	2097433	3260367	2771055	50912
364.281	6.74	2009598	24629	2431983	25218
365.099	6.77	10158	23549	0	2590996
365.105	1.06	15188482	24124150	28265151	28127465
365.24	6.77	2747981	2876427	2679147	2700434
366.224	6.75	10194544	13324043	8436437	1465292
366.368	6.76	26021671	27748193	26150595	17642005
367.355	6.74	5166819	6674595	8981808	6033830
368.141	6.74	12414262	95287	11334433	81139
368.149	5.96	0	3547774	5090614	1208
368.157	8.36	67437384	149213837	122341639	65994219
368.37	7.13	7774036	1228048	6890172	0
369.116	2.01	2367259	109007	80370	64326
369.135	6.76	5650500	6188359	6188425	4427771
369.16	8.35	8830812	19234958	73814	8675285
369.181	5.5	0	4074827	0	0
369.281	6.73	0	0	10571255	0
369.359	7.1	21491399	25734718	15649951	13072800
370.165	6.96	5655032	7247967	6611481	5908274
370.271	6.74	7801027	10766969	10128582	6877924
370.437	7.1	12486655	13682437	10693041	0
371.032	0.96	1457115	0	0	0
371.421	6.74	20158085	27491802	25696311	15148363
371.647	6.76	2283390	2740681	2316555	1802236
372.072	6.74	4610917	5965048	181146	4106298
372.1	7.47	5686613	1307233	1281183	574981
372.113	7.16	4561438	5246860	3200207	3824647
372.144	2.62	1630218	1067245	2308571	1792156
372.235	0.97	4003575	0	0	0
372.316	7.16	4791297	5478251	3181436	4274957
373.152	7.16	2905034	2985991	1931103	2754488
373.23	6.74	2257569	15556	51643	2087702
374.145	5.33	10734194	70498	72824	5505287
374.296	6.76	0	1179755	0	0
374.662	7.16	7339381	8067593	4534961	6372796
375.165	8.53	34873356	77109575	46870390	33689046
376.168	8.53	4624346	10538279	6142773	4524208
376.194	7.17	43280	3066644	3928139	1759723
376.639	6.76	2200928	2433927	1833896	1520909
376.67	8.53	361068	1894657	636298	550844
377.382	7.17	8338	53031	0	1588624
378.14	4.16	12500	7441	1747003	16587
379.1	5.33	13749336	2774369	13823	8483353
379.17	4.42	8487768	6750496	5218681	5351622
380.233	6.77	381812	387810	565162	3116110
381.079	1.01	7109500	7147591	7157176	17821992
381.139	6.62	9200701	18219575	12055337	11205579
381.429	6.77	3081838	3575	3479899	2348415
382.222	6.76	2758148	3061058	2973281	1999872
383.095	4.16	5971701	3127193	7693752	4647441
383.196	6.67	706526	648938	495940	14786843
383.196	6.1	13815	23454	11254	17097289
384.361	6.74	6004	2378285	2444749	12165
385.058	3.65	3787404	2438242	3975036	2839719
385.078	6.76	3860600	3808917	3853802	2558241
386.394	6.76	3106646	2044642	3463825	94111
387.006	0.96	1697687	0	0	775
387.085	6.76	7319260	8198482	8039125	5172425
387.62	6.77	1992761	0	2144485	1572654
388.146	6.69	11309434	17100599	13259882	12555381
388.314	6.76	5302344	6000318	5769273	3988903
389.102	7.1	53814	3879794	26851	28505
389.361	7.16	3454717	3978998	2019515	3216821
391.309	7.17	2436884	2749351	2125440	2106071
391.325	6.74	264027	2614898	2355933	269129
392.116	5.33	14487	4289559	5202508	27011
392.136	6.77	37331	1743169	37706	45644
392.165	7.16	16599539	19249020	10536086	14636198
393.43	7.16	5758125	6629460	4383438	5245346
394.099	6.76	4672575	5509893	4862433	3408883
395.21	7.16	2013440	1209020	30897	1910461
397.111	2.68	1628597	1989431	62529	74722
397.383	11.09	0	0	1930215	1672999
399.159	6.6	0	1466331	0	0
400.131	6.76	17584383	17556029	14245403	13575396
401.423	6.76	13191144	10583688	14875237	8496741
402.154	6.76	313524	16299029	15780919	11126904
404.017	6.74	2446955	3311480	3346467	2723240
405.3	11.78	198631	199927	3039061	2144148
405.328	6.74	10716764	14030565	13688296	8609974
406.159	6.76	22669	1463793	60888	55337
407.043	1.31	0	1626855	652	0
408.228	6.76	2411640	2614321	2310165	1796168
410.127	5.33	14313179	16513713	19316208	10575520
411.069	7.13	6780430	10019320	4492047	0
411.167	7.16	2673671	33598535	1998865	137703
412.335	7.12	0	2287610	0	0
413.062	7.16	8951909	10442287	6087939	8023935
414.429	7.15	17260966	20677734	10687694	14956837
416.283	6.76	5509752	6330933	6057210	0
417.185	7.16	187086	329400	3213067	168545
417.295	5.59	1713790	0	1666715	0
418.12	6.75	2145509	2627915	2502541	1397017
419.149	5.29	11769996	256358	164681	151953
420.187	3.27	2479068	2391907	3676670	1847181
421.179	5.93	4726248	2281	3603	2849
421.186	7.46	7853798	14178782	12023154	7187983
425.142	3.27	1717931	1654392	2551282	0
426.184	8.99	181968	169571	2675822	120722
428.987	6.77	300797	346252	1492379	331655
429.193	6.94	448211	419655	3599990	330539
429.193	7.35	489619	402235	3876668	352909
431.233	6.76	2566813	2874468	2604344	1834364
432.171	1.03	2906034	2245988	0	2850774
434.181	1.89	8089123	9793603	9150262	8848107
434.2	7.1	243113	1483160	201442	197124
434.202	4.67	4834995	4010083	5255708	3834749
436.175	5.29	11914789	235735	143805	145195
436.183	9.18	12494010	14035830	13892016	11435272
437.186	9.17	3713982	155916	124484	87276
438.049	7.16	1329021	1690246	0	1401699
438.142	6.79	2848876	0	3346457	2185495
438.168	7.16	3257896	4046391	2609334	2839326
438.981	1.31	5370749	6038430	0	600
439.158	4.67	2530351	2358860	3092156	2187548
439.189	5.26	37633	32837	29968	2499060
440.196	5.83	9775	3786734	4597	4198
442.201	5.5	21610	3539422	14815	29353
444.099	6.74	0	3293	2305871	6627
444.18	7.99	253312695	212934943	230255857	188690747
445.184	7.99	74700615	62119894	66873895	55244936
446.168	6.76	44302	1999920	78295	1122694
446.187	7.99	12155771	9792370	10757379	8905591
446.196	7.15	12046526	9635114	6125496	9485061
447.199	7.15	3144321	2660768	189047	263769
448.197	5.39	15334215	14809043	12686153	10814172
448.218	5.12	936	1202215	0	0
449.183	7.08	9258712	18861419	14970840	10615023
450.186	7.08	1595602	2889006	2215045	1719263
455.333	6.62	2724713	0	3552865	1819003
456.191	7.22	4658678	11182412	5109464	225941
456.217	6.61	27707972	19676479	23003989	274511
456.693	7.22	2602207	6024615	0	0
457.102	6.62	2686043	2224799	3510485	1786495
457.307	6.62	2071679	1425036	2687222	1415019
458.16	8.45	5652395	4239529	5690088	3233414
458.249	6.76	1882738	2248452	2085809	1537978
459.087	6.62	2180115	0	2695433	1558525
459.199	6.16	2052096	1270149	1090914	1010592
460.175	7.87	46401562	40512110	43291103	33858334
460.283	7.13	1043414	3048695	0	0
461.179	7.87	14710	63174	12859043	9785088
461.229	6	50728	63928	88851	2863795
462.212	2.42	3838691	2633193	4434111	2869309
464.176	5.11	2427	2239	1774614	0
469.155	8.26	4409645	1887008	1243960	1208349
469.172	7.58	255644	269508	146263	1249385
470.161	7.99	29325	22085	1673528	10780
475.177	1.03	4347354	5495129	6087809	7330727
476.228	4.06	61952	2593337	69460	71990
476.228	4.52	11350319	8931683	8150609	7151987
482.202	3.14	3837801	206437	143146	173658
487.259	6.62	0	0	1590092	0
489.202	5.15	0	1511	2284055	0
490.177	1.04	9119248	12825362	11038697	0
490.207	5.29	18679305	16631666	2469	12854889
490.432	7.16	1941638	2260210	1416898	1658772
493.233	5.29	25181073	3707354	407959	397654
493.234	3.63	2986227	7302	1859	0
496.203	1.13	17192912	19936911	16984357	24917471
499.233	7.67	0	63478	1393419	0
500.192	5.81	28715018	18364056	35474047	20070320
500.221	6.61	21025324	1588420	2287914	1284399
502.15	7.3	2587428	19760	20582	15193
503.269	6.61	1213633	0	1483659	0
504.165	6.95	2804972	322279	81928	201357
510.209	10	78780	2108209	1868562	172007
513.219	3.02	2634203	0	1843	3338
516.202	7.63	3295626	3879514	0	0
516.367	6.74	1192088	0	1640336	0
518.208	6.61	5159	2413341	0	5785
520.988	6.76	0	2353785	0	3145
521.196	5.51	7298724	13482005	6574962	8107914
522.199	5.5	954	4768646	7068	3627
522.203	1.05	1099981	0	0	0
523.211	5.94	47679	10229805	22782	12083
523.227	7.89	14372002	33346891	30992317	12989727
524.23	7.88	13271	2835052	2710102	39759
527.158	1.03	2006647	0	1565932	0
530.234	8.02	9998602	13687389	12016900	6973494
532.385	9.86	3302529	2968024	3202016	3332794
534.05	6.15	4695160	0	2360990	1131
535.211	6.14	82942867	49351	61936	40417581
540.248	7.36	2280187	1636278	3292544	2796329
541.141	1.06	2107030	2491314	1925176	674
542.259	6.28	51006193	60423246	55136181	45937277
545.199	6.41	0	3413661	0	0
547.215	6.28	38824599	43686309	40752956	36774084
548.06	6.61	8250616	8296581	10618610	5959182
549.061	6.62	2625078	2959491	3593201	2007199
549.221	6.27	2013546	0	3739	1431
549.227	6.62	71635850	77911657	65172628	55163677
549.227	6.83	14751354	14565170	12024671	11620113
550.23	6.61	325083	26607514	494656	378843
550.397	6.61	8332225	8282424	10707783	5899104
551.247	6.64	80643	74052	65141	1745642
551.404	6.62	2858452	2971262	3643309	2056397
551.571	6.62	10093	2604586	2810676	1931333
552.238	6	4938	60291231	36724469	12056
552.238	5.52	79016462	146297525	72854434	86028846
553.241	6	12172351	2588	0	2774
553.241	5.52	0	1919	1798	33755595
554.244	5.51	5406891	10085663	4967147	4650
561.225	6.15	5435353	47631	32594	28733
562.222	6.18	3359525	4744	0	0
565.258	6.91	7922935	12362573	5928081	8432577
566.253	6.16	32635	11680	304369865	22140
566.262	6.89	198341235	4336999	91830310	119753928
568.259	6.16	29845086	26372360	18061569	21274324
568.269	6.43	49000935	81345578	76588514	47296517
569.273	6.35	18729906	30124033	38549	18244607
570.251	6.62	70519	59634	1662132	80737
570.275	6.35	4462	7780504	7322	3633
571.349	6.15	5495086	49247	30826	30711
575.227	6.62	31402	9590285	9778427	6218362
576.217	6.62	2920948	3225955	6977	2210245
576.411	9.81	4032866	3846276	3793019	4319128
576.481	6.62	6460174	0	10692307	0
577.475	6.62	2402605	0	3993643	1840852
579.002	6.62	76701016	77066640	100428645	54942271
579.2	6.24	9676408	26129722	15806011	2532356
579.257	6.61	2876762	3242	1886919	4126
580.002	6.62	29668095	29554225	38270580	18867605
580.252	6.2	3353045	10197343	6573457	6775389
580.269	6.61	664255451	388900994	432745698	510683805
580.269	6.81	167838364	163108724	195667120	142666759
581.002	6.62	5124093	4666841	6742628	3684504
581.272	6.62	274447230	151450340	230909126	199037473
581.272	6.81	64964416	51720494	73939426	69598419
582.269	6.15	2339	12990	0	7720475
583.289	6.57	269925	499445	125544	15475295
583.552	6.62	5354830	4914243	6848024	3782361
584.094	6.63	6404538	0	0	5035492
584.833	6.6	0	0	1300576	0
585.107	6.62	2237713	0	4038009	0
585.377	6.62	7466864	8315775	9795167	5974567
586.394	6.62	2862085	0	3361951	2036907
590.141	6.14	6871	5734365	0	4955238
591.49	6.13	0	3806371	5066414	4270161
592.269	6.91	114245	219541	3096817	102898
593.272	6.92	2655593	486630	321297	268716
594.249	6.52	1473983	0	2375295	0
595.28	5.52	31862743	0	28174430	37491353
596.3	6.91	37875272	60247837	28685598	41242230
597.286	5.5	0	4599535	0	0
597.304	6.91	15200306	23195196	10880172	16329960
598.307	6.91	3182731	4780663	532343	3346551
599.429	11.09	0	2439079	3382302	2944788
603.249	7	4101307	0	0	0
607.28	6.34	0	9150	15955404	23278112
608.283	6.34	9785181	7595	2441	9003272
609.296	6.14	114197	124999	127907	145078118
610.299	6.15	90576769	672468	876215	58192361
612.13	6.15	8762333	6587937	5432314	6185035
612.315	6.34	37053	6295	25458	7228584
613.14	6.15	0	2532215	1725699	0
616.308	6.62	4114	0	1475905	13102
619.28	6.24	3331037	4744229	0	2848517
620.228	7.09	0	0	7206	2566075
620.437	9.78	3970223	3783497	3971261	3543056
620.495	6.6	14221215	15990379	11487515	9363733
621.295	6.59	33911	62995	30616	20329270
621.492	6.61	5658723	6423518	4183404	3723729
622.299	6.61	10647428	0	7923999	0
623.311	6.62	351623728	217423824	544976134	268850417
624.314	6.62	153786078	89033907	190949856	105149781
625.317	6.62	29752180	27911644	36764180	18685006
625.733	6.61	17150428	17037767	24096901	11751842
626.145	6.61	14332569	15935901	10625812	9242841
627.156	6.61	5106003	6389997	4589615	3671925
630.404	6.64	0	0	3114968	36464
631.28	7.01	1520804	6579809	547883	1230299
634.244	7.36	42956	3193438	4420217	40391
635.275	7.47	122915	5435292	280368	3733491
635.311	6.91	14907877	11512730	6460416	11735764
636.279	7.47	1546454	2044456	2866251	4300
636.315	6.91	6199307	4732661	0	4725001
637.29	6.55	14481486	20292526	25098641	14140833
638.294	6.55	5932113	8246804	10021521	5606616
639.343	6.91	10762862	17515529	7434706	11873007
640.346	6.91	4579231	7571940	3049885	5136681
647.275	9.07	2425813	4657	9873	5415
650.275	6.77	0	0	2224885	1151526
665.25	7.7	0	2982226	0	0
675.27	6.75	9376174	10714589	10863632	7496828
676.273	6.75	3747061	4711946	4387869	3155000
679.265	7.92	0	5820457	4345051	4292712
679.265	7.54	0	2704595	2470105	2187065
680.234	6.94	10760778	0	9600630	0
683.332	5.61	86374415	86029805	77151663	65882583
685.339	5.61	8490580	8560066	8058793	6628000
686.167	5.58	2512021	8364	5117	9380
696.541	11.43	0	0	1618458	1302932
697.252	6.77	110845	2293550	92178	42360
702.267	1.06	1843554	1708333	1531451	1846255
707.222	1.06	2075959	2140851	1786373	1419606
714.552	11.43	0	0	1587844	1303467
716.523	11.82	1268	3177	1528723	0
724.249	7.17	1772461	16849	0	1647097
727.426	7.17	1070371	0	0	0
727.68	7.17	0	992808	0	1196508
736.534	11.43	2631	1331075	2145185	1739062
739.159	1.07	0	1138622	0	0
756.554	12.03	0	3233254	4698289	3603764
757.558	12.03	1058	0	2134528	0
758.57	12.09	2313987	5101225	7904709	6613866
759.573	12.09	0	2267306	3545362	2870804
776.324	7.17	2900857	2568671	0	2829314
778.537	12	0	1027	2458596	0
780.554	12.06	948	5057134	7489212	6047399
781.557	12.06	0	2329806	3473539	2859198
782.57	12.11	1903932	4684716	7164304	6230546
783.401	7.16	4463638	4265029	2582419	4176628
783.573	12.11	0	2216012	3639070	2959240
797.307	8.73	8530791	9429244	9633079	6902337
798.209	5.59	6742099	0	7428745	4061249
798.311	8.73	4327841	4780541	4911670	3453419

## Sheet: CCH
m/z	Retention time	CCH-A	CCH-B	CCH-C	CCH-D
102.055	1.59	4.98845e+06	518121	661304	4.59293e+06
102.055	2.23	276292	123698	165644	9.33913e+07
102.055	1.09	6.11595e+06	713872	903308	7.49521e+07
102.055	2.7	104132	4.4332e+06	142110	4.64677e+06
104.071	1.4	92658.5	159523	19202	23319.4
104.107	1.02	118407525	1.19226e+08	7.7386e+07	1.37971e+08
105.11	1.01	6.24663e+06	6.25653e+06	4.02846e+06	7.21365e+06
109.307	5.91	0	0	1.19413e+06	2.96636e+06
112.076	1.08	5.01663e+06	4.62665e+06	3.2933e+06	4.32519e+06
116.071	1.6	1.27177e+07	256844	7.79258e+06	1.52303e+07
116.071	1.07	5.61051e+06	7.59951e+06	6.92178e+06	7.31629e+06
117.057	6.96	5.19002e+06	2.00862e+06	3.67752e+06	4.64939e+06
118.065	6.96	4.16175e+06	1.57608e+06	2.89715e+06	3.76716e+06
118.065	2.37	2.47607e+06	348868	1.64852e+06	1.9995e+06
118.086	1.07	6.78981e+06	1.41173e+07	9.44777e+07	1.21273e+07
120.081	1.59	120633	3.84346e+06	129117	2.95424e+06
121.065	1.8	551777	497418	659614	527554
121.065	6.38	1.66956e+07	2.85937e+07	2.95846e+07	7.87521e+06
121.065	1.39	1.52085e+07	4.66522e+07	1.80507e+07	2.47625e+07
121.065	5.52	400078	437365	441741	379111
122.068	1.4	80992	3.9489e+06	82191.9	2.07154e+06
129.04	1.01	3.55803e+06	12464.7	10375.1	11857.5
130.05	1.12	7.5124e+07	3.31458e+07	6.49139e+07	6.22883e+07
130.065	6.25	1.24703e+07	1.15626e+07	1.20102e+07	4.15287e+06
130.086	1.65	7.28718e+06	3.13236e+06	268857	7.80682e+06
131.053	1.05	3.77194e+06	89624.7	3.47827e+06	3.21897e+06
131.073	6.25	137272	313976	228023	133182
132.102	1.22	1.4012e+07	1.51748e+07	79889.4	1.86874e+07
135.065	1.06	1.15713e+06	1.22373e+06	1.2032e+06	1.17289e+06
136.062	1.61	2.68564e+07	4.22455e+07	2.46838e+07	2.53164e+07
136.062	2.12	5.53737e+06	7.27792e+06	3.54312e+06	7.68956e+06
138.091	1.39	7.55365e+06	2.31012e+07	8.68782e+06	1.22113e+07
139.054	5.69	354972	6.62528e+06	7.70182e+06	351522
140.501	5.91	0	8074.24	952786	1.29013e+06
142.159	2.19	15347.7	11184.1	13364.1	16117.3
144.102	1.12	360854	363709	5.13643e+06	353008
146.06	6.95	4.75885e+06	1.83863e+06	3.33339e+06	4.46519e+06
146.118	1.33	6.57264e+06	1.24403e+07	9.14154e+06	6.06686e+06
147.076	1.03	2.20551e+08	9.86083e+07	1.89896e+08	1.86459e+08
147.124	5.91	1.64444e+06	522046	939017	1.28141e+06
148.06	1.05	1.18554e+07	5.43074e+06	1.02259e+07	1.01575e+07
150.046	6.25	1.14925e+06	1.38702e+07	1.66401e+07	554434
150.046	5.69	84822.4	7.45575e+06	8.75952e+06	87951.4
152.057	1.6	6.62769e+06	1.67919e+07	1.02815e+07	9.22945e+06
152.062	6.25	2.85814e+07	2.5297e+07	2.69515e+07	8.30134e+06
152.062	5.68	1.46898e+07	1.21478e+07	1.414e+07	7.41066e+06
153.076	1.07	217939	204428	223700	209992
155.034	1.14	2.22624e+06	45014	2.15452e+06	2.22617e+06
158.06	6.25	2.70593e+06	2.59976e+06	2.62869e+06	133314
159.077	1.05	65925.9	68761.3	68593.8	68512.9
161.047	6.95	3.60751e+06	2.12934e+06	2.46658e+06	3.38425e+06
162.094	1.05	55558.1	55571.9	49671.4	53424.1
163.054	6.25	1.29203e+07	1.1758e+07	1.38109e+07	4.59247e+06
163.054	5.69	3.16266e+07	2.5857e+07	3.05004e+07	1.56724e+07
165.07	5.95	1.23147e+06	8.41386e+06	1.14873e+07	1.30449e+06
165.07	6.25	2.7491e+07	2.28388e+07	2.49234e+07	1.07535e+06
165.07	5.69	5.01732e+07	4.30183e+07	5.0308e+07	2.48091e+07
165.076	1.06	91493.6	85470.7	90467.5	86759.5
166.049	5.77	8.66621e+06	5.90962e+06	4.94287e+06	5.89372e+06
166.086	1.59	8.3787e+06	1.25129e+07	7.59718e+06	1.0159e+07
167.085	6.25	3.21892e+06	491877	3.30844e+06	210880
167.107	6.69	639216	530382	683203	472110
169.058	1.02	5.02277e+06	253338	251528	8.06128e+06
169.065	5.68	319333	312063	302959	317277
173.057	0.97	229746	241295	992175	228127
173.148	5.92	6.86743e+06	111503	4.06198e+06	3.90599e+06
174.055	6.96	3.65109e+06	1.43189e+06	2.63813e+06	395162
174.149	2.83	4.2579e+06	2.39258e+06	4.79573e+06	8.4549e+06
175.108	1.06	4.11086e+08	1.84526e+08	2.83279e+08	3.56277e+08
176.062	6.25	638807	5.08901e+06	2.03537e+07	432274
176.062	5.69	1.81033e+07	205100	1.84849e+07	161435
176.071	6.96	4.01055e+07	1.52587e+07	2.75623e+07	3.79607e+07
176.071	8.21	3.86236e+06	93299.1	4.51132e+06	3.46676e+06
176.111	1.08	3.03428e+07	1.37987e+07	2.11265e+07	2.56674e+07
178.078	6.25	2.26787e+07	1.65516e+07	1.85186e+07	5.41469e+06
178.078	5.69	9.79896e+06	9.61339e+06	1.20289e+07	4.65883e+06
179.034	5.5	311438	316020	309006	269600
179.085	6.25	323907	8.08265e+06	8.56378e+06	320300
179.085	6.95	2.34869e+06	231244	1.69017e+06	2.12256e+06
179.085	5.68	367329	366266	361684	344373
182.081	1.49	351046	4.21367e+06	342604	3.36514e+06
183.039	5.91	1.93105e+06	6152.36	1.52092e+06	3.30004e+06
183.087	1.06	510654	470679	502175	494349
184.064	1.07	2.55702e+06	34585.8	6.78356e+06	2.49859e+06
187.054	6.25	1.02778e+07	1.12871e+06	7.88834e+06	309438
187.054	5.69	5.00226e+06	185407	4.58808e+06	189178
188.071	1.83	1.70603e+07	7.43799e+06	2.06451e+07	2.06571e+07
188.071	6.25	6.81436e+07	6.4263e+07	6.52021e+07	2.05415e+07
188.071	2.37	4.46667e+06	247788	166560	3.82443e+06
189.07	5.69	4.3163e+07	3.64702e+07	4.21091e+07	2.06162e+07
189.07	6.95	1.31338e+07	23811396	2.88216e+07	1.23951e+07
189.07	6.25	6.21115e+07	5.16496e+07	5.65285e+07	1.69107e+07
189.097	0.93	57069	63607.2	61537.4	6.10675e+07
190.086	1.68	8.73843e+07	3.64064e+07	8.50411e+07	8.99454e+07
190.086	5.97	1094606087	4.31955e+08	8.67663e+08	8.57554e+08
190.086	6.29	2.90625e+08	1.17065e+08	1.9593e+08	2.83701e+08
190.086	6.95	1.85399e+06	1.67214e+08	2.8474e+08	5.0237e+06
191.086	5.68	3.70092e+06	3.20029e+06	3.77545e+06	1.78881e+06
191.086	6.96	3.83091e+06	1.53703e+06	2.63651e+06	3.53671e+06
191.089	1.68	9989338	6.42609e+07	9.13731e+06	1.02355e+07
191.103	1.05	211487	223543	215543	209408
192.102	1.65	1.58716e+07	3.28304e+07	3.26078e+07	8.84209e+06
192.102	6.38	1.26629e+07	2.10903e+07	2.23154e+07	5.63777e+06
192.102	1.87	5.79514e+06	4.47479e+06	1.26341e+06	6.0161e+06
192.102	5.44	120112	1.81685e+07	1.32488e+07	110416
193.105	1.65	347579	3.65233e+06	3.7007e+06	346748
194.073	5.68	47868.2	2.50674e+06	3.03938e+06	1.89921e+06
194.117	1.61	48732.2	78628.6	58356.1	72884.2
194.118	4	131256	8.01844e+06	5.10861e+06	135189
195.08	6.25	143168	756688	4.38555e+06	135478
195.138	8.83	3.11969e+06	118738	3.82438e+06	4.20144e+06
197.09	1.1	2.5246e+06	22759.2	1.83322e+06	2.76022e+06
197.158	5.9	5.25064e+06	96565.9	3.63957e+06	5.75901e+06
198.097	1.04	5.07032e+06	5.26955e+06	4890.22	2.50356e+06
200.062	5.68	65980.9	65630.4	65664.3	72961.7
202.078	5.69	11066.9	10637.3	15233.9	1.58576e+06
202.092	0.94	0	10632.1	0	0
203.053	1.02	2.86165e+06	3.16886e+06	63190.3	67509.9
205.065	5.68	1.43507e+06	1.44863e+06	1.39211e+06	1.36447e+06
205.074	0.93	745802	763984	773059	753233
205.097	2.37	6.12777e+06	3.25294e+06	1.49264e+06	5.0792e+06
206.046	1.07	6451.19	8610.03	5801.1	11345.2
206.081	7.36	5.19073e+06	283562	4.91009e+06	3.75287e+06
206.118	1.94	537365	324857	482548	504696
207.08	5.68	61580.3	68703.6	64585	59204.9
208.097	2.6	179585	248648	205016	176624
208.133	1.83	1.59961e+06	1.0841e+06	766888	796251
209.06	6.25	102152	7.73942e+06	7.90038e+06	79718.1
209.21	5.91	1.16689e+07	4.0094e+06	6.72921e+06	6.74051e+06
211.097	6.63	489923	696744	729096	418958
213.149	8.83	3.32863e+06	2.6916e+06	3.99465e+06	4.57308e+06
215.016	1.98	234417	189955	247828	345088
215.016	1.55	516611	286885	354818	13924.6
215.016	1.16	513063	712014	416288	604132
218.043	0.98	3.40005e+06	4.07079e+06	0	1.51242e+06
218.073	5.68	142685	131733	133490	127503
219.027	1.01	136988	1.04488e+07	131004	4.9278e+06
219.08	6.95	3.29151e+06	139631	2.42251e+06	3.15028e+06
220.243	5.86	4.73462e+06	29917.2	2.85478e+06	3.29449e+06
221.042	1.02	2.03755e+06	2.00661e+06	1.92544e+06	1.84577e+06
222.02	1.05	31452	29839.5	23324.2	28576.7
228.196	5.39	44826.4	50492.5	51846.8	46863.5
229.624	2.61	2.58284e+06	6562.06	1.76795e+06	6042.03
230.248	10.47	4.60046e+06	4.66998e+06	4.67617e+06	4.95085e+06
231.599	4.71	2.4596e+06	1.13243e+07	2.38302e+06	447189
233.113	1.18	35925.5	37513.8	39938.3	42700.6
235.075	6.24	1.01911e+07	9.0604e+06	997066	264813
236.081	4.74	3.11259e+07	2.44476e+07	3.9789e+07	2.66032e+07
236.081	5.25	5.46497e+06	4.17822e+06	7.25576e+06	4.39169e+06
236.083	5.68	2.39371e+07	1.46757e+07	1.99617e+07	1.62069e+07
237.091	6.25	215711	4.8474e+06	5.04236e+06	52959.1
240.113	5.26	8.15672e+06	1.16479e+07	1.48277e+07	270502
241.12	4.65	124213	7.54832e+06	4.94357e+06	33643.5
241.12	2.62	26972.5	5.64146e+06	4.06203e+06	41261
242.212	6.82	0	0	12117.5	0
243.099	0.98	14856.4	14220.1	14817.4	14210.3
244.093	1.08	1.99263e+06	5.47143e+06	2.42147e+06	2.43337e+06
245.154	8.27	3813.15	3646.64	3793.78	869.001
245.227	10.71	4.15137e+06	2.19154e+06	4993.18	3.35139e+06
247.075	6.25	1.12334e+07	1.83197e+07	3.39548e+07	2.82132e+06
247.12	5.28	1.18159e+07	3.75056e+07	3.50281e+07	639031
249.091	6.95	3.3422e+06	380219	2.37133e+06	3.01324e+06
250.086	6.33	1.09508e+07	67289.4	3.95521e+06	241516
253.118	1.1	5.55328e+06	3.3525e+06	8890.93	3.41568e+06
258.11	1.05	24005.2	23322.3	13113.2	19832.7
260.071	6.73	1.63933e+06	1.78071e+06	2.33101e+06	1.59298e+06
261.346	6.71	1.3648e+06	0	1.61043e+06	14619.7
262.086	6.74	1.6621e+07	292815	1.68683e+07	1.15613e+07
263.237	10.71	7.54745e+06	4.01669e+06	32250.5	6.12383e+06
264.102	6.73	1.8819e+06	7.64198e+06	1.50146e+06	1.36447e+06
265.086	6.25	1.02839e+07	9.21213e+06	1.17268e+07	2.78634e+06
265.086	6.95	1.5858e+06	234215	1.96499e+06	2.70334e+06
265.086	5.69	4.28546e+06	81277.4	4.65339e+06	45338.3
265.155	1.56	1.5424e+07	9857.02	15473.2	2.73689e+07
265.155	4.83	1.32634e+07	1.123e+07	9.84666e+06	5.95194e+06
266.16	0.98	3.06939e+06	1.92197e+06	1.9296e+06	3.41704e+06
268.104	2.12	1.24791e+07	1.59722e+07	7.97197e+06	1.6783e+07
269.117	5.66	5.4371e+06	146183	3.8142e+06	3.55034e+06
269.117	5.12	218845	6.0126e+06	4.14822e+06	101821
271.06	6.87	7147.93	11943.9	5818.15	0
271.06	7.17	66748.6	27827	98076.5	97041.6
272.128	3.22	2.98358e+06	5.27606e+06	3.66668e+06	4.44991e+06
275.07	6.25	2.9861e+07	198836	3.18332e+07	59715.8
275.07	6.73	4.90622e+06	551144	1.47369e+06	2.83727e+06
275.201	8.57	3.32475e+06	48360.2	73193.7	4.38977e+06
277.073	6.74	1.06153e+07	2.11845e+06	1.03899e+07	7.50801e+06
277.216	10.17	1.75232e+07	1.38747e+07	1.6755e+07	1.92177e+07
277.216	10.61	1.55889e+07	1.18753e+07	1.36411e+07	1.60264e+07
277.216	8.83	232864	235456	1.06657e+07	1.09262e+07
278.117	6.25	1.1218e+07	4.0199e+06	4.36869e+06	167495
279.089	6.33	3.54877e+07	7.91217e+06	1.31696e+07	7.72172e+06
279.119	1.04	8.15085e+06	9.25523e+06	4.23581e+06	5.10379e+06
279.232	10.35	5.83963e+07	5.94277e+07	5.74057e+07	6.59803e+07
279.232	10.76	1.01337e+06	3.30218e+06	1.20006e+07	5.12827e+06
280.073	6.25	5.98244e+06	1.40287e+06	1.37446e+06	55470.1
280.264	11.04	3.94642e+06	5.46072e+06	5.77087e+06	3.53157e+06
282.089	5.69	3.44637e+06	46987.5	3.8206e+06	1.5005e+06
283.092	5.68	26648.9	58426.1	53766.4	24693.9
284.099	1.71	2.26337e+06	2.97827e+06	20377.8	19603.5
286.144	6.3	1.73593e+07	1.10302e+07	1.48552e+07	1.54957e+07
286.144	5.13	2.14939e+07	6.09796e+07	4.04982e+07	1.45687e+07
286.144	3.27	9923.09	33000.3	31902.5	21395.9
289.127	6.73	4.66239e+06	7.43552e+06	3.25329e+06	58346.6
290.081	6.73	8.74274e+07	7.35644e+07	8.86182e+07	6.04355e+07
291.084	6.74	1.34018e+07	1.13598e+07	1.35059e+07	9.52561e+06
291.087	5.29	43712.6	42271.4	40392.1	42647.3
292.073	6.24	1.58289e+06	1.55139e+06	234622	209165
292.097	6.74	2.34774e+08	1.99125e+08	2.40549e+08	1.63942e+08
292.097	8.21	3.50227e+06	1.02384e+06	910293	3.11496e+06
293.081	6.25	1.52251e+07	1.32705e+07	1.47593e+07	4.70764e+06
293.1	6.74	4.36045e+07	3.6801e+07	4.4869e+07	3.02675e+07
293.211	10.39	6.20759e+06	5.31244e+06	5.57809e+06	4.83913e+06
294.098	6.29	1.78626e+07	2.34955e+06	48351.1	75697.6
294.104	6.73	3.34046e+06	760860	2.07175e+06	2.33254e+06
295.096	6.25	9.31113e+06	9.68384e+06	64611.9	2.89508e+06
295.096	6.96	4.16111e+06	1.62233e+06	2.99619e+06	93338.5
295.227	10.61	1.40577e+07	1.0754e+07	6.22916e+06	1.42035e+07
295.227	11.22	1.0948e+07	4.26847e+06	4.32011e+06	6.48087e+06
295.227	8.83	8.4317e+06	7.40069e+06	1.07983e+07	1.12403e+07
296.128	5.63	20809.2	29016.1	1.75767e+06	9431.97
297.112	5.69	67684.2	149022	64364.7	67509.8
297.242	10.61	1.82859e+06	146060	273295	1.89728e+06
298.144	5.28	5.85e+07	2.6202e+07	4.09726e+07	3.84695e+07
298.144	5.06	36922.1	8.90322e+06	1.43319e+07	1.15715e+07
298.274	11.05	2.80588e+06	4.02937e+06	3.61559e+06	2.37054e+06
299.128	5.68	176914	1.50387e+06	178822	162665
299.137	5.36	1.11097e+07	5.00633e+06	175005	179272
300.159	5.13	1.07066e+08	2.41081e+08	1.99276e+08	6.86966e+07
300.159	6.13	2.70959e+07	1.45921e+07	2.20165e+07	2.26419e+07
300.16	4	5440.93	3.95298e+06	2.41665e+06	2225.3
303.065	5.91	3.66281e+07	1.35675e+07	2.79725e+07	2.77267e+07
303.065	6.96	4.5332e+06	2.4038e+06	4.21689e+06	4.51942e+06
303.231	11	1.74266e+06	2.82739e+06	1.6913e+06	186207
305.068	6.74	4.77071e+06	182816	4.87289e+06	3.36649e+06
305.081	6.25	1.0164e+07	9.5505e+06	9.33412e+06	2.84532e+06
306.112	6.25	7.39334e+06	7.59544e+06	1.40551e+06	2.14371e+06
306.113	7.16	3.65736e+06	7.69144e+06	3.40877e+06	2.99088e+06
306.169	5.04	1.04684e+07	0	4.20915e+06	4.45829e+06
307.084	6.33	221843706	4.97102e+07	8.04332e+07	4.92764e+07
307.097	6.96	1.34607e+07	5.15756e+06	9.72187e+06	1.28432e+07
307.15	1.1	4.20613e+06	3.87079e+06	11196.2	2.89512e+06
307.176	5.85	3.50077e+08	1.95929e+08	2.04313e+08	1.2875e+08
307.177	6.12	317070	110756	77552.6	81270.6
308.1	6.95	2.61242e+06	1.26597e+06	1.91091e+06	2.63169e+06
308.18	5.91	5.34983e+07	5.1048e+06	6.29622e+06	3.95181e+06
309.129	1.04	2.29536e+07	5.19562e+06	4.11548e+06	6.47271e+06
309.668	6.8	1.59258e+07	131948	1.01784e+07	4.18777e+06
311.103	6.87	497325	529430	359630	380418
311.104	6.34	2.01501e+06	2.47202e+06	76757.2	34386.2
312.123	7.15	4.08045e+06	373174	6.25735e+06	136436
312.16	5.68	1.53712e+07	6.81704e+06	7.97018e+06	9.27276e+06
313.14	4.13	26310.2	27797	21643.3	14947.9
313.167	6.13	236672	2.3285e+07	114435	1.70135e+07
313.274	12.6	156679	2.61343e+06	66102.1	2.3328e+06
313.274	10.76	4.46113e+06	3.31058e+06	25205.7	4.57139e+06
314.139	8.16	2.57443e+07	1.56032e+07	1.39335e+07	1.49132e+07
314.175	5.7	1190780123	5.79647e+08	8.83443e+08	8.42148e+08
314.175	4.28	1.19141e+08	1.45366e+08	1.77189e+08	7.97687e+07
314.175	6.23	83947.6	2.01993e+07	2.06472e+07	9.15015e+06
315.178	5.69	2.3037e+08	1.14598e+08	1.72008e+08	1.61877e+08
316.181	5.67	2.03358e+07	1.19472e+07	1.84581e+07	5809.66
316.285	10.9	7.71395e+06	6.64152e+06	4.27119e+06	3.85959e+06
317.087	6.71	0	2.07293e+06	2.5841e+06	20010.4
317.209	10.61	1.39397e+07	1.0896e+07	1.16882e+07	1.41319e+07
317.209	11.22	1.50238e+07	5.99523e+06	6.0238e+06	8.72561e+06
317.209	10.17	7.34396e+06	6.01382e+06	7.00873e+06	8.09303e+06
318.076	10.7	2.74243e+07	2.46083e+07	2.1541e+07	1.7171e+07
318.076	6.73	2.20406e+07	2.18843e+07	2.68701e+07	1.62986e+07
318.076	6.99	316717	4.66829e+06	5.9231e+06	242887
318.095	4.13	26921.6	6181.18	6527.25	6391.15
318.17	4	9.55869e+06	1.26354e+08	8.21998e+07	4.2197e+06
318.3	11.03	7.4975e+06	3.78397e+06	3.33553e+06	3.63308e+06
319.092	6.7	1.47616e+08	1.65455e+08	1.92781e+08	763816
319.195	11.08	274816	2.48856e+06	1.70933e+06	277950
319.224	10.35	3.24053e+07	3.33792e+07	3.25161e+07	3.63236e+07
320.091	6.74	6038131404	5611509550	6461470758	4224043649
320.092	8.21	4.19586e+07	1.84884e+07	4.88363e+07	3.75981e+07
321.095	7.08	9.64811e+06	3.34487e+06	3.71695e+06	1.35866e+06
321.146	6.1	7.2925e+06	262732	4.53972e+06	1.34696e+07
321.177	1.07	3.61402e+06	3236.12	2.61726e+06	4.28798e+06
322.107	6.33	1939805149	4.82986e+08	7.3745e+08	4.77267e+08
322.107	8.39	3.86133e+06	1.95935e+06	1.2596e+07	2.30078e+06
322.107	6.71	3.46414e+06	3.61844e+06	8.17272e+07	6.34944e+07
323.11	6.74	3.22512e+06	6.91057e+07	9.55244e+06	2.43656e+07
323.666	6.92	1.8971e+06	125775	1.06204e+07	207698
324.122	6.96	1.6119e+06	1041911483	1818079491	2367783288
324.123	5.87	4.99369e+07	2.15368e+07	1.08239e+07	132766
325.11	6.29	2.8702e+06	35627.2	53156.7	2.02885e+06
325.212	11.08	128531	1.75707e+06	26734.3	137550
325.312	5.92	8.84125e+06	0	5.14676e+06	4.92732e+06
326.129	6.95	5.98834e+07	4.77642e+06	4.87566e+06	5.92004e+07
326.138	5.92	4.44457e+08	3.38221e+08	2.19231e+08	1.39178e+08
326.139	6.4	4.32742e+07	3.16197e+07	2.3267e+06	1.69246e+07
327.131	6.96	3.91327e+06	1.64722e+06	2.87284e+06	3.65606e+06
328.154	5.76	547173771	6.22964e+08	327752400	1.62192e+06
328.154	5.16	4.53834e+07	4.74689e+07	6.66239e+07	2.43613e+07
328.154	5.38	18572.7	7.46184e+06	1.10005e+07	25666
329.157	5.78	342123	1.23078e+08	473400	3.1882e+07
329.162	6.19	1.0215e+06	1.32073e+06	2.34742e+06	680498
330.169	6.38	2.67662e+08	4.38724e+08	449600099	129426049
330.17	4.27	9.19529e+06	7.31927e+06	7.75681e+06	6.47699e+06
330.17	5.44	2.99575e+07	1142376037	8.13937e+08	1.43385e+07
331.284	10.76	1.82392e+06	339204	485329	1.84526e+06
331.381	6.73	2.11196e+06	1.9156e+06	2.20006e+06	1.46601e+06
332.092	7.44	6.19841e+07	3.53515e+07	5.23475e+07	1.71443e+07
332.092	10.21	1.97568e+07	276230	393429	213801
332.134	2.09	1.01101e+07	2.24826e+06	3.05885e+06	7.45702e+06
332.185	5.5	1772.67	1383.96	2.26612e+07	0
333.188	5.52	27418.9	21524.7	18334.9	13440.7
333.24	10.87	1.33451e+06	1.71862e+06	3.20996e+06	2.60043e+06
334.107	5.9	2.48515e+07	9.13417e+06	26619.7	1.89996e+07
334.107	7.14	2.46705e+08	1.06694e+08	2.53639e+08	2.07172e+08
334.107	10.83	3.74665e+07	1.69351e+07	2.16847e+07	1.14802e+07
334.107	6.24	7.07581e+06	5.57984e+06	28370.8	34565.4
335.151	5.95	1.36815e+06	435352	3.33203e+06	711927
335.219	9.84	10926.5	9.21595e+06	21985.5	1.08823e+07
336.087	9.68	9.8685e+06	176719	6.86484e+06	8.64765e+06
336.087	8.43	6.33895e+06	9.22661e+06	9.1051e+06	4.41349e+06
336.105	5.72	64359.8	50719	59965.8	29777.3
336.121	8.16	5.05072e+06	8.85926e+06	4.55852e+06	3.26381e+06
336.123	7.25	1.50102e+07	2.69554e+07	2.49588e+07	1.51859e+07
336.123	6.25	7.71702e+07	6.89875e+07	7.26e+07	2.07183e+07
337.09	2.08	5.25228e+06	183826	1.62969e+06	3.76812e+06
337.161	1.1	1.32776e+07	685.686	554.666	4.38215e+06
337.274	10.71	7.03169e+06	3.36209e+06	165686	5.15426e+06
337.274	12.6	3.38302e+06	3.62965e+06	2.58996e+06	3.40131e+06
338.102	9.42	1.13481e+07	276544	1.06253e+07	7.92346e+06
338.138	6.73	247442	9.90978e+06	1.39852e+07	133208
338.139	7.81	3.18994e+07	3.49184e+06	9.91767e+06	3.5915e+07
338.173	6.26	0	1.43356e+06	0	3.99384e+06
340.118	5.25	0	1.04016e+07	1.12222e+07	1119.88
340.118	7.75	80775.1	29233.9	1.07125e+07	7.22388e+06
340.154	5.95	3.03198e+07	7934.79	4681.5	9.05961e+06
341.664	5.73	0	0	3.76743e+06	707.426
342.169	5.68	5.42922e+08	6.26092e+08	6.80546e+08	2.44396e+08
344.113	2.88	2.84445e+06	2.55446e+06	3.04809e+06	2.3156e+06
344.149	8.06	9.39152e+06	5.74621e+06	6.06803e+06	163449
344.167	6.44	6.86436e+06	1.41182e+06	3.84632e+06	145650
344.186	4.94	4.33874e+06	1.35651e+07	1.30303e+07	1289.12
346.165	6.04	6030.46	13704.6	17579.8	804.841
346.165	7.09	6567.68	234501	192874	26994.1
348.087	10.9	1.69169e+07	1.14413e+07	9.72098e+06	9.64352e+06
348.087	9.88	5594.61	2.36157e+06	8338.39	4213.69
348.087	10.26	4.14129e+06	3.31679e+06	3.4787e+06	2.63055e+06
348.275	8.83	1.28837e+07	1.15629e+07	1.62168e+07	1.66956e+07
349.208	1.09	1.39261e+07	0	6.8125e+06	1.40926e+07
350.066	8.16	228210	125472	191588	119423
351.134	8.21	5.76092e+07	2.98458e+07	6.55048e+07	5.34213e+07
351.19	5.88	4.2171e+06	872.471	2.83753e+06	5.74139e+06
351.214	8.57	6.92611e+06	13907.2	8.07872e+06	9.10509e+06
352.118	5.91	2.02204e+08	7.40786e+07	1.50408e+08	1.52563e+08
352.118	6.32	3.82178e+07	1.06139e+07	1.74541e+07	2.26725e+07
352.311	6.7	3.30517e+07	3.42693e+07	4.07316e+07	70780.2
353.121	5.89	4.39082e+07	3196.32	2.90613e+06	5.84739e+06
353.127	6.25	5.6206e+06	3084.9	22058.5	1.47571e+06
353.23	8.83	3.41396e+07	3.10117e+07	4.20849e+07	4.33919e+07
353.266	10.76	7.7251e+06	6.07502e+06	3.91551e+06	7.92996e+06
354.133	6.74	4.7073e+08	1.91867e+08	2.71737e+08	2.83704e+08
354.134	3.94	3759.27	4.92716e+06	5.72341e+06	263489
354.213	6.26	0	1.16711e+06	3996.8	1.78496e+06
355.01	6.7	1.23371e+07	1.27268e+07	1.50767e+07	322724
355.136	6.25	8.37827e+08	7.39105e+08	7.70502e+08	2.37108e+08
355.137	6.73	1.01392e+08	4.08456e+07	5.741e+07	6.036e+07
355.284	10.71	6.72217e+06	3.4744e+06	4710.19	5.27696e+06
355.301	6.73	4.57783e+07	1.91474e+07	2.91129e+07	2.5611e+07
356.144	6.19	1.13438e+08	9.6867e+07	4.85579e+06	3.82451e+06
356.149	5.18	95821.9	80893.5	80982.8	72798.9
357.141	6.26	88763.3	7.86467e+06	8.19583e+06	2.36441e+06
357.152	6.74	271781	73316.9	82616.1	88948.5
358.069	9.68	3.3638e+06	6407.57	2.57449e+06	3.15369e+06
358.165	5.19	0	724.881	2043.1	0
358.165	5.43	0	2074.25	7321.44	1170.78
360.084	9.42	3.13863e+06	17711.8	3.1072e+06	13672.9
360.15	1.07	0	0	0	1424.26
361.123	7.85	5.97775e+06	5914.19	2.66195e+06	3.72119e+06
361.133	7.56	2.50246e+06	390838	3.25505e+06	9.85333e+06
365.105	1.06	0	2612.07	1907.21	439.332
366.061	7.62	125549	95312.8	120065	57144.2
366.097	5.51	5.39562e+06	2.06605e+06	5.52814e+06	4.7284e+06
366.131	8.05	210396	82662.3	181025	146475
368.149	6.28	3.60136e+07	9.16776e+06	1.64006e+06	1.64462e+07
368.149	7.39	1.80038e+07	6.70285e+06	1.285e+07	1.06823e+07
369.116	5.48	38859.6	39006.4	1.17688e+07	8.63722e+06
369.128	5.88	2.15666e+07	4.77558e+06	9.40667e+06	2.22124e+07
369.195	8.84	1.89874e+06	1.92396e+06	252015	28220
370.128	5.92	3289447193	1287597044	2521482166	2511374098
370.128	6.29	6.50583e+08	1.28437e+08	2.08212e+08	3.7999e+08
370.128	6.98	2.92925e+07	6.00172e+06	1.89474e+07	1.31825e+07
371.168	6.53	63131.6	6.50924e+06	0	17701.7
372.134	6.3	1.63807e+07	543195	1.04504e+06	9.77151e+06
372.139	5.9	1.04229e+08	3.85845e+07	7.97479e+07	8.05502e+07
372.311	10.71	6.5767e+06	3.58304e+06	7385.01	5.2762e+06
375.251	10.57	2.99562e+06	0	0	1.99333e+06
377.266	10.71	2.53651e+07	1.44069e+07	7.04098e+06	2.08374e+07
379.282	10.88	2.33656e+06	1.24011e+06	19386.9	2.01041e+06
381.025	5.94	0	867.152	4.4736e+06	3.92343e+06
381.079	1.03	0	592.091	0	0
381.108	7.91	5.05054e+06	33315.7	5.28436e+06	4.22965e+06
382.073	5.97	54942	13862.1	1.86163e+06	2.32278e+06
382.092	4.7	3.02149e+06	23448	4.36772e+06	2.35046e+06
382.128	5.58	6.31931e+07	2.77285e+07	1.04691e+08	1.11208e+08
382.128	8.39	3.43869e+07	2.40359e+07	4.42299e+07	1.36218e+07
382.129	6.91	3.15389e+06	375186	3.14441e+06	1.90267e+06
383.096	4.67	94831.4	33363.6	78563.2	36963.8
383.367	11.03	1.50889e+06	0	0	1.57339e+06
384.144	6.2	9.76884e+06	3.66944e+06	1.1823e+07	7.66133e+06
384.144	6.93	6.45566e+07	2.83386e+07	7.85068e+07	5.49323e+07
391.1	5.48	2373.09	6.08205e+06	4.7587e+06	1068.96
392.11	5.91	1.43271e+07	6.03416e+06	1.09495e+07	1.20127e+07
392.11	6.28	3.64177e+06	1.11533e+06	769529	2.44304e+06
392.113	10.21	153195	153010	152833	140732
393.315	12.43	27486.3	31179.2	31981.9	27221.8
397.383	11.1	2.25972e+06	2.21036e+06	1.94204e+06	2.35587e+06
399.362	12.6	3.24348e+06	733.568	1655.82	2.56956e+06
400.139	5.21	0	0	2.99147e+06	2.23438e+06
400.366	12.61	2988.98	848.65	0	842.442
411.362	12.65	4.96385e+06	84588.9	2.21082e+06	176414
413.342	12.3	2.05609e+06	757963	784411	1.52914e+06
413.378	12.66	4.41216e+06	47667.1	2.30746e+06	4.18346e+06
414.155	7.29	32218.3	6757.89	7.9187e+06	5.86173e+06
419.149	5.28	571703	6.90532e+06	6.50722e+06	134443
421.344	12.6	37044.5	32577	40246.5	35164.6
422.432	5.91	4.72128e+06	0	2.84538e+06	0
427.357	12.37	3.23571e+06	62412	54736.8	74006.5
427.357	11.86	35456.2	28453.3	30851.4	26081.7
431.176	4.81	1.0094e+07	0	6.18449e+06	5.62913e+06
434.181	5.45	8.76043e+06	1.39499e+07	1.31796e+07	573.781
435.36	12.66	3784.72	2759.17	2731.79	7501.33
436.175	5.28	386733	6.76833e+06	6.18986e+06	85838.9
438.118	7.31	5.93441e+06	3.46323e+06	5.62204e+06	8693.82
441.145	3.77	8.48952e+06	1323.69	3.57608e+06	46212.5
445.173	5.32	1.62929e+07	2.18958e+06	9.50575e+06	3.44844e+06
447.347	12.3	5.7096e+06	1.93693e+06	2.37935e+06	3.30913e+06
448.212	7.34	3088.29	0	10144.2	1961.95
450.082	6.96	3.01759e+06	0	0	9072.99
453.256	5.84	5.77255e+06	0	0	3.43556e+06
454.129	4.74	5.37507e+06	4.35206e+06	6.97131e+06	4.62669e+06
455.197	9.77	2.66308e+06	7457.5	6745.54	3.06057e+06
455.334	10.02	0	0	0	1255.85
460.212	9.28	5.06215e+06	3.0156e+06	6.32541e+06	5.99344e+06
462.191	9.25	9.59807e+06	5.29133e+06	1.0322e+07	9.84222e+06
462.228	9.85	3.3482e+07	2.36679e+07	3.83807e+07	3.05026e+07
462.228	9.57	1.57412e+07	1.26579e+07	1.60232e+07	1.63687e+07
464.176	2.22	7.60896e+06	1.60034e+06	2.86944e+06	4.67819e+06
464.243	9.37	1.51205e+07	25653.2	4.02489e+06	61559.6
465.238	4.62	4.58493e+06	4.17087e+06	3.73521e+06	2.12656e+06
465.247	9.62	5.46209e+06	143257	1.33885e+06	1.49883e+06
469.132	2.22	4.88901e+06	0	1.90352e+06	2.8315e+06
469.365	12.06	2.17211e+06	2.07278e+06	1.61685e+06	1.97342e+06
471.155	4.74	9.91435e+07	8.16475e+07	1.24202e+08	8.8768e+07
471.155	5.18	9.6607e+06	141734	1.06693e+07	241424
472.139	6.44	4.81384e+06	0	7.85683e+06	4.92423e+06
472.158	4.74	3.00732e+07	2.41531e+07	3.70532e+07	2.62571e+07
473.171	2.63	2.65403e+06	9770.14	3.04598e+06	5297.77
476.228	4.07	1.35079e+07	4.99235e+06	2.87765e+06	5.72095e+06
476.228	2.19	2.30972e+06	2.12053e+06	26815.1	43308.7
478.207	3.17	104152	8.79985e+06	23698.7	6.77347e+06
479.203	3.78	2.51457e+06	4.91207e+06	56723.2	19580.5
479.218	5.26	336458	6.14686e+06	7.12142e+06	90400.2
481.234	4.65	67007.4	4.11144e+06	2.59617e+06	25761.4
485.222	7.61	0	0	0	0
493.233	5.29	3.73783e+06	1.1749e+07	3.51739e+06	272001
495.345	10.57	2925.74	901.998	7179.49	1608.88
498.26	7.33	3.25884e+06	7.6091e+06	3.92845e+06	2325.43
510.212	9.16	11854	1277.49	5468.89	2505.69
511.339	10.14	2187.48	0	1152.06	0
520.34	10.06	118536	32665.5	34645.6	38703.4
531.197	5.45	6.85569e+06	0	689.855	5.17266e+06
532.385	9.85	3.27821e+06	3.38372e+06	3.19756e+06	3.19227e+06
534.488	11.8	3.00758e+06	3.41251e+06	2.45802e+06	3.83269e+06
534.488	11.43	5.46205e+06	1.99179e+06	1.75643e+06	3.80786e+06
545.144	7.19	309346	83620.9	185604	203458
550.192	2.94	1.71641e+07	147027	9.11854e+06	1.34303e+07
561.139	6.9	0	0	0	0
566.223	2.04	2.9371e+06	0	3748.75	2.85467e+06
567.126	7.17	0	0	0	0
574.481	11.8	60575.1	2.88536e+06	2.20235e+06	3.2402e+06
575.504	12.67	913814	7.39338e+06	5.14204e+06	5.93175e+06
576.411	9.81	4.22067e+06	4.13722e+06	4.23915e+06	3.70937e+06
585.413	11.03	2.48605e+06	2.40158e+06	2.07781e+06	2.56935e+06
597.413	11.05	2.92005e+06	2.18665e+06	2.24682e+06	2.90907e+06
599.429	11.1	3.9174e+06	4078417	3.3357e+06	4.00658e+06
599.504	12.74	173037	5.03405e+06	3.72947e+06	4.2931e+06
610.541	12.67	1.91016e+06	2.46163e+06	1.75045e+06	2.12455e+06
613.48	12.61	1.21247e+06	1.17633e+06	901427	1.05202e+06
616.5	12.67	82751.2	4.48211e+06	47888.9	4.22043e+06
617.515	12.73	3.19676e+06	3.69563e+06	2.83554e+06	3.26305e+06
618.518	12.61	3.45412e+06	3.40062e+06	2.39356e+06	3.15742e+06
620.437	9.78	3.61671e+06	3.82741e+06	3.52465e+06	3.61879e+06
625.255	9.14	1.83163e+07	9.43939e+06	8.71918e+06	1.15527e+07
626.258	9.14	44278.4	3.66024e+06	3.38284e+06	4.50157e+06
634.541	12.67	7.49316e+06	7.45835e+06	5.52878e+06	7.68557e+06
637.48	12.61	1.97864e+06	17964	1.42301e+06	1.7479e+06
639.496	12.67	7.34158e+06	8.48607e+06	6.84533e+06	7.45802e+06
643.265	8.52	2.35266e+06	26243.7	35983.6	22482.8
647.236	9.14	3.83269e+06	2.1993e+06	1.92882e+06	2.59964e+06
674.384	6.7	6.15534e+06	1.0574e+07	9.5854e+06	6.75393e+06
683.332	5.67	0	0	0	0
683.471	8.83	0	0	2.98269e+06	3.44083e+06
685.276	7.91	2676.99	0	7500.98	0
696.541	11.43	1.26069e+07	4.74796e+06	4.13275e+06	8.91643e+06
714.552	11.43	1.27374e+07	4.71404e+06	4.13754e+06	8.89393e+06
729.241	6.24	4.1792e+06	4.31201e+06	3.56918e+06	0
736.534	11.43	1.36265e+07	6.06132e+06	5.4392e+06	1.03916e+07
750.446	5.86	8.62352e+06	0	4.91847e+06	5.78219e+06
753.345	5.86	4.71077e+06	0	2.78624e+06	3.21584e+06
761.231	5.9	6.19394e+06	1.42604e+06	4.54503e+06	5.20843e+06
782.569	12.12	168453	2.70837e+06	0	0
792.562	11.84	1.88081e+06	2.31459e+06	989.561	0
797.518	11.84	2.79748e+06	3.22396e+06	750.468	1.6086e+06
821.446	5.92	4.8121e+06	0	2.88886e+06	2.61424e+06
828.108	5.92	6.81881e+06	0	4.11033e+06	3.85244e+06
833.208	6.73	0	0	0	0
	6.73	8.57336e+06	3.11019e+06	4.91979e+06	4.60686e+06
	4.74	4.50171e+06	109255	5.83905e+06	4.27589e+06
	5.91	2.91858e+06	2619.63	1.69503e+06	0
	12.73	251312	2.98222e+06	247635	2.32653e+06

## Sheet: CMA
m/z	Retention time	CMA-A	CMA-B	CMA-C	CMA-D
102.128	1.08	5.22212e+07	5.8947e+07	6.21624e+07	7.7601e+06
104.107	1.01	2.09273e+07	1.69053e+07	1.8525e+07	1.8298e+07
116.071	1.07	256511337	101282139	9.15547e+07	1.81562e+08
118.086	1.09	1.01858e+07	5.65206e+06	4.05809e+06	8.23548e+06
121.065	1.4	341285	4.00048e+06	354758	323230
127.039	1.07	69073.5	7.49053e+06	9.21404e+06	5.42071e+06
130.05	1.03	5.94061e+07	20627845	1.53476e+07	4.91441e+07
132.102	1.22	4.97909e+06	74526.7	73828.1	73113.7
133.061	1.03	7.17944e+06	4.12486e+06	686016	4.71517e+06
134.045	1.04	2.67721e+06	4.39402e+06	4644.42	2.83987e+06
137.06	1.14	2.85739e+07	2.48022e+07	1.85898e+07	2.33712e+07
138.055	1.11	3.71907e+07	1.88259e+07	1.5946e+07	1.76928e+07
145.05	1.07	2.06703e+06	6.08631e+06	7.87019e+06	4.47281e+06
147.076	1.03	156387671	4.375e+07	2.66089e+07	1.25308e+08
148.06	1.04	2.10375e+07	4.37478e+07	4.84809e+07	3.39959e+07
150.055	1.99	265845	3.64381e+06	3.20256e+06	4.53021e+06
152.071	1.99	233661	3.23545e+06	2.99361e+06	4.4771e+06
154.086	1.14	3.1794e+07	2.72624e+07	2.0336e+07	2.54723e+07
154.086	1.51	353022	20315.8	20724.2	410312
154.086	1.94	171782	3.06919e+07	2.30108e+07	152096
157.011	1.26	118840	4.26753e+06	5.92193e+06	123834
162.076	1	2.14257e+06	2.80516e+06	4.24172e+06	2.27296e+06
163.054	6.69	1.50078e+06	3.25662e+06	4.58061e+06	6.61258e+06
163.06	1.07	1.14146e+06	1.17129e+06	4.526e+06	1.14988e+06
173.058	0.96	1.24124e+06	1.32577e+06	1.37283e+06	1.32497e+06
175.108	1.08	1.67347e+08	4.85209e+07	2.73164e+07	9.44626e+07
176.062	6.69	97047.2	116718	157920	4.40282e+06
176.071	7.01	1.08025e+07	9.50766e+06	7.58565e+06	6.7734e+06
180.087	1.05	6.19706e+06	2.24496e+07	3.07687e+07	9.31491e+06
187.054	6.69	160736	6.42789e+06	8.97698e+06	1.38149e+07
189.07	6.69	269765	3.35335e+07	4.58318e+07	6.33212e+07
189.07	7	134474	3.17038e+06	2.67986e+06	138348
198.097	1.05	8.74329e+06	3.13397e+07	4.21987e+07	1.21565e+07
203.053	1.01	6.18811e+06	1.08452e+07	1.14182e+07	6.99921e+06
217.065	6.69	141213	161014	151832	3.94666e+06
218.043	0.98	6.35309e+06	8.36288e+06	1.08892e+07	5.88474e+06
219.027	1.01	2.51569e+07	4.68883e+07	4.6978e+07	2.60272e+07
230.248	10.47	3.34273e+06	3.81225e+06	3.79063e+06	3.7892e+06
243.099	0.95	1.03059e+06	1.18599e+06	1.15969e+06	1.06731e+06
246.068	6.69	797.141	0	4788.51	2.89227e+06
247.075	6.7	35516.6	8.5461e+06	1.14872e+07	1.4949e+07
258.11	1.03	5.7708e+06	11560.9	9588.92	3.80725e+06
260.113	1.07	3.35099e+06	56841.4	64216.9	1.86463e+06
273.108	1.04	5.53479e+06	44083.6	40745	3.39199e+06
275.07	6.7	46938.8	1.82373e+07	2.44428e+07	3.16018e+07
278.081	7.27	3.81777e+06	28835.7	56541.4	4.47169e+06
278.123	1.07	2.76098e+06	0	1589.78	1.51966e+06
279.119	1.04	3.44939e+06	27908.2	23717	2.59476e+06
290.081	6.79	6.70102e+06	5.7906e+06	5.05523e+06	7.38994e+06
291.119	1.04	6.15094e+06	55058.7	48976.3	3.88466e+06
292.097	6.79	1.83351e+07	1.60469e+07	1.40357e+07	2.02686e+07
292.097	7.27	4.33325e+06	3.49535e+06	2.39783e+06	5.21802e+06
292.103	1.04	5148.63	1.95835e+06	2.1201e+06	5780.97
304.144	6.37	1.59034e+07	234505	92225.7	53597.6
306.16	6.27	7.46934e+07	3.59591e+07	725949	9.98673e+06
307.097	7.01	3.64056e+06	3.30575e+06	2.51219e+06	2.17595e+06
309.129	1.03	2.2554e+07	4.84596e+06	15186	14360348
309.136	6.81	2.98408e+06	96451.1	78758.1	132263
310.113	1.04	2.50359e+06	1.4612e+06	1.65424e+06	0
316.139	1.04	4.35316e+06	2.39281e+06	2.01683e+06	0
318.076	10.83	2.73221e+06	2.18683e+07	1.47227e+07	2.07848e+07
319.15	1.09	3.01863e+06	48372.6	50885	45862
320.091	6.79	503046667	4.48096e+08	3.99772e+08	5.5862e+08
320.092	7.27	9.47398e+06	402251	251050	1.07599e+07
322.107	6.58	2.33779e+08	1.59959e+08	1.77611e+08	2.69991e+08
322.108	7.01	835836	133889	67874.1	156538
324.122	7.01	7.234e+08	6.47311e+08	5.39226e+08	4.44442e+08
325.113	1.07	2.6275e+06	5450318	6.68663e+06	4.16141e+06
326.129	7.01	1.83929e+07	1.64342e+07	1.36192e+07	1.0865e+07
332.092	7.45	62112.9	2.51089e+07	2.21149e+07	2.96489e+07
333.095	7.74	43390.7	6389.67	78583.6	2062.7
334.107	10.83	7.38666e+06	5.81894e+07	3.91844e+07	5.56636e+07
334.108	7.16	957.38	13368.9	1.54803e+06	16290.9
336.105	8.42	1.03806e+06	133197	729542	3.61812e+06
336.123	6.7	1.00725e+06	796997	8.51179e+06	1.06795e+06
336.123	7.27	8.99158e+07	7.45599e+07	5.77541e+07	1.07419e+08
336.123	8.16	8.42462e+07	209001	5.11801e+07	9.98047e+07
336.123	9.41	1.26386e+06	162689	1.01214e+06	2.47176e+06
336.123	9.8	1.98119e+06	176497	1.42635e+06	2.16092e+06
336.123	8.68	918315	187543	530641	736182
336.123	9.05	1.05845e+06	111227	710063	702600
336.123	10.21	581608	318339	401225	345508
336.123	7.83	2.95966e+06	371708	1.79945e+06	734632
337.126	7.27	1.95245e+07	1.53583e+07	1.19053e+07	2.21629e+07
337.161	1.09	6.15451e+06	0	1956.49	1324.57
338.139	6.87	270209	80430.3	4.12662e+06	153675
338.139	7.14	6.10111e+06	113634	219709	7.66337e+06
340.118	7.75	2.69317e+06	262009	448881	467714
340.154	7.16	4.82934e+07	2.45744e+07	1.89607e+07	3.94164e+07
342.139	1.05	4.24952e+06	8.49244e+06	1.69916e+07	4.64009e+06
342.17	5.74	5.11883e+06	6.25341e+06	8.63812e+06	1.04336e+07
343.124	1.07	2.2213e+06	3.62114e+06	4.53235e+06	3.03829e+06
348.123	7.84	14858.3	1.60135e+07	1.86815e+07	2.01736e+07
350.102	5.2	0	5.83561e+06	7.09664e+06	6.99308e+06
350.138	10.49	3.48031e+06	3.55459e+07	3.50105e+07	3.36529e+07
352.154	6.54	35314.3	1.79201e+06	27327.1	2.43665e+06
354.097	8.93	26432.5	70112.1	85703.7	3.06908e+06
354.133	6.7	2.42135e+07	2.00621e+08	271674492	3.7277e+08
354.133	6.34	1.73241e+07	2.51279e+07	4.72374e+07	4.50337e+07
356.113	7.58	3.29093e+06	2.8599e+06	2.6409e+06	4.21362e+06
356.139	6.69	68421.7	5.43425e+06	7.38059e+06	1.04952e+07
360.15	1.07	1.21756e+07	1.9904e+07	2.53068e+07	1.66925e+07
362.097	1.08	583.582	0	1.40195e+06	0
365.105	1.05	1.97517e+07	1.36008e+07	1.4201e+07	2.19179e+07
370.129	4.8	3432.66	3.07163e+06	3.14726e+06	3.07542e+06
370.165	6.54	1.93233e+07	4.84162e+07	6917.34	6.49937e+07
370.165	6.93	4216.83	1.95018e+07	3.01629e+07	3.39097e+07
381.079	1.02	9.00999e+06	2.33775e+07	2.32335e+07	1.32702e+07
383.116	1.02	0	2.18978e+06	3.06254e+06	0
409.057	0.97	0	1.05974e+06	0	0
448.197	2.39	5.44914e+06	5.06231e+06	4.20316e+06	4.05565e+06
458.187	1.06	3.98665e+06	0	0	3.25455e+06
475.177	1.05	2.13838e+06	0	607.195	0
476.161	1.07	3.53124e+06	5.12254e+06	4.93137e+06	4.81939e+06
490.177	1.05	5.49147e+06	8.62841e+06	9.07107e+06	8.09213e+06
496.203	1.14	9.54219e+06	0	0	0
522.203	1.05	3.01686e+06	4.58239e+06	6.21761e+06	4.17059e+06
527.158	1.02	7.75902e+06	7.62659e+06	8.31737e+06	1.02739e+07
532.385	9.85	2.94917e+06	3.1779e+06	3.11777e+06	3.15366e+06
541.141	1.07	0	1.29084e+06	0	960565
543.132	1.01	1.72601e+07	1.35078e+07	1.38225e+07	1.44125e+07
549.267	8.46	0	0	1012.4	3.20246e+06
576.411	9.81	4.34436e+06	4.32607e+06	4.07239e+06	4.01228e+06
599.429	11.08	0	0	0	1.52515e+06
613.483	11.84	0	1.70348e+06	0	2.9412e+06
620.437	9.77	3.91209e+06	3.70931e+06	4.18985e+06	4.01292e+06
638.214	1.05	690.433	0	0	1.283e+06
651.246	1.03	2.93521e+06	0	0	0
652.23	1.04	2.80676e+06	0	1.76811e+06	2.8036e+06
702.266	1.07	0	0	1.33424e+06	0
707.222	1.09	0	913394	1.18904e+06	0
716.523	11.83	0	0	1649.4	2.65407e+06
736.534	11.43	0	0	788.259	1.79193e+06
740.523	11.83	0	1.50146e+06	0	3.16067e+06
756.554	12.03	0	0	0	2.75578e+06
758.57	12.1	2.85169e+06	5.49291e+06	3.37933e+06	1.31167e+07
780.554	12.06	3.19775e+06	5.44103e+06	2.80184e+06	1.09224e+07
782.57	12.11	6.65365e+06	1.10332e+07	5.86068e+06	24357068
784.576	12.1	784.751	0	0	2.14427e+06
792.563	11.84	0	1.9136e+06	0	3.35096e+06
797.518	11.84	1.71275e+06	2.64368e+06	0	4.51941e+06
802.536	12.03	0	0	0	1.91454e+06
804.552	12.11	2.01399e+06	3.32362e+06	1.80555e+06	7.08124e+06

## Sheet: CTR
m/z	Retention time	CTR-A	CTR-B	CTR-C	CTR-D
104.107	0.95	13934.7	1.31721e+07	0	16621.8
105.07	9.18	9.33235e+06	8.97429e+06	8.75212e+06	1.00794e+07
115.054	6.56	363394	372832	1.05558e+06	404529
120.066	1.02	79658.3	2.02134e+06	95050.2	107624
121.065	9.18	4.6365e+06	4.30987e+06	4.39658e+06	4.85796e+06
136.062	4.99	2.17481e+06	3.65437e+06	2.96458e+06	3.3888e+06
144.081	2.52	4.11316e+06	4.81042e+06	4.42731e+06	4.51393e+06
155.082	1.67	3.41597e+06	4.99459e+06	3.82154e+06	4.16695e+06
160.076	1.71	1.84581e+07	3.22394e+07	1.9663e+07	2.40712e+07
161.079	1.71	235908	3.39093e+06	1.93875e+06	2.46255e+06
169.097	2.02	8.17505e+06	1.10943e+07	8.87721e+06	9.40867e+06
169.134	3.52	394129	400993	1.95206e+06	382919
177.102	1.71	3.67086e+06	6.50513e+06	3.78919e+06	4.81551e+06
180.102	1.13	2.2211e+06	4.05156e+06	2.85073e+06	3.35129e+06
181.097	1.87	5.73439e+06	6.54074e+06	5.61186e+06	5.40483e+06
181.097	4.48	2.8251e+06	5.39183e+06	4.38981e+06	5.13859e+06
182.136	8.87	2.00685e+07	2.97439e+07	2.01312e+07	2.02566e+07
183.092	5.8	6.67038e+06	7.52551e+06	7.553e+06	7.9348e+06
189.102	1.69	2.36638e+06	2.1088e+06	2.68832e+06	3.82972e+06
194.118	1.66	7.0415e+06	1.10694e+07	6.46859e+06	7.74936e+06
197.128	3.52	5.78266e+07	7.38648e+07	6.08741e+07	6.68523e+07
202.18	1.08	6.8751e+06	5.48676e+06	5.36974e+06	5.96246e+06
203.053	1.04	2.84243e+06	3.01109e+06	3.04626e+06	5.36842e+06
208.154	1.12	1.31998e+06	1.4e+06	1.42213e+06	23223.5
209.129	3.26	7.30518e+06	1.00018e+07	7.31358e+06	8.26982e+06
211.144	5.23	3.44856e+07	4.43716e+07	3.7107e+07	4.12584e+07
211.144	5.6	1.13037e+07	1.06924e+07	1.3882e+07	1.38203e+07
215.118	5.73	2.19343e+06	2.41903e+06	2.42619e+06	2.56441e+06
219.111	3.52	2.98179e+06	3.7614e+06	3.09493e+06	3.44452e+06
222.129	9.24	4.5152e+06	4.47324e+06	4.57847e+06	4.35708e+06
227.139	3.26	7.16651e+06	1.03111e+07	7.50383e+06	8.39441e+06
229.101	4.48	2.1645e+06	4.21981e+06	3.34097e+06	4.12614e+06
230.248	10.48	4.04476e+06	4.05336e+06	73188.3	64295
233.126	5.22	32858.8	2.41006e+06	31697.2	2.29478e+06
235.09	4.29	73437.1	1.60775e+06	66657.2	73673.8
235.119	1.09	8.22439e+07	1.17486e+08	9.32528e+07	9.68306e+07
240.232	10.28	137826	6.76599e+06	147674	152644
243.113	5.73	5.95545e+06	6.4748e+06	6.60167e+06	6.71363e+06
243.211	10.57	5.53381e+06	6.35747e+06	6.0715e+06	6.26966e+06
245.096	1.87	5.22557e+06	5.73402e+06	4.923e+06	4.77283e+06
245.129	5.82	6.02214e+06	7.60438e+06	6.23578e+06	6.82083e+06
245.227	10.71	6.00572e+06	7.18102e+06	6.71615e+06	6.97191e+06
249.121	3.26	3.1238e+06	4.43833e+06	3.25238e+06	3.68832e+06
254.161	1.14	2.85658e+06	1239.75	1391.67	2562.33
255.159	8.79	3.98239e+06	34513.8	3.61212e+06	3.26346e+06
257.248	10.76	1.9822e+06	2.29223e+06	2.18658e+06	2.27389e+06
261.124	5.73	1.91315e+06	1.18606e+06	995672	1.14684e+06
261.221	10.57	1.98649e+07	2.28939e+07	2.17339e+07	2.23837e+07
262.225	10.57	3.74003e+06	4.37242e+06	4.13788e+06	4.22441e+06
263.237	10.71	1.08946e+07	1.28694e+07	1.22335e+07	1.2626e+07
265.253	10.88	15376.2	40236.1	30796	8.39164e+06
267.078	1.87	4.53678e+06	4.65128e+06	4.05328e+06	3.89509e+06
268.104	2.12	18343.5	24708	15797.2	2.48249e+06
277.216	10.15	1.1015e+07	216003	1.15496e+07	1.15017e+07
279.232	10.95	4.40352e+06	5.20934e+06	4.82388e+06	5.00646e+06
280.264	11.02	1.2503e+06	1.64807e+06	1.54964e+06	10194.1
281.102	9.18	68087.6	73890.4	70610.4	1.71465e+06
283.105	5.73	2.82954e+06	3.11432e+06	3.12884e+06	3.23346e+06
283.118	9.33	3.65647e+06	29420.6	26029.2	43112.7
284.295	11.29	10873.2	7492.56	1.30163e+06	9359.47
286.144	5.16	1.53269e+07	2.01791e+07	15609488	1.65893e+07
286.144	6.31	95077.7	4.58315e+06	87885.1	77019
293.248	11.41	561447	7.69082e+06	474825	429050
296.259	10.95	8.29036e+06	9.11208e+06	8.74704e+06	9.14059e+06
297.262	10.94	1210.57	0	1.38865e+06	1447.29
298.097	4.99	8.77482e+06	1.40245e+07	1.16878e+07	1.32104e+07
298.108	4.67	191108	6.91303e+06	178954	191966
298.144	3.01	39635	1.55845e+06	1.52282e+06	1.55973e+06
298.274	11.07	1.60499e+06	1232.19	3896.62	4477.96
300.106	11.13	5.55265e+06	5.24964e+06	5.79751e+06	3.30913e+06
300.159	5.15	1.46398e+07	1.23541e+07	1.67063e+07	1.56497e+07
300.29	11.03	2.53325e+06	2.79616e+06	3.05186e+06	2.90451e+06
301.214	10.95	1.2286e+07	1.32144e+07	1.28225e+07	1.33867e+07
301.285	10.28	0	2.57774e+07	0	0
302.196	1.73	10405.8	4.6591e+06	10941.8	4.80153e+06
302.217	10.95	2.311e+06	2.48666e+06	2.36277e+06	2.53226e+06
302.305	11.26	2.80732e+06	3.43718e+06	3.04108e+06	2.94141e+06
303.23	11.08	2.17738e+06	2.41772e+06	2.28771e+06	2.48963e+06
304.264	11.49	6.56218e+06	8.06238e+06	7.40818e+06	7.70375e+06
310.107	6.64	3.16214e+07	6.30965e+07	6.87673e+07	8.05058e+07
310.274	11.41	21317.2	5.0878e+06	16432.4	14540.5
312.123	5.8	2.2299e+07	4.02497e+07	3.57761e+07	3.7355e+07
313.127	5.8	20669.9	7.05038e+06	6.8698e+06	6.26047e+06
313.274	10.76	3.99232e+07	4.6918e+07	4.28673e+07	4.46887e+07
313.274	12.58	8.5812e+06	4.71487e+06	4.68017e+06	4.52282e+06
314.139	4.68	3.24099e+07	3.82887e+07	3.88395e+07	4.15492e+07
314.139	4.16	6112.3	166226	230425	1.10856e+07
314.175	5.77	9.35043e+06	1.46873e+07	1.09197e+07	1.20578e+07
315.179	4.32	4285.79	1.53669e+06	3231.86	1995.96
315.229	11.41	113185	4.75343e+06	95248.1	105311
316.154	6.24	6.64646e+06	8.85052e+06	6.53714e+06	7.47386e+06
316.154	4.24	4.80171e+06	5.63821e+06	5.63881e+06	6.0342e+06
316.154	5.92	113100	5.14332e+06	109992	101455
316.212	2.73	8.35114e+06	8.13533e+06	7.85987e+06	8.39089e+06
316.285	10.9	1.47663e+07	1.78973e+07	1.7608e+07	1.70021e+07
317.179	10.95	5.38883e+06	5.54058e+06	5.4267e+06	5.55195e+06
317.209	10.15	4.32475e+06	81047.3	81603.4	62405.8
317.209	9.96	2.35917e+06	35653.5	41884.8	39459.7
318.3	11.03	7.78842e+07	8.41405e+07	8.98215e+07	8.62279e+07
319.194	11.07	1.22361e+06	1.28413e+06	1.34333e+06	1.54043e+06
320.307	11.03	1412.2	1697.34	1.55458e+06	2847.74
323.196	10.95	1.23253e+06	1.16684e+06	1.17683e+06	1.15932e+06
326.139	6.15	7.86461e+06	1.35144e+07	8.16072e+06	9.44368e+06
328.154	5.34	3.2047e+06	3.80386e+06	3.11902e+06	3.72644e+06
329.316	10.85	21736.1	5.08998e+06	20409.8	24689.6
330.17	5.5	2.05464e+07	2.29311e+07	2.18603e+07	2.28747e+07
330.3	11.15	41342	2.90735e+06	2.48372e+06	34922.2
331.224	10.32	2.86839e+06	398375	2.33853e+06	2.26518e+06
331.284	10.76	1.66274e+07	1.96883e+07	1.80813e+07	1.87552e+07
333.151	10.95	3.37302e+06	254400	3.36423e+06	3.38883e+06
335.258	12.55	4.49826e+06	3.3698e+06	3.27261e+06	3.28487e+06
335.258	10.56	8.91348e+06	1.02633e+07	9.53117e+06	9.93259e+06
337.274	10.71	8.48559e+06	1.01753e+07	9.53563e+06	9.85076e+06
338.342	11.68	1.647e+07	1.73596e+07	1.41643e+07	1.49302e+07
339.289	10.88	1.05794e+07	1.33793e+07	1.14426e+07	1.16333e+07
340.282	11.02	2.88287e+06	3.03938e+06	2.91172e+06	2.84187e+06
341.305	11.11	58021.1	8.50714e+06	389160	349813
342.155	4.73	778.035	1.69972e+06	563.939	614.045
342.17	5.75	8.34097e+06	1.40351e+07	9.67564e+06	1.14679e+07
344.186	4.96	4.60871e+06	8.59618e+06	5.24198e+06	6.04688e+06
348.311	10.76	9.34248e+06	1.06331e+07	9.7112e+06	1.00767e+07
351.253	9.77	3.33084e+06	5.52779e+06	49678.5	3.75536e+06
351.289	11.15	2.71006e+06	4.19081e+06	2.81567e+06	3.29433e+06
353.268	10.57	8.47336e+07	9.86164e+07	9.2462e+07	9.57576e+07
354.27	10.76	9.89147e+06	1.11931e+07	1.0441e+07	1.08726e+07
355.252	11.15	2.3186e+06	2.21175e+06	2.21778e+06	153030
355.284	10.71	9.19098e+06	1.10469e+07	1.06771e+07	1.09166e+07
357.3	10.88	1.19601e+07	1.54568e+07	1.32041e+07	1.35005e+07
358.303	10.88	2.79141e+06	3.64759e+06	3.06306e+06	3.10086e+06
358.368	11.75	0	2412.05	3.20012e+06	0
359.316	11.11	4.04632e+06	4.74375e+06	4.09907e+06	4.36249e+06
360.324	11.68	2.09559e+06	2.14142e+06	1.69337e+06	1.7852e+06
365.303	11.44	2.06285e+06	95652.9	1.90731e+06	1.82202e+06
369.183	10.02	3.36466e+06	3.17526e+06	2.95109e+06	2.99684e+06
370.295	10.57	2.5178e+07	2.76768e+07	2.66886e+07	2.76685e+07
370.295	10.26	3.14883e+06	2.94409e+06	15828.2	8015.41
372.311	10.71	9.62623e+06	1.11537e+07	1.05894e+07	1.07325e+07
373.271	11.15	4.6864e+06	6.91482e+06	4.68191e+06	5.4669e+06
374.327	10.89	5.85287e+06	7.37519e+06	6.21932e+06	6.38758e+06
375.25	10.57	5.99473e+07	6.18553e+07	5.88944e+07	6.15989e+07
375.251	10.26	1771.25	6.6946e+06	2296.3	0
376.342	11.11	1.72098e+06	2.11596e+06	1.77739e+06	1.9861e+06
377.266	10.71	3.22596e+07	3.64141e+07	3.50346e+07	3.64924e+07
377.746	8.99	1.44531e+06	1.61839e+06	1.97639e+06	1.9049e+06
379.282	10.89	2.59505e+07	3.19084e+07	2.80093e+07	2.8065e+07
381.298	11.12	1.54728e+07	1.79242e+07	24728	16580.3
387.18	9.18	9.42529e+07	8.86852e+07	8.86219e+07	99095032
387.193	9.66	2.75137e+07	2.19858e+07	2.0264e+07	2.13761e+07
389.186	9.18	3.05253e+06	2.94248e+06	2.93723e+06	3.27493e+06
395.147	9.51	2250.16	905282	0	0
397.347	12.51	2.29531e+06	2.45342e+06	2.48749e+06	2.47047e+06
397.383	11.1	9.2858e+06	9.20424e+06	9.44324e+06	9.20292e+06
399.362	12.61	5.99636e+06	6.20937e+06	6.24865e+06	6.24037e+06
401.16	6.56	7.68377e+06	1.10283e+07	7.74908e+06	9.13705e+06
404.207	9.18	2.77865e+07	2.64384e+07	2.60857e+07	2.84291e+07
405.21	9.18	6.65289e+06	6.3645e+06	6.11097e+06	6.75706e+06
409.162	9.18	6.98994e+07	6.67163e+07	6.74823e+07	7.24567e+07
409.347	12.56	2.03745e+07	2.19313e+07	2.08693e+07	2.09911e+07
409.383	11.19	0	1443.4	0	1.85421e+06
411.168	9.18	2.20548e+06	137112	136488	2.26436e+06
411.362	12.6	1.02672e+08	1.04536e+08	1.10981e+08	1.14006e+08
412.365	12.57	3.26717e+07	3.3399e+07	3.50992e+07	3.63888e+07
414.322	10.2	4.35088e+06	3.99765e+06	3.86542e+06	3.64044e+06
419.277	10.2	1.16085e+07	1.02322e+07	1.01182e+07	9.59856e+06
420.28	10.2	2.78639e+06	2.42635e+06	2.40039e+06	2.26765e+06
423.142	9.64	4.02551e+06	41876.4	41780.9	3.42025e+06
425.157	9.33	1.49721e+07	110553	114732	1.25201e+07
425.157	9.12	1.05403e+07	25851.2	31782.8	8.88605e+06
427.357	12.37	9.66462e+06	1.09983e+07	1.06747e+07	1.05304e+07
429.191	8.5	3.82758e+06	4.88933e+06	2365.74	4.55398e+06
432.238	9.18	5.77759e+06	5.58197e+06	5.51193e+06	6.09902e+06
433.344	12.57	7.04262e+06	9.84877e+06	9.67934e+06	9.9881e+06
434.347	12.57	2.59544e+06	2.67952e+06	3.03441e+06	3.05436e+06
434.762	9.69	1.73929e+06	2.40822e+06	2.57196e+06	2.58753e+06
435.36	12.66	1.16161e+07	1.20146e+07	1.22248e+07	1.23829e+07
440.41	11.78	7.24981e+06	7.24754e+06	7.17904e+06	7.35303e+06
441.321	10.15	2.01933e+06	1.89837e+06	51495.1	1.74112e+06
441.373	12.63	2.77667e+06	1.67575e+06	2.96667e+06	2.94172e+06
454.293	10.09	6.06279e+06	7.81627e+06	7.03369e+06	6.91115e+06
458.348	10.15	5.84776e+06	5.86703e+06	5.61039e+06	5.19163e+06
463.303	10.15	7.46146e+06	7.55798e+06	7.12829e+06	6.66829e+06
468.441	12.26	2.64551e+06	2.46348e+06	2.37646e+06	2.48588e+06
471.133	9.18	1.55628e+06	4718.29	998.601	1.60845e+06
471.307	8.84	3.88707e+06	3.49103e+06	3.89002e+06	3.70265e+06
473.273	9.18	3.3159e+06	3.28111e+06	3.19675e+06	3.52632e+06
476.275	10.09	2.48863e+06	3.1966e+06	2.97966e+06	2.87156e+06
477.279	11.55	211295	1.58954e+06	227196	206257
478.293	10.05	2.27261e+06	3.6294e+06	2.75984e+06	2.70286e+06
480.309	10.23	0	1.83778e+06	6970.76	6563.42
486.431	12.67	23324	37281.2	36119.4	1.11071e+06
496.34	10.11	4.34696e+07	5.64223e+07	5.08457e+07	5.09627e+07
498.259	9.9	2.39904e+06	4.07173e+06	2.7333e+06	2.82286e+06
502.374	10.1	4.66267e+06	4.61414e+06	4.59405e+06	4.14599e+06
505.268	11.51	197044	160556	1.80728e+06	201006
507.329	10.1	4.02182e+06	3.80455e+06	3.91287e+06	3.48294e+06
516.478	11.43	2.02633e+06	2.16981e+06	2.0911e+06	2.09976e+06
518.181	7.3	7.6083e+06	1.18845e+07	8.62739e+06	1.02846e+07
518.324	9.91	2.63371e+07	4.06458e+07	2.90349e+07	3.03201e+07
518.493	11.49	2.50219e+06	2.75827e+06	2.76297e+06	2.78958e+06
520.197	7.03	5048.56	1.80944e+07	5.54028e+06	6.20557e+06
520.34	10.06	1.16693e+07	1.61777e+07	1.34776e+07	1.34466e+07
522.212	6.43	0	2.1581e+07	1.4678e+07	1.67364e+07
522.212	6.74	2.96716e+07	2.32993e+07	2.26126e+07	1.9573e+07
522.355	10.24	1.1169e+07	1.78127e+07	1.25645e+07	1.26349e+07
523.361	11.25	563475	853030	731405	1.69421e+06
524.371	10.47	1.23891e+07	1.58522e+07	1.33765e+07	1.41837e+07
532.348	10.07	0	1.91363e+06	5904.96	7118.58
534.488	11.43	7.18013e+06	7.81952e+06	7.58074e+06	7.59515e+06
535.492	11.43	2.68604e+06	2.90415e+06	2.6957e+06	2.84522e+06
537.303	10.06	3.91976e+06	4.61218e+06	4.02596e+06	4.01816e+06
540.426	11.93	1.06352e+07	8.10966e+06	9.3963e+06	8.6043e+06
541.31	9.91	2.20396e+06	3.31529e+06	2.39254e+06	2.49662e+06
542.322	10.06	3.17854e+06	4.15925e+06	3.51931e+06	3.56481e+06
544.337	10.24	3.08242e+06	4.96396e+06	3.48203e+06	3.47441e+06
546.4	10.05	4.80725e+06	4.9045e+06	4.95891e+06	4.53623e+06
547.404	10.05	1029.29	1.46417e+06	1390.32	0
551.356	10.05	876.489	1.7502e+06	1.6854e+06	1.51908e+06
551.504	12.6	1.9117e+06	28772.8	25167.8	23684.8
551.504	11.31	1.27105e+07	1.35739e+07	3.32302e+06	1.37646e+07
551.504	13.79	3.35382e+06	3.46282e+06	2.59554e+06	3.40258e+06
556.53	11.87	2.49429e+06	2.13721e+06	2.33717e+06	2.31118e+06
562.52	11.65	2.0422e+06	2.37083e+06	2.18288e+06	2.1803e+06
565.567	12.63	2.05699e+06	1.98083e+06	0	0
568.457	12.4	1.50749e+07	1.35155e+07	1.51154e+07	1.34023e+07
570.45	12.58	74165.9	2.64747e+06	1.75422e+06	77140.5
571.461	12.71	3.44696e+06	6.26653e+06	4.52003e+06	5.02833e+06
573.488	10.43	0	8.77062e+07	8.94282e+07	9.10203e+07
573.488	12.54	3.23208e+06	7.62004e+06	3.12531e+06	3.5045e+06
573.488	12.82	5.25306e+06	9.83965e+07	6.91612e+07	7.54353e+07
573.488	11.25	6.64486e+07	1.89925e+07	8.274e+07	8.42453e+07
573.488	11.55	3.32465e+06	7.40358e+06	4.7089e+06	4.61504e+06
573.488	11.77	928128	1.2653e+07	1.33456e+06	1.28474e+06
574.491	10.43	2.87147e+07	3.63519e+07	3.48419e+07	7207.31
575.503	10.49	1.93423e+07	2.38502e+07	2.63237e+07	2.48913e+07
575.504	12.88	196831	1.87964e+07	1.22303e+07	1.44746e+07
576.411	9.81	3.9159e+06	4.31468e+06	25663.7	21373.8
577.519	10.57	1.48172e+07	2.00401e+07	1.94885e+07	1.84845e+07
577.519	12.88	6.70278e+06	249522	219627	9.64746e+06
581.243	12.25	6.2051e+06	5.35669e+06	4.76658e+06	5.43049e+06
582.246	12.25	1.98498e+06	0	1.41277e+06	1.64132e+06
585.338	9.43	0	2.3431e+06	2.21731e+06	0
590.426	10.01	4.33104e+06	4.42966e+06	4.4448e+06	4.228e+06
591.499	11.55	2.14087e+07	2.23371e+07	2.34668e+07	2.30418e+07
592.457	10.98	2.82396e+06	2.7769e+06	2.84651e+06	2.81423e+06
592.502	12.55	9.86412e+06	1.15396e+06	1.09072e+06	1.08041e+06
592.502	11.55	8.73438e+06	9.14465e+06	9.57726e+06	9.56013e+06
594.473	11.1	3.18831e+06	3.08236e+06	3.15591e+06	3.10989e+06
595.472	11.69	37508.5	5.67404e+06	91961.3	89368.1
595.472	12.74	1.71571e+06	3.56468e+07	2.4126e+07	2.6542e+07
595.476	11.1	1.29078e+06	1.28289e+06	1.28822e+06	1.25222e+06
597.413	10.98	7.96592e+06	7.67566e+06	7.89588e+06	7.87408e+06
597.488	12.8	3.19303e+06	3.72434e+06	2.31592e+07	2.52838e+07
598.25	6.56	2.11902e+07	2.75565e+07	2.15845e+07	2.38536e+07
599.428	11.1	6.77269e+06	6.3718e+06	6.55318e+06	6.41229e+06
599.503	12.87	273082	2.73296e+07	417562	381888
603.205	6.56	1.57092e+07	1.86141e+07	1.58971e+07	1.72029e+07
606.473	11.18	1.1709e+06	2825.19	0	1635.54
608.525	12.55	1.38614e+07	8.73273e+06	9.24732e+06	9.24146e+06
609.528	12.63	5.69998e+06	136179	106502	97598.4
611.428	11.19	3.85234e+06	3.45714e+06	3.66116e+06	3.47152e+06
612.432	11.19	1.48477e+06	0	1.4346e+06	1.38659e+06
613.48	12.7	9.75888e+06	7.22541e+06	9.63649e+06	1.0725e+07
613.483	11.85	1.74574e+07	1.85494e+07	1.77836e+07	1.80483e+07
613.483	11.48	1.11406e+07	1.15334e+07	1.19937e+07	1.15899e+07
614.486	11.85	7.54073e+06	7.95888e+06	7.62618e+06	7.81493e+06
615.497	12.6	5865.73	4.10633e+06	4.62005e+06	8677.4
617.513	12.66	2901.85	5765.03	5075.29	2.2977e+06
617.514	11.63	2.30337e+06	2.51202e+06	2.46369e+06	2.39142e+06
619.53	11.76	84730.8	120754	80494.3	1.26434e+06
619.53	12.74	205438	201697	1.59948e+06	1.54286e+06
630.509	12.56	4.1043e+06	16140	10992.7	15905.7
634.453	9.97	3.43327e+06	3.49854e+06	3.69054e+06	3.43938e+06
635.465	12.5	4.67213e+06	5.00768e+06	4.79982e+06	4.64371e+06
637.305	12.25	2.69476e+08	2.35594e+08	2.20199e+08	2.4281e+08
638.308	12.25	9.76093e+07	8.48654e+07	7.96527e+07	8.7749e+07
639.312	12.25	2.07869e+07	1.80489e+07	1.70025e+07	1.86139e+07
639.321	11.46	9.42622e+06	8.77142e+06	8.15212e+06	8.08626e+06
639.321	11.19	8.84193e+06	7.18738e+06	7.19225e+06	7.04049e+06
640.314	12.26	3.13585e+06	2.7486e+06	2.57017e+06	2.80303e+06
640.325	11.19	3.12523e+06	2.51365e+06	2.4993e+06	2.50831e+06
640.624	12.51	3.93948e+06	4.23202e+06	4.37688e+06	4.22484e+06
641.512	12.74	2.22391e+06	1.56821e+06	1.54569e+06	1.55644e+06
641.627	12.51	1.71047e+06	1.83203e+06	1.93246e+06	1.89471e+06
646.32	12.25	3.33947e+06	2.74633e+06	2.67247e+06	2.88214e+06
648.296	12.25	3.37707e+06	2.74859e+06	2.66927e+06	2.84311e+06
648.798	12.25	2.40214e+06	1.97349e+06	1.89609e+06	2.0887e+06
654.332	12.25	3.2803e+07	2.96229e+07	2.92696e+07	3.1509e+07
654.64	12.59	0	1.59067e+06	1.69881e+06	1.66358e+06
654.834	12.25	2.27092e+06	1.96794e+06	1.82191e+06	2.10569e+06
656.338	12.25	2.21752e+06	2.05987e+06	2.05262e+06	2.16816e+06
656.809	12.25	7.62187e+06	6.94624e+06	6.81446e+06	7.25676e+06
657.311	12.25	5.74206e+06	5.00869e+06	5.05118e+06	5.35147e+06
657.813	12.26	2.34024e+06	2.04397e+06	1.87588e+06	2.12009e+06
659.287	12.26	4.11137e+07	3.77897e+07	3.74636e+07	3.90312e+07
659.789	12.26	2.48433e+06	2.33984e+06	2.14973e+06	2.44464e+06
661.293	12.26	2.83711e+06	2.67345e+06	2.65119e+06	2.71502e+06
661.303	11.17	3.80074e+06	19836.2	22158.4	17853.3
661.303	11.46	5.25211e+06	0	1810.78	0
663.454	12.69	9.1217e+06	7.66603e+06	8.05114e+06	7.50884e+06
666.434	10.58	4.63707e+06	4.43726e+06	4.4821e+06	5.34359e+06
666.639	12.66	1.39188e+07	1.48753e+07	1.49685e+07	1.48302e+07
668.655	12.68	2.74924e+07	3.08792e+07	3.03846e+07	2.96573e+07
670.662	12.68	2.89657e+06	3.29579e+06	3.24459e+06	3.22626e+06
674.439	11.17	1.49824e+06	1.5984e+06	1.57333e+06	1.62429e+06
678.479	9.93	2.5376e+06	2.57329e+06	2.73162e+06	2.4451e+06
680.546	11.49	4.65143e+06	5.31208e+06	4.97843e+06	4.99309e+06
680.655	12.74	0	0	2.03842e+06	0
682.363	12.26	5.40956e+06	4.97087e+06	4.99228e+06	5.23993e+06
682.671	12.75	2.61377e+06	2.54662e+06	3.08031e+06	2.82e+06
683.543	10.76	4.31916e+06	5.25602e+06	4.76607e+06	4.8117e+06
684.65	12.48	3.31403e+06	3.21822e+06	3.77287e+06	3.42726e+06
685.436	12.68	1.7593e+06	2312.07	1.48897e+06	7298.74
685.654	12.48	1.54711e+06	1.48213e+06	1.73921e+06	1.60219e+06
687.605	13.53	2.85126e+06	2.73811e+06	2.9983e+06	2.7731e+06
695.674	12.83	0	2.32106e+06	3750.95	0
696.541	11.43	1.64587e+07	18394958	1.77444e+07	1.80266e+07
696.687	12.84	6.43842e+06	7.11118e+06	7.08043e+06	7.02748e+06
697.363	12.25	6.99428e+06	5.93791e+06	5.52127e+06	6.17131e+06
697.545	11.43	7.27405e+06	8.23665e+06	7.7556e+06	7.94086e+06
698.366	12.25	2.75768e+06	2.38009e+06	2.14e+06	2.30525e+06
698.557	11.46	1.06687e+07	7.93593e+06	7.04068e+06	7.09405e+06
699.496	12.82	1.13537e+07	1.92093e+07	1.19167e+07	1.41177e+07
702.516	12.87	0	1.33278e+06	0	0
710.358	12.25	9.8216e+06	8.23532e+06	7.94533e+06	8.68473e+06
711.361	12.25	3.73575e+06	3.15423e+06	3.1502e+06	3.37564e+06
712.682	12.65	2.57989e+06	2.30803e+06	2.78329e+06	2.5759e+06
713.495	11.27	1.99559e+06	0	2.20156e+06	1497.8
714.507	11.77	9.84606e+07	1.09259e+08	1.09108e+08	1.08936e+08
714.552	11.43	1.54046e+07	1.77555e+07	1.67103e+07	1.68549e+07
715.555	11.43	6.97258e+06	7.84532e+06	7.37551e+06	7.50374e+06
716.486	11.38	34338.7	31766.3	50982.1	6.32302e+06
716.518	11.79	7.17088e+06	8.24289e+06	7.21269e+06	3.10273e+07
716.523	12.83	7.64019e+06	1.06711e+07	8.04801e+06	2.29372e+07
717.571	11.4	2.42939e+06	2.45939e+06	2.61089e+06	2.56015e+06
718.539	11.9	5.96829e+06	7.1629e+06	6.12805e+06	5.71142e+06
721.479	12.8	1.79943e+07	2.54719e+07	1.83832e+07	2.04133e+07
722.395	12.26	8.39552e+06	7.6543e+06	7.52789e+06	7.99841e+06
722.505	9.9	1.6946e+06	1.73246e+06	1.90739e+06	1.77847e+06
723.496	12.81	5612	1.24213e+07	8230.69	9.40003e+06
724.411	11.46	0	0	2122.08	2.6196e+06
724.573	11.64	4.21305e+06	5.06372e+06	4.68823e+06	4.32042e+06
725.512	12.89	3146.06	8.91911e+06	5.46505e+06	6.10834e+06
727.528	13.02	1.76793e+06	2.75583e+06	4898.3	2.23184e+06
728.523	11.84	8.70786e+06	9.48659e+06	9.63039e+06	9.57834e+06
730.502	11.25	0	1661.5	1.59891e+06	1.82715e+06
730.502	11.49	6758.63	28689.5	1.25327e+06	1.06102e+06
730.538	11.88	95679.5	1.63446e+06	1.5958e+06	97610.5
734.476	11.16	7500.15	5.6582e+06	3122.41	5.45542e+06
736.491	11.69	6.68685e+07	7.77489e+07	7.34735e+07	7.51814e+07
736.533	11.37	8.92036e+06	6.59663e+06	8.55383e+06	5.87509e+06
737.537	11.42	3.87365e+06	3.6849e+06	3.74681e+06	3.79272e+06
738.506	11.77	3.54792e+07	3.87558e+07	3.8805e+07	3.8988e+07
738.507	12.74	2.28273e+07	6.25448e+06	2.79238e+07	2.62552e+07
738.549	11.39	3.06725e+06	2.70349e+06	2.67281e+06	2.7016e+06
740.522	11.85	3.13097e+07	3.53369e+07	3.321e+07	3.34395e+07
740.544	11.31	1.33602e+06	1.32615e+06	1.2981e+06	1.33758e+06
741.526	11.85	1.41962e+07	1.61873e+07	1.52321e+07	1.52779e+07
742.538	11.89	1.1037e+07	1.18122e+07	1.1027e+07	1.07498e+07
742.583	11.6	4.75611e+06	5.44658e+06	2.83592e+06	3.04007e+06
743.462	12.74	6.42181e+06	9.1435e+06	6.79871e+06	7.24243e+06
744.555	12.01	0	0	2.1377e+06	0
745.478	12.8	117857	6.02953e+06	4.55673e+06	5.0926e+06
745.5	11.31	4.0559e+06	3.89716e+06	3.89929e+06	5.2392e+06
747.494	12.88	3.85143e+06	5.35907e+06	3.6271e+06	4.16681e+06
748.543	12.69	2.45193e+06	2.20584e+06	24804.9	2.06239e+06
756.553	11.98	416471766	487323244	456473797	4.80521e+08
758.497	11.1	4.66785e+06	16646.2	5.35351e+06	5.96724e+06
758.564	12.01	3.5195e+07	1.24188e+08	3.64286e+07	3.95954e+07
760.489	11.77	127287	2.34824e+06	132205	131002
760.58	12.1	6.15483e+06	1.40327e+08	7.67569e+06	1.21947e+08
761.588	12.16	5.12096e+07	6.33953e+07	5.29229e+07	5.53006e+07
762.505	11.86	1.87726e+06	1.87685e+06	1.81499e+06	1.75956e+06
762.528	11.25	2.77111e+06	3.3144e+06	3.21351e+06	3.20048e+06
764.565	11.65	2.34533e+06	2.386e+06	2.24513e+06	2.15493e+06
767.484	11.25	5.19368e+06	5.84902e+06	5.71463e+06	5.67553e+06
767.544	11.97	1.8368e+06	144526	294783	264587
768.046	11.98	1.27239e+06	1.27289e+06	1.19019e+06	0
769.499	11.31	1.26612e+06	1.37272e+06	1.31806e+06	1.33295e+06
772.549	11.49	4.81099e+07	5.73931e+07	5.28147e+07	5.66945e+07
772.549	11.82	3.20726e+06	281509	298914	319133
774.564	11.56	2668.5	2.05469e+07	1696.41	2.51007e+07
776.579	11.58	4.79873e+06	5.83738e+06	5.74193e+06	5.93943e+06
778.501	12.38	625641	1.035e+06	2.61238e+06	1.12386e+06
778.538	11.91	1.09442e+08	9.99128e+07	1.18599e+08	1.19322e+08
780.552	11.99	5.85463e+07	6.6266e+07	6.58558e+07	6.24686e+07
782.564	12.03	3.96143e+06	9.31827e+07	9.2702e+07	4.64654e+06
783.572	12.09	4.16623e+07	4.50515e+07	4.34158e+07	4.47059e+07
784.584	12.25	1.37617e+08	1.48071e+08	142447394	1.4612e+08
786.599	12.29	6.94024e+07	7.03288e+07	7.73659e+07	5.3081e+07
789.62	12.4	1.77604e+07	2.1677e+07	1.85464e+07	1.81217e+07
790.38	9.18	7.94861e+06	2810.4	6.92325e+06	8.53702e+06
792.562	11.85	1.23278e+07	1.24411e+07	1.17967e+07	1.21645e+07
794.531	11.47	6.66619e+06	6.78504e+06	5.00373e+06	6.64924e+06
795.335	9.18	6.68784e+06	6.0903e+06	6.13467e+06	7.28863e+06
796.339	9.18	3.24053e+06	0	0	3.44723e+06
796.549	11.48	9.58419e+06	1.09234e+07	1.15511e+07	7866.09
797.517	11.84	1.07424e+07	1.04916e+07	1.00509e+07	1.01779e+07
798.564	11.55	1.13394e+07	1.3072e+07	1.29174e+07	1.33656e+07
800.519	11.91	4.34555e+06	4.10578e+06	4.11832e+06	4.01096e+06
800.519	12.16	94195.5	120580	87636.6	135247
802.535	12	2.65739e+06	2.45739e+06	2.51477e+06	1.67785e+06
812.616	12.51	29557	74106.8	1.92681e+07	31396.2
816.648	12.62	2.01011e+06	2.48566e+06	1.99963e+06	1.93807e+06
817.513	10.51	1053.49	1044.77	1.68452e+06	1.73617e+06
821.717	12.57	1.02773e+07	10215114	1.15905e+07	1.12804e+07
822.721	12.57	6.52151e+06	6.57754e+06	7.35001e+06	7.09841e+06
823.733	12.65	4.577e+06	4.93603e+06	4.98763e+06	5.06004e+06
825.748	12.67	2.02325e+07	2.10601e+07	2.17097e+07	2.12467e+07
829.728	13.77	3.87706e+06	3.88228e+06	4.46933e+06	3.93788e+06
833.518	10.43	1.22424e+07	1.56426e+07	1.54314e+07	1.51366e+07
834.532	10.46	4.3129e+06	5.6078e+06	2.72915e+06	2.85736e+06
835.535	10.49	0	0	4.51965e+06	0
837.548	10.57	1.62618e+06	2.36779e+06	0	2.15737e+06
839.495	10.5	1.98828e+06	2.0024e+06	1.85613e+06	1.92883e+06
846.549	11.63	3.55362e+06	3.88103e+06	4.24919e+06	150388
846.755	13.77	1.88306e+06	1.74103e+06	1.98651e+06	1.86962e+06
847.553	11.63	1.71716e+06	1.83764e+06	1.99972e+06	1.90226e+06
847.73	12.66	0	0	1.74692e+06	1.72108e+06
850.544	10.43	1.02605e+07	1.23496e+07	1.17781e+07	1.16292e+07
851.712	13.75	1.06272e+07	1.17886e+07	1.25077e+07	1.1189e+07
852.559	10.49	2.39562e+06	3.14149e+06	3.35871e+06	3.03679e+06
853.563	10.49	0	1444978	1.58425e+06	0
853.726	13.77	6.10162e+06	6.3346e+06	7.28023e+06	6.46864e+06
854.575	10.57	1.56979e+06	92971.5	103310	113866
855.499	10.43	1.36601e+07	1.33388e+07	1.38988e+07	1.41984e+07
855.743	13.8	3.77544e+06	4.00183e+06	4.48107e+06	3.47091e+06
857.515	10.49	4.22323e+06	4.09767e+06	4.61253e+06	3.93917e+06
859.531	10.57	3.30838e+06	4.13237e+06	4.03858e+06	31247.1
864.329	7.13	1.4358e+06	2.20396e+06	1.54918e+06	1.63326e+06
868.534	11.57	2.043e+06	2.07892e+06	2.33152e+06	289773
868.739	13.74	4.98333e+06	5.09767e+06	5.33242e+06	5.02772e+06
869.284	7.13	0	1.3717e+06	0	0
870.549	11.64	37528.8	35414.2	35025.4	1.32106e+06
870.754	13.77	2.82935e+06	2.74999e+06	3.1605e+06	2.9141e+06
872.77	13.8	2.31066e+06	2.35925e+06	2.4055e+06	2.32872e+06
873.695	13.74	5.76743e+06	5.92378e+06	6.07166e+06	5.69526e+06
875.71	13.76	3.52968e+06	3.67455e+06	4.13141e+06	4.01504e+06
876.56	11.58	6.10094e+06	5.37282e+06	7.35992e+06	6.79216e+06
877.726	13.79	3.89089e+06	4.06026e+06	4.31439e+06	3.94053e+06
879.742	13.83	2.42735e+06	2.40254e+06	3.0417e+06	2.78358e+06
881.757	13.85	0	1.36585e+06	1.46999e+06	0
890.723	13.71	2552.81	0	1.37168e+06	0
896.77	13.83	1.48076e+06	56956.1	51712.6	1.55498e+06
898.544	11.51	2.87172e+06	2.6716e+06	3.60776e+06	3.23016e+06
900.559	11.58	1.96706e+06	1.76175e+06	2.35979e+06	2.17996e+06
932.63	11.55	1.24315e+07	1.14685e+07	1.24516e+07	1.21826e+07
934.646	11.61	3.34409e+06	3.05599e+06	2.95213e+06	3.03083e+06
937.586	11.55	9.75392e+06	8.69528e+06	9.83654e+06	9.38635e+06
939.601	11.61	3.12768e+06	2.56347e+06	0	2.79622e+06
941.617	11.68	1.21695e+06	1.20571e+06	1.23405e+06	1349.57
954.615	11.48	4.46446e+06	4.62941e+06	4.64113e+06	4.37267e+06
959.57	11.48	3.56487e+06	3.40761e+06	3.39332e+06	3.26581e+06

## Sheet: CMU
m/z	Retention time	CMU-A	CMU-B	CMU-C	CMU-D
102.055	1.47	200516	112641	132411	140831
102.055	1.09	66281601	7.41556e+07	7.17864e+07	8.89966e+07
103.131	1.09	4.00171e+06	4.68279e+06	4.46233e+06	5.65558e+06
104.107	1.03	7.89732e+07	8.47216e+07	8.33126e+07	6.30496e+07
106.05	1.05	3.67568e+06	12848.1	9763.43	10340.5
116.071	1.06	8.98381e+06	7.66927e+06	6.40899e+06	6.96639e+06
118.065	2.37	3.3902e+06	2.8828e+06	2.91937e+06	3.23482e+06
118.086	1.09	3.02851e+07	2.24262e+07	1.93884e+07	2.10036e+07
120.065	1.06	8.47035e+06	6.07401e+06	104556	98812.8
120.081	1.59	4.41632e+06	3.87804e+06	3.82983e+06	4.20793e+06
121.065	1.4	6.31254e+06	6.16367e+06	5.4311e+06	5.5254e+06
127.039	1.07	7.53391e+06	8.03421e+06	6.61844e+06	6.3689e+06
130.05	1.05	8.94392e+06	6.36791e+06	4.53138e+06	4.96617e+06
130.086	1.46	101980	132602	80579.5	90538
132.102	1.2	3.00944e+07	3.14855e+07	3.34036e+07	2.35921e+07
134.045	1.07	4.3273e+06	3.35441e+06	4759.63	3111.51
137.06	1.14	9.6315e+06	1.08628e+07	1.27841e+07	1.17747e+07
138.055	1.11	3.63214e+07	3.42941e+07	3.19859e+07	3.07241e+07
142.098	0.95	5.16087e+06	5.58444e+06	4.73679e+06	5.31638e+06
145.05	1.07	6.00489e+06	6.3409e+06	5.67728e+06	5.49109e+06
147.076	1.05	1.79438e+07	1.28867e+07	9.35571e+06	1.04098e+07
148.06	1.06	1.95479e+07	1.50366e+07	9.59088e+06	1.10246e+07
150.058	1.17	1.60194e+06	1.73439e+06	1.77341e+06	1.79082e+06
154.086	1.14	1.10277e+07	1.19749e+07	1.41943e+07	1.49949e+07
155.082	1.67	2.5228e+06	2.53697e+06	279952	289287
157.011	1.25	4.91499e+06	9.40388e+06	8.93168e+06	8.96727e+06
162.076	1.02	5.26039e+06	6.10671e+06	1.36769e+07	1.11731e+07
163.06	1.06	4.51561e+06	4.75834e+06	3.95076e+06	3.79319e+06
164.074	0.98	3.10773e+06	2.94164e+06	2.72574e+06	2.90209e+06
166.086	1.59	1.48955e+07	1.28699e+07	1.29175e+07	1.43716e+07
169.097	2.02	2.98949e+06	2.95072e+06	2.84037e+06	2.65516e+06
173.058	0.95	1.06826e+06	0	0	0
175.119	1	2.64716e+06	1.69345e+06	1.27033e+06	1.52401e+06
180.087	1.06	3.4929e+07	4.2832e+07	4.39562e+07	4.32241e+07
180.102	1.33	7.5168e+06	7.41091e+06	7.4806e+06	39965.1
181.09	1.06	2.22277e+06	2.51578e+06	3.01183e+06	2.71062e+06
182.081	1.49	6.57894e+06	5.79765e+06	5.40228e+06	6.45076e+06
183.092	5.81	2.47413e+06	2.14244e+06	2.07833e+06	607588
184.073	1.06	5.44748e+06	3.2616e+06	21335.2	20890.6
188.071	2.37	5.48039e+06	4.68533e+06	4.79319e+06	5.27528e+06
189.097	0.93	57027	1.18106e+07	1.13799e+07	1.19449e+07
197.129	3.52	1.06187e+07	1.01355e+07	1.00544e+07	9.37026e+06
198.097	1.06	4.27199e+07	4.78878e+07	4.40907e+07	4.47901e+07
202.069	1.02	7161.3	4306.26	3.87961e+06	3.60387e+06
203.053	1.03	2.83101e+07	3.18296e+07	2.76547e+07	2.8236e+07
205.097	2.37	8.47717e+06	7.24881e+06	7.19992e+06	7.8148e+06
211.144	5.59	3.95336e+06	3.79357e+06	3.57903e+06	3.15402e+06
211.144	5.23	51060	46708.8	4504430	44640.5
216.087	1.06	3.02735e+06	2552.04	1423.66	2134.67
218.043	1	8.96305e+06	1.49271e+07	3.59743e+07	2.91963e+07
219.027	1.02	5.98126e+07	7.1826e+07	6.62555e+07	6.31256e+07
220.041	1	123483	130320	2.42723e+06	1.98225e+06
226.155	1.26	2.42602e+06	2.39021e+06	2.85108e+06	2.5557e+06
227.103	1.55	702405	1.43121e+06	1.28329e+06	1.31019e+06
228.087	1.05	6.61008e+06	5.71277e+06	4.64545e+06	4.7731e+06
230.248	10.47	3.78982e+06	3.9099e+06	4.11233e+06	4.26191e+06
234.097	1.06	3.48473e+06	38480.4	35769.3	37205.1
235.119	1.13	21169191	21548188	2.20972e+07	2.07126e+07
246.097	1.06	8.21993e+06	7.18197e+06	5.935e+06	6.07113e+06
253.128	1.23	1.15545e+06	1.29619e+06	1.26996e+06	1.35863e+06
253.128	1.41	1.58996e+06	1.30462e+06	1.41867e+06	1.74444e+06
258.899	0.96	2.01025e+06	2.07549e+06	1.5414e+06	1.89562e+06
261.124	4.71	57140.4	57669.5	61890.1	3.04114e+06
262.129	1.09	4.52967e+06	4.03367e+06	3.94715e+06	4.03073e+06
264.108	1.06	7.44692e+06	6.21319e+06	5.10334e+06	5.03337e+06
266.244	1.09	682.908	1252.52	482.45	4.86064e+06
268.104	2.12	3.33966e+06	3.91463e+06	4.73633e+06	3.18108e+06
270.118	1.05	5.86498e+06	4.23096e+06	472.333	0
270.155	1.23	901157	1.08459e+06	1.12617e+06	1.06164e+06
270.155	1.42	1.2433e+06	1.20032e+06	1.13389e+06	1.34321e+06
275.11	1.22	3.13845e+06	3.25948e+06	3.24752e+06	3.39016e+06
275.11	1.42	4.66438e+06	3.71173e+06	4.35277e+06	4.8367e+06
276.144	1.19	1.94144e+06	1.99413e+06	4.36928e+06	2.39767e+06
280.139	1.09	26584.9	3.57399e+06	3.09547e+06	3.02633e+06
282.118	1.05	5.6124e+06	4.21589e+06	17461.3	14623.3
290.076	1.06	1.61821e+06	1174.84	2758.49	673.792
292.845	0.97	1.51778e+06	0	0	0
294.155	1.18	1.37042e+06	1.52327e+06	1.86893e+06	1.64715e+06
298.062	1.06	3.3523e+06	28214.9	22037.6	26335.3
298.097	4.99	3.95084e+06	3.84669e+06	3.5714e+06	3.3605e+06
305.134	1.11	45347.5	44669	5.24775e+06	2.86166e+06
316.139	1.05	3.01159e+06	2.88036e+06	2.93972e+06	3.07535e+06
322.97	1.25	4.8952e+06	5.06216e+06	3.25142e+06	3.04879e+06
330.14	1.07	2.20153e+06	2.19904e+06	2321.28	3061.84
332.134	1.1	7.39703e+06	5.99926e+06	5.13665e+06	5.29591e+06
332.136	2	1.65749e+06	6.14858e+06	5.19051e+06	5.44445e+06
335.095	1.08	2.35778e+06	2.09014e+06	2101.23	5191.85
336.123	7.28	7.07213e+06	38083.7	40262.3	6.06925e+06
338.139	6.89	43386.6	45979.1	25029	7.31288e+06
342.139	1.06	2.58794e+07	3.54711e+07	3.2166e+07	3.3476e+07
342.17	5.81	1.2738e+07	1.80219e+06	2.17671e+06	2.51266e+06
343.173	5.74	2.6617e+06	594.648	561.853	613.366
364.122	1.04	6.4512e+06	9.21047e+06	9.17181e+06	9.84217e+06
365.105	1.06	2.62596e+06	2.32731e+06	651.4	1.75704e+06
379.111	0.98	5416.05	12161	2.445e+06	1.61044e+06
380.095	1.02	1.11494e+07	1.7436e+07	1.98408e+07	1.927e+07
383.116	1.04	5.75285e+06	6.2724e+06	5.02311e+06	4.92386e+06
383.143	1.62	2.62992e+06	1795.32	0	0
388.094	1.06	1.18886e+06	2476.26	1995.34	3970.17
397.383	11.09	0	1.82109e+06	2.27918e+06	2.73759e+06
434.181	1.9	2.73081e+06	46902.5	2.48782e+06	28221
438.143	2.3	0	2497.22	0	1.95256e+06
445.158	5.23	2309346	2.14199e+06	2.10846e+06	2.04353e+06
450.197	2.38	3.24133e+06	3.17183e+06	3.09263e+06	3.11825e+06
455.152	2.38	2.34065e+06	2.26164e+06	2.11304e+06	2.14342e+06
494.81	0.96	1.49383e+06	0	0	0
510.783	0.97	1.93735e+06	1.61117e+06	0	0
532.385	9.86	2.93923e+06	3.15082e+06	3.17655e+06	3.408e+06
534.488	11.43	0	0	0	1.34169e+06
554.515	11.41	0	1.1516e+06	1.43427e+06	1.96957e+06
576.411	9.82	4.22484e+06	4.07479e+06	4.36367e+06	4.44079e+06
594.473	11.09	0	0	0	1.3811e+06
599.428	11.09	1.60378e+06	3.28011e+06	4.00447e+06	4.68433e+06
613.483	11.84	0	2.06458e+06	2.05946e+06	3.54607e+06
620.437	9.78	4.04593e+06	3.82995e+06	3.82575e+06	3.82683e+06
696.541	11.43	0	2.15485e+06	2.59341e+06	3.21713e+06
714.552	11.43	0	2.06202e+06	2.52836e+06	3.15312e+06
716.523	11.82	0	2.01481e+06	2.50549e+06	3.50452e+06
716.568	11.41	0	1.71513e+06	2.29765e+06	3.07014e+06
736.534	11.43	1.32468e+06	2.87953e+06	3.37044e+06	4.09879e+06
738.549	11.4	766.691	1.51427e+06	2.33598e+06	2.56492e+06
758.57	12.1	1573.42	3.1628e+06	3.26421e+06	4.60767e+06
760.585	12.18	2.53902e+06	6.68417e+06	7.29076e+06	1.00302e+07
782.568	12.17	9339.52	30501.8	40929	4.30837e+06
784.585	12.2	0	2.3577e+06	0	3.85015e+06
786.601	12.28	0	3.11805e+06	3.17273e+06	4.93615e+06
792.563	11.84	0	2.35436e+06	2.32606e+06	4.03028e+06
797.518	11.84	1.75514e+06	3.19393e+06	3.18234e+06	5.51003e+06

## Sheet: ECA
m/z	Retention time	ECA-A	ECA-B	ECA-C	ECA-D
75.0772	6.49	2.45401e+06	3.01661e+06	1.82764e+06	2.91887e+06
75.3648	6.51	1.34516e+06	130892	5034.34	1.08072e+06
75.457	6.54	3.8584e+06	81287.7	3.60627e+06	3.05515e+06
76.5094	4.24	1.81249e+06	736.22	0	1.60295e+06
76.7506	4.23	3.99415e+06	909.627	0	4.2145e+06
77.2237	4.23	437.742	351.517	1040.46	1.647e+06
79.8982	4.23	1.49292e+06	0	1225.43	1.65597e+06
80.0152	6.16	622037	637240	591645	619638
80.1114	7.43	75699	129382	51522.3	99675.5
80.1228	6.16	27430.5	36017.4	38108.9	31273.7
81.1256	6.22	1.76671e+06	1.77217e+06	1.66257e+06	1.34592e+06
81.3456	7.39	18667	0	36365	119063
81.4084	6.27	1.56552e+06	27857.6	632.45	1.53846e+06
81.5279	7.41	91973.7	21808.4	34036.5	52299.2
81.7108	7.4	160499	185473	4426.24	111657
81.9416	6.29	2.96168e+06	2.4541e+06	2.80958e+06	2.76434e+06
82.898	7.41	130662	93861.9	144980	205295
83.1482	7.4	3.55865e+06	4.08585e+06	2.82775e+06	4.16692e+06
83.4477	4.24	1.74498e+06	0	911.057	1.95414e+06
83.5063	7.8	0	0	793.601	20099.6
83.5849	4.24	1.49765e+06	0	0	1.61252e+06
84.0429	5.67	3.63266e+06	3.9233e+06	46790.4	3.80101e+06
84.0443	1.04	8.69955e+06	7.57445e+06	6.3534e+06	7.80303e+06
84.3669	7.42	472253	330088	349559	392737
84.6239	7.4	154056	87851.8	81994.1	163622
84.7202	6.18	543.865	1555.05	2166.72	1824.5
85.1239	6.16	52766.9	52452.5	50371.2	55236.6
85.3703	7.8	0	712.356	0	5853.35
85.614	7.8	1179.7	0	0	33080.1
85.7363	7.81	0	1512.99	1056.87	5819.5
85.9529	4.24	1374.12	1359.11	1839.61	1.24994e+06
85.9643	7.4	787364	480519	1.3156e+06	967542
85.9764	6.3	890653	272899	1.45e+06	67185.2
86.2164	6.29	898098	274705	1.45677e+06	71514.5
86.2286	7.4	739399	466939	1.314e+06	903878
86.2401	4.24	3549.96	2552.7	3222.04	1.24677e+06
86.5168	7.8	0	0	0	16911.5
86.5904	6.19	602.311	0	1494.99	0
86.8331	6.26	2.9672e+06	2.25033e+06	1058.59	2.88517e+06
86.9058	7.8	0	693.564	717.809	941.358
87.0767	6.26	6.91514e+06	1.86247e+06	4.94357e+06	5.22376e+06
87.0827	5.67	3.62541e+06	518535	508881	3.78737e+06
87.0888	6.59	3.83121e+06	4.06382e+06	4.10259e+06	3.98502e+06
87.1561	7.8	1025.87	2022.54	0	26917.3
87.3213	6.17	0	1181.73	1231.48	1207.97
87.7972	6.18	1390.09	496.523	536.814	0
88.4084	6.26	1.72473e+06	1.27687e+06	1104.2	1.60249e+06
88.4831	7.8	934.015	0	0	28165.5
88.6235	6.5	2.15908e+06	944.692	4291.48	1.68417e+06
88.6587	6.26	1.98421e+06	1.26111e+06	974.979	2.06167e+06
88.6759	7.79	3075.25	1253.76	0	24840.6
88.8693	7.81	0	767.827	635.016	5915.63
88.91	6.16	0	1151.93	945.878	0
89.1385	6.15	156300	147384	145087	149797
89.9513	6.17	114360	115202	71179.9	98726.7
90.0549	1.04	2.61051e+06	44665.1	3.17303e+06	3.42249e+06
90.1554	6.26	2.98827e+06	2.27253e+06	4.93695e+06	7.32469e+06
90.2842	6.26	5.11574e+06	3.318e+06	3.3358e+06	5.22218e+06
90.7331	6.5	5.30493e+06	288623	2.83571e+06	5.00404e+06
90.9767	6.49	9.3288e+06	4.99424e+06	5.44557e+06	5.65618e+06
91.0542	1.14	3.32174e+06	3.83692e+06	2.39953e+06	3.64078e+06
91.9176	6.5	2.14124e+06	23688.7	10513.1	1.68403e+06
92.4163	6.5	3.02231e+06	55217.1	1.52852e+06	2.79298e+06
92.6666	6.5	6286.63	2.79254e+06	2.15204e+06	15872.3
93.2829	7.43	197479	208877	79198.9	188047
93.4321	7.42	234991	193552	204520	401004
93.8676	7.41	570793	468910	329887	551922
94.2752	6.49	5.24805e+06	8.29075e+06	7.10816e+06	7.03386e+06
94.4041	6.49	9.38025e+06	92687.4	5.47015e+06	5.62927e+06
98.015	5.69	74265	60074.3	33141.4	2.15442e+06
98.6351	6.16	710.301	1699.77	0	0
101.337	4.24	1.89657e+06	1.30811e+06	552.523	1.45692e+06
102.046	6.15	20155	22813.8	18460.3	19424.8
102.055	1.67	248277	267303	8.46673e+06	8.19032e+06
102.055	1.09	3.42806e+06	5.44279e+07	5.44993e+07	5.84957e+06
102.055	2.61	403164	417864	6.53167e+07	5.56434e+07
104.107	1.01	4.88403e+07	2.96874e+07	4.16883e+07	4.56957e+07
105.07	1.64	5.51097e+06	5.00065e+06	4.1181e+06	4.87006e+06
105.07	9.18	140186	144960	131749	132865
105.11	1.02	2.48592e+06	0	2.13492e+06	0
105.254	7.39	0	0	0	0
105.566	4.24	2.56073e+06	433.152	435.249	1.54949e+06
106.029	1.65	898889	1.05043e+06	1.18882e+06	1.11079e+06
107.705	6.25	683.736	1.04019e+06	690.198	11030.6
107.873	6.17	4252.41	7777.68	631.183	1224.82
115.042	6.2	264188	269651	260575	260902
115.054	5.69	660382	4.83509e+06	2.45599e+06	4.42067e+06
115.054	6.5	3.87321e+06	5.42339e+06	3.49374e+06	1.98445e+06
116.049	6.15	544.003	1696.35	7430.21	2504.15
116.07	4.26	109409	111516	132278	155825
116.071	1.07	1.41046e+08	133725712	2.09706e+08	1.89772e+08
116.071	2.42	5.98306e+06	4.23245e+06	6.99318e+06	355726
116.071	3.61	1.26151e+06	1.23132e+06	1.55893e+06	331000
116.071	1.6	80842.3	79830.4	82956.7	1.1499e+06
116.071	1.32	148099	150473	154263	1.57215e+06
117.074	1.07	7.59976e+06	7.17232e+06	1.14308e+07	1.01225e+07
117.56	6.43	0	8021.13	0	4350.5
117.739	6.43	0	5443.11	0	935.334
118.065	2.37	2.66086e+06	3.96017e+06	3.91571e+06	7.09846e+06
118.086	1.09	3.43108e+07	3.13833e+07	2.70324e+07	3.48801e+07
118.914	6.5	242723	222298	2.54119e+06	1.22946e+06
119.096	6.54	128573	78263.8	2.459e+06	1.19833e+06
120.065	1.04	8.71105e+06	6.93124e+06	4.76371e+06	6.23292e+06
121.065	1.4	3.46971e+07	4.32491e+07	2.11648e+07	3.41963e+07
121.065	9.18	1.95472e+06	2.04762e+06	1.87107e+06	1.75554e+06
122.068	1.4	2.89061e+06	3.61508e+06	1.74084e+06	2.90308e+06
122.096	1.64	4.75648e+06	4.35132e+06	239360	4.13085e+06
122.924	0.97	5.80398e+06	5.11101e+06	4.49448e+06	3.17339e+06
123.067	4.25	1.45934e+06	1.24418e+06	309380	291355
130.05	1.04	9.64856e+07	8.47401e+07	7.16796e+07	9.35297e+07
130.05	1.3	1.81941e+07	2.10141e+07	3.0124e+07	25522487
130.05	1.89	236598	8.89378e+07	227002	1.00674e+08
130.05	2.34	158632	1.8406e+07	151935	2.47566e+07
130.065	6.5	1.20689e+07	7.75342e+06	250287	9.35984e+06
130.065	6.14	114637	9.49719e+06	138378	6.53594e+06
130.288	6.15	0	1471.94	1173.38	553.216
131.053	1.04	5.17183e+06	86374	3.73994e+06	4.79702e+06
131.053	1.22	977195	74211	1.63304e+06	1.3564e+06
131.073	6.5	5.4938e+06	3.29027e+06	209579	4.03491e+06
131.073	6.26	163751	4.75894e+06	158738	3.18738e+06
132.102	1.21	5.38754e+07	5.90795e+07	5.73706e+07	6.78098e+07
133.061	1.04	3.42406e+06	4.0173e+06	2.88888e+06	5.96533e+06
133.105	1.21	2.64876e+06	3.80544e+06	3.67095e+06	4.35624e+06
134.024	1.73	2.29083e+06	2.92166e+06	2.60478e+06	2.20876e+06
136.062	2.12	69638	2.57735e+06	98812.9	3.99675e+06
137.06	1.14	1.6462e+07	1.9248e+07	1.22644e+07	1.85863e+07
138.055	1.11	1.73961e+07	30526.7	1.79248e+07	1.87188e+07
138.073	1.4	21146.5	2.1192e+07	23595.6	106438
139.054	5.69	8.40201e+06	1.42519e+07	6.93929e+06	1.31668e+07
139.054	6.5	8.66156e+06	4.6285e+06	7.41064e+06	3.24703e+06
139.095	1.39	1.45251e+06	1.81985e+06	382558	1.47873e+06
144.081	2.37	331290	2.42106e+06	2.40061e+06	4.26152e+06
144.459	6.18	0	625.2	873.795	0
146.06	2.37	91362.6	87890.6	112118	2.70925e+06
147.076	1.04	2.70864e+08	2.4359e+08	2.05183e+08	2.74905e+08
147.831	6.14	0	614.554	0	514.911
148.08	1.04	1.44551e+07	1.30315e+07	1.09721e+07	1.42401e+07
149.06	6.23	1.4218e+06	5.11911e+06	906487	1.16366e+06
149.771	6.15	1446.23	0	0	616.646
150.046	6.21	7.34564e+06	101556	92935.7	93979.3
150.046	5.69	1.00431e+07	1.57681e+07	7.96424e+06	1.47774e+07
150.055	1.99	8.72325e+06	6.36862e+06	7.27926e+06	540551
150.323	6.15	822.104	534.909	837.988	571.359
151.781	6.26	0	0	674.533	1.14898e+06
152.057	1.66	77550.9	63284.9	65125.5	2.17862e+06
152.062	5.69	1.56685e+07	2.60773e+07	1.2467e+07	2.35753e+07
152.062	6.5	1.45556e+07	1.62907e+07	5.86116e+06	1.19011e+07
152.062	6.26	1.52437e+07	1.98243e+07	7.61379e+06	1.42525e+07
152.071	1.99	1.33586e+07	9.87647e+06	1.17354e+07	8.72297e+06
152.344	6.21	0	7780.85	668.02	1.14517e+06
153.065	6.15	144870	151111	139604	142056
153.065	5.69	1.9178e+06	200011	198166	2.97454e+06
154.086	1.14	1.74006e+07	1.9597e+07	1.26209e+07	1.92223e+07
154.086	1.97	30758.9	54146.6	42326.6	181181
154.086	1.52	37295.3	64373.6	40774.5	388433
154.086	2.35	3.34342e+06	4.40668e+06	3.05579e+06	100755
154.158	6.18	0	0	0	0
156.077	0.96	3.79511e+06	3.30514e+06	2.98653e+06	4.5927e+06
158.06	6.15	72435.1	81996.6	75433.6	76118
159.068	6.41	149689	187102	87637.5	125172
159.068	6.17	41037.8	42539.2	40091.1	40336.4
160.076	6.26	22669.4	5.06091e+06	19196.8	3.30191e+06
160.076	6.51	11497.3	12003.6	13794.3	3.92689e+06
160.076	1.72	179105	171028	158838	5.48815e+06
162.019	1.66	695048	1.38249e+06	1.53176e+06	950119
162.046	5.68	78293.9	2.27053e+06	75717.8	2.1478e+06
162.742	6.17	0	816.326	0	0
163.054	6.26	7.29974e+06	8.69082e+06	2.04889e+06	6.73012e+06
163.054	5.69	3.34329e+07	5.32667e+07	2.65437e+07	5.01362e+07
163.367	6.16	0	0	0	0
164.06	5.69	4.18066e+06	7.10301e+06	3.3532e+06	6.55282e+06
164.074	0.99	2.72441e+06	3431405	4.05276e+06	5.32586e+06
164.752	6.15	0	0	0	0
165.07	6.5	1.75838e+07	9.45053e+07	4.5815e+07	1.47237e+07
165.07	5.69	5.43642e+07	9.57573e+07	4.47857e+07	8.50927e+07
165.07	6.26	1.41554e+07	3.82598e+07	6.71854e+06	1.32852e+07
165.091	6.4	292766	464734	259231	320691
166.073	6.26	126899	129367	121822	1.71741e+06
166.073	5.69	7.33231e+06	1.32821e+07	6.00541e+06	1.18958e+07
166.086	1.59	6.30711e+06	8.74039e+06	6.57521e+06	8.78316e+06
167.085	6.19	243201	225907	221254	210739
168.057	5.69	3.58985e+06	6.10445e+06	43332.2	5.58879e+06
168.735	6.15	561.025	0	522.664	0
169.065	5.69	6.6663e+06	1.09936e+07	5.23117e+06	1.00399e+07
169.395	6.16	0	1187.88	572.09	0
172.039	6.14	16359.4	15022	15751.6	16856.9
172.039	6.38	42393.9	29851.5	37893.3	29543.7
173.058	0.96	1.10063e+06	1.02273e+06	200769	0
174.046	5.69	2.38212e+06	3.64922e+06	606294	3.49834e+06
175.119	1	1.97725e+07	1.52055e+07	8.99998e+06	1.48589e+07
175.318	6.61	344366	297120	397872	342717
175.712	6.17	0	0	513.475	1226.78
176.062	6.21	189654	303007	193379	296971
176.062	7.05	713573	4.56351e+06	193131	584994
177.055	5.32	1.03036e+07	1.01851e+07	6.33874e+06	8.36838e+06
177.055	8.15	429737	624830	447222	2.44851e+06
177.07	5.69	4.64029e+06	7.64732e+06	3.70149e+06	7.02533e+06
177.424	6.15	0	0	0	0
177.721	6.15	0	1377.8	0	0
177.744	6.43	29050.4	579343	10545.4	433079
178.078	5.69	1.29236e+07	2.26861e+07	1.06363e+07	1.99907e+07
178.078	6.27	1.06029e+07	1.27039e+06	5.03074e+06	956451
178.726	6.16	0	0	0	0
179.085	6.26	4.94753e+06	6.38558e+06	253472	4.54277e+06
179.085	5.69	3.62945e+06	6.42665e+06	3.05772e+06	5.80354e+06
179.446	6.16	0	0	1092.18	0
179.726	6.52	687247	6091.1	1.32938e+06	2070.1
180.029	1.73	26915.6	3.17257e+06	3.33928e+06	9630.04
180.102	1.34	30907.2	38123.2	5.33741e+06	1.216e+07
181.086	6.5	2.39345e+06	2.19003e+06	1.72347e+06	1.88716e+06
181.479	6.44	103564	116658	90961.7	102464
183.08	6.44	542310	698695	503013	604492
184.073	1.04	4.01923e+06	2.5425e+06	2.53683e+06	2.30687e+06
185.766	4.24	4.15091e+06	3.21001e+06	624.346	4.13386e+06
185.802	7.4	37944.1	0	87387.2	86478.4
185.82	5.69	2.92904e+06	0	517.641	2.22866e+06
185.831	7.79	0	0	1846.58	71456.5
185.84	6.28	3.66068e+06	3.28409e+06	5.25403e+06	5.46773e+06
185.865	6.52	2.69087e+06	25271.9	7.99852e+06	3.64646e+06
186.579	6.52	3447304	2.29077e+06	8.0477e+06	3.65484e+06
186.604	6.28	3.62799e+06	3.28274e+06	5.24248e+06	5.54171e+06
186.624	5.68	2.92271e+06	2.2982e+06	15136	15672.2
186.643	7.4	3.97454e+06	2.41213e+06	5.01986e+06	3.84064e+06
186.679	4.24	4.13122e+06	3.18044e+06	481.396	4.12448e+06
186.984	6.21	4.47542e+06	7696.92	7966.39	5702.44
187.054	5.69	5.01652e+06	7.64404e+06	3.90686e+06	7.50395e+06
187.225	7.45	9.9732e+06	9.00195e+06	9.59328e+06	8.86452e+06
187.286	6.51	1151616	233537	5.81722e+06	230840
187.439	6.15	0	601.317	590.36	771.586
187.684	6.26	2.53583e+06	1.96227e+06	1.93114e+06	2.7872e+06
187.708	6.48	4.38724e+06	366063	3.22016e+06	3.18408e+06
187.904	6.17	0	666.001	0	0
188.071	6.51	8.86428e+07	7.87661e+07	3.12778e+07	6.40797e+07
188.071	2.37	4.52972e+06	6.78164e+06	6.66435e+06	1.20475e+07
188.071	6.27	28860.1	5.19872e+07	1.79611e+07	3.38689e+07
188.434	6.5	4.35606e+06	15526	3.21822e+06	3.17122e+06
188.459	6.26	2.55218e+06	1.97991e+06	1.93136e+06	2.78062e+06
188.68	6.26	2.19753e+06	1.46735e+06	0	2.44684e+06
189.07	5.69	4.45514e+07	7.4577e+07	3.60643e+07	6.85743e+07
189.07	6.5	2.63069e+07	1.9564e+07	3.70431e+07	2.00484e+07
189.07	6.26	3.31575e+07	3.9594e+07	1.58613e+07	3.02842e+07
189.238	6.17	17938.2	17732.6	13923.9	10179.3
189.461	6.26	2.18008e+06	1.41745e+06	0	2.44421e+06
189.68	6.17	0	0	525.973	1213.04
190.073	6.26	4.80174e+06	5.8297e+06	61908.3	4.32389e+06
190.073	5.69	7.00079e+06	1.17342e+07	5.4576e+06	1.03986e+07
190.086	6.64	5.39813e+06	4.93557e+06	3.18037e+06	3.83525e+06
190.086	6.87	225885	292291	159589	3.45241e+06
190.086	1.71	8.23953e+07	3.09436e+06	7.80971e+07	3.61594e+06
190.247	6.17	0	0	0	633.014
190.468	6.17	0	0	0	1421.39
191.085	5.69	242508	7.64997e+06	3.31038e+06	6.36109e+06
191.103	1.06	127171	124298	128758	2.3747e+06
192.057	5.69	73868.3	3.08704e+06	66849.3	2.76574e+06
192.102	1.65	2.0854e+07	3.6672e+07	3.14714e+07	2.87869e+07
193.065	5.69	3.84802e+06	6.95182e+06	3.25542e+06	6.13196e+06
193.105	1.65	340119	4.14045e+06	3.50717e+06	3.23961e+06
194.117	1.67	24891.4	27920.8	39711.9	1.05821e+07
195.065	5.32	7.59398e+06	7.57233e+06	4.64641e+06	6.12327e+06
195.08	6.23	7.38066e+06	3.56153e+06	4.57817e+06	6.07805e+06
195.08	6.5	6.19209e+06	5.37299e+06	922071	1.49471e+06
196.052	5.69	14005	1.94663e+06	10836.7	1.74778e+06
198.04	1.66	1.36178e+06	2.54919e+06	2.75399e+06	1.72806e+06
200.062	5.69	2.63293e+06	4.10246e+06	1.96163e+06	3.84452e+06
202.078	6.4	19550	15466.9	16138	13523.6
202.18	1.09	127428	135745	135469	117004
205.065	5.69	5.81947e+06	1.03459e+07	1.5853e+06	9.61815e+06
205.097	2.37	6.51874e+06	9.78312e+06	9.52587e+06	1.71352e+07
206.081	6.5	1.44177e+07	1.15621e+07	1.04562e+06	9.19304e+06
206.101	2.37	601990	1.36612e+06	1.10423e+06	1.94807e+06
206.633	6.16	0	1293.2	0	0
207.08	5.69	4.17998e+06	7.52099e+06	3.67578e+06	6.35311e+06
207.08	6.26	4.32508e+06	5.73587e+06	74852.9	4.06327e+06
207.529	6.16	0	0	540.835	0
208.385	6.14	0	0	0	0
208.606	6.16	0	1493.46	539.402	0
209.06	6.21	4.41574e+06	6.08381e+06	71775.9	69191.4
209.515	6.16	0	851.866	0	0
210.061	1.15	22062.1	22381.7	21455.3	445744
210.061	1.42	101859	97881.1	104416	2.85046e+06
210.104	6.5	2.45555e+06	1.65534e+06	251678	1.93594e+06
211.075	6.51	2.70283e+06	1.46639e+06	731139	2.17076e+06
215.016	1.63	237222	205963	225147	209667
215.016	1.16	226582	12942.4	13116	296875
215.016	1.35	1.66967e+06	40907.6	38433.5	2.43707e+06
217.065	6.15	101882	111704	108427	105919
217.97	6.39	6085.47	8201.01	7204.15	15542.1
218.043	0.98	1.34956e+06	0	1.66442e+06	0
218.073	5.69	1.99959e+06	3.83296e+06	89559.7	3.31816e+06
218.578	6.38	907.818	1876.78	0	0
219.08	6.2	114882	117962	117591	115079
219.08	5.69	95681.5	4.95226e+06	2.16116e+06	4.21014e+06
219.641	6.19	1227.35	0	517.327	1327.41
221.06	5.69	3.86915e+06	7.02326e+06	3.2816e+06	5.96045e+06
221.096	6.39	98645	104390	90538.5	93311.4
222.067	5.68	109237	109407	101771	2.925e+06
222.104	6.5	1.54927e+06	1.63781e+06	1.70754e+06	2.91348e+06
226.099	6.41	182569	253037	220529	293810
228.245	7.39	16403.4	0	0	0
228.269	10.13	0	0	0	0
230.248	10.48	5.22547e+06	5.19461e+06	5.3694e+06	5.30054e+06
232.088	6.51	4.0544e+06	4.13063e+06	1.54595e+06	2.92058e+06
234.535	6.16	894.81	0	0	0
235.075	5.68	43254.7	4.59472e+06	41204.5	4.21461e+06
235.144	3.89	2.05662e+06	2.32016e+06	55947.7	2.13199e+06
236.079	6.17	44492.5	36200.7	37308.9	34323.4
236.083	5.68	19744.7	2.69948e+06	12995.7	2.28092e+06
237.091	5.68	30806.7	28885.7	25679.4	3.12369e+06
237.091	6.26	94511.6	91350.8	58949.1	2.57382e+06
237.124	1.37	3.30736e+06	50318.8	49068.7	5.00647e+06
238.099	6.51	2.63957e+06	2.55247e+06	278479	1.89306e+06
239.07	5.68	151649	2.84439e+06	69050.3	2.5328e+06
241.122	6.51	2.49451e+06	2.55343e+06	123131	1.95568e+06
243.183	1.82	105022	41923.7	47501.5	63268.5
244.076	7.42	3166.56	1955.12	1756.74	2879.71
246.067	6.37	12556.5	17329.4	5145.83	49085.5
246.068	10.83	5380.05	1742.18	2331.48	0
246.493	6.17	0	1592.53	0	0
247.075	6.51	7.55397e+06	5.63623e+06	2.85748e+06	5.84594e+06
247.075	5.68	44012.7	2.85898e+06	38264.7	2.48617e+06
247.075	6.26	1.09613e+07	1.44661e+07	5.1569e+06	1.0275e+07
247.66	6.15	0	0	0	0
248.079	6.14	1275.99	0	659.57	0
250.099	6.51	3.6866e+06	3.68342e+06	1.40275e+06	2.73357e+06
251.139	2.8	4.15014e+06	5.40587e+06	46990	5.01657e+06
252.078	6.51	4.54741e+06	4.79192e+06	1.73418e+06	3.68995e+06
253.05	6.35	3924.04	2511.89	3565.09	4582.61
253.122	6.51	2.19858e+06	2.25992e+06	704181	1.18773e+06
258.11	1.04	1.84816e+07	9.69386e+06	1.42518e+07	1.19847e+07
259.075	6.5	42593.5	3.30164e+06	1.64217e+06	3.44242e+06
259.38	6.18	629.797	0	740.395	0
260.083	6.51	4.34138e+06	4.33766e+06	1.47216e+06	3.17063e+06
261.079	10.83	149294	160364	154806	158577
263.107	6.5	1.726e+06	2.05681e+06	1.02891e+06	1.66157e+06
264.439	6.15	0	0	0	0
265.086	6.26	5.27871e+06	7.44536e+06	2.58229e+06	4.90608e+06
265.086	5.69	5.17339e+06	9.55853e+06	33122	49273.5
265.155	4.85	6.17611e+06	6.21143e+06	3.74341e+06	6.49027e+06
265.735	6.16	839.753	0	0	0
266.094	6.5	1.68936e+06	1.90709e+06	853614	1.39653e+06
268.073	6.4	29658.5	66753.4	13484.4	48405.8
268.104	2.12	3163.96	6.11975e+06	0	9.27728e+06
269.117	6.36	16135.3	34819.8	14553.7	20193.7
272.128	3.23	27788.4	2.36608e+06	28652.1	3.31992e+06
273.108	1.05	2.44489e+06	2.14974e+06	2.64356e+06	2.33383e+06
274.086	7.42	920189	1.00841e+06	463893	729368
274.386	6.19	0	834167	0	0
274.873	0.96	2.34126e+06	2.65124e+06	606.057	0
275.058	7.8	43095.4	41480.6	31160.7	32944.7
275.07	6.51	1.84541e+07	1.95855e+07	6.99981e+06	1.42403e+07
275.07	6.26	1.80861e+07	2.39056e+07	8.56877e+06	1.6152e+07
275.089	7.42	1.84059e+07	1.82776e+07	7.0582e+06	1.40942e+07
275.757	6.23	746.098	870738	0	1.28595e+06
276.073	6.53	3.13715e+06	11004.1	20303.1	31621.6
276.073	6.23	13866.4	4.30272e+06	13226.2	12687.2
276.102	10.83	1.96612e+06	32792.3	27568.9	27157.5
276.144	1.2	6243.54	6479.08	1.21278e+06	1.27011e+06
277.086	6.16	22555.2	22026.7	24156.2	18561.9
278.094	6.5	4.55167e+06	5.1629e+06	1.71195e+06	3.43774e+06
278.117	6.15	6608	6427.71	2595.86	11152.8
279.102	6.5	2.76381e+06	1.05603e+06	160498	2.25322e+06
279.232	10.36	960348	942063	921548	876727
280.109	6.5	3.67654e+06	4.11803e+06	558100	217997
281.117	6.5	5.62444e+06	5.79126e+06	603495	4.39466e+06
282.089	5.69	4.79451e+06	8.88601e+06	3.90773e+06	7.70042e+06
286.144	6.29	12372.5	3.8904e+06	8133.06	3.57415e+06
287.094	7.8	347913	372831	344203	375525
288.066	10.83	2.11855e+06	16905.8	19115.3	14448.5
288.102	7.8	11919.8	16618.9	16941	16263.3
289.073	7.42	4.18415e+06	4.34262e+06	1.62794e+06	3.2944e+06
289.086	6.51	4.10256e+06	97687.5	1.56596e+06	3.25211e+06
289.4	6.48	2.1871e+06	0	1.6017e+06	1.5754e+06
290.081	7.82	1.03862e+07	8.77741e+06	3.83146e+06	1.24362e+07
290.081	10.75	3.39365e+06	146872	131604	165219
290.094	6.51	4.09886e+07	4.19035e+07	1.56746e+07	3.24759e+07
290.79	6.49	2.16161e+06	0	1.59199e+06	0
290.844	7.8	1019.55	0	0	0
290.847	0.96	3.86088e+06	2.91956e+06	0	0
291.085	7.81	37486.3	36696.4	34338.5	2.19933e+06
291.096	6.51	6.69465e+06	6.94431e+06	2.45382e+06	5.12461e+06
291.119	1.05	2.71359e+06	2.53747e+06	2.84408e+06	2.60511e+06
292.11	6.51	2.49613e+06	2.51869e+06	2388.33	1.61423e+06
293.081	6.26	7.32132e+06	19449.4	952.257	7.04758e+06
293.146	1.03	1555.47	1387.53	1426.54	2.78359e+06
293.248	11.42	60378.9	48675.4	43446.2	67933.2
293.836	6.15	0	0	0	0
294.089	6.45	1.75115e+06	1.91199e+06	59357.1	70969.8
294.336	6.16	0	0	0	949.395
294.861	5.24	9114.91	9059.75	5599.24	6564.69
295.196	5.24	46473.7	45137.5	42219.7	41508.2
295.859	6.15	614.475	0	0	0
296.1	6.19	183162	171351	129126	139901
296.104	6.49	71995.5	1.7296e+06	52114.9	1.69404e+06
296.259	10.95	2.05637e+06	0	738.301	0
297.112	5.69	68428.5	2.17156e+07	9.99923e+06	1.90553e+07
298.115	5.69	2.17037e+06	4.14543e+06	222700	3.68987e+06
298.144	4.53	59913.5	9.06258e+06	3.97324e+06	79625.4
298.274	11.08	6948.16	2801.11	0	0
299.128	6.49	131386	1.06265e+06	92364.8	777523
300.159	6.2	30386.7	4.95419e+06	51922.2	2.24337e+06
300.16	2.63	7.20246e+06	1.04269e+07	2.79617e+06	6.72929e+06
300.16	4.1	97301.9	6.63502e+06	6.85017e+06	6.50888e+06
300.199	4.93	3.62252e+06	6.16993e+06	5.51921e+06	6.04751e+06
301.214	10.95	3.47965e+06	41098.2	34134.7	2.58427e+06
301.214	7.4	0	0	0	0
302.081	7.43	2.97804e+06	352752	346608	2.59551e+06
302.196	1.74	54927.3	40147.1	34436.1	37240.6
302.305	11.26	56302.8	27036.5	18868	15024.7
302.952	7.4	0	0	2941.2	0
303.084	7.42	0	31722.8	3309.87	8594.13
303.089	7.8	82855.9	299376	299736	182810
303.221	7.4	0	0	0	0
303.23	11.08	2.56284e+06	165935	170734	2.16455e+06
304.097	7.42	508562	565933	310628	345746
304.097	7.82	9.07189e+06	7.93371e+06	3.42391e+06	1.057e+07
304.097	10.83	4.08313e+06	77013.9	52921.3	86438.4
304.097	10.48	86333.7	73066	52522.6	87831.3
304.976	7.4	28745.9	0	18311.6	12567
305.1	7.8	56849.8	75588.3	37617.7	47684.1
305.195	6.21	5.37611e+06	3515.22	3086.52	35192.1
305.883	6.15	0	0	0	648.321
306.076	8.26	110142	98401.3	50879	136033
306.089	6.51	1.12813e+07	1.1868e+07	4.36689e+06	8.7937e+06
306.112	6.17	32226	29325.3	13738	37277.9
306.279	11.58	9988.37	4195.64	1537.41	5563.97
306.279	9.35	2.18922e+06	0	0	0
306.919	6.14	4379.78	5019.86	4693.61	3150.25
307.084	6.35	2.86202e+07	2.06477e+07	12440804	1.79017e+07
308.104	6.51	5.22071e+06	4.37797e+06	1.53335e+06	3.14054e+06
309.112	6.51	11042846	1.23247e+07	4.10413e+06	8.04062e+06
309.129	1.05	9.84906e+06	9.11416e+06	1.05105e+07	9.58419e+06
310.115	6.5	2.08263e+06	2.25778e+06	252113	1.59865e+06
311.128	6.5	1.58882e+07	1.7219e+07	6.64489e+06	1.0887e+07
312.123	7.15	6.5773e+06	1.68811e+07	5.47362e+06	2.02643e+07
312.131	6.46	2.99868e+06	772539	267863	619114
312.182	4.24	1.78647e+06	478.551	1834.58	1.77172e+06
312.29	11.55	3615.28	6776.7	2592.97	1536.54
313.167	6.17	2582.94	3032.37	2068.95	1708.49
313.176	4.23	8.1834e+06	5.45355e+06	1542.97	9.41946e+06
313.274	10.76	0	2934.64	3268.9	4934.88
313.651	6.61	11115.9	12818.6	7398.77	17422.1
313.669	6.17	799.571	1418.51	0	0
314.139	8.16	9.03821e+07	8.15501e+07	4.1136e+07	7.14015e+07
314.139	5.03	1.07704e+06	6.70914e+06	4.70892e+06	1.20478e+06
314.175	4.25	5.25468e+08	4.03234e+08	2.48541e+08	4.78162e+08
314.175	5.74	1.68016e+08	2.15718e+08	1.25539e+08	117069738
314.175	6.23	168597	9.35853e+06	104569	174712
314.175	6.96	227711	264962	172174	183685
315.089	7.8	23174.2	38266.2	12261.9	33579.1
315.142	8.16	1.74008e+07	1.56281e+07	7.84466e+06	1.3692e+07
315.178	4.25	1.00632e+08	7.84244e+07	4.92295e+07	9.03559e+07
315.178	6.23	24547.9	19816	17759.6	22406.8
315.178	5.74	3.32965e+07	4.25816e+07	2.4989e+07	2.33663e+07
316.097	7.82	2.49572e+06	15003.6	17218.9	2.94735e+06
316.136	7.4	0	0	2229.26	27080.9
316.154	5.52	7.16752e+06	1.06649e+07	23315.7	7.98506e+06
316.182	4.25	1.18693e+07	9.06532e+06	5.25036e+06	1.08677e+07
316.212	2.71	67902	108704	66966.5	140104
316.285	10.9	5.51516e+06	1.85145e+06	2678.87	10052.2
317.069	7.43	8.4924e+06	5.93829e+06	2.97824e+06	7.47313e+06
317.144	7.8	17911.1	13127.8	14059.8	9789.8
317.179	10.95	2.46623e+06	177288	126495	2.00867e+06
317.245	11.55	301613	218737	140121	369022
317.288	10.9	1667.33	0	1582.17	0
317.554	10.22	0	0	644.293	0
318.038	7.41	0	0	35777.2	17268
318.076	10.82	5.14908e+07	3.25764e+07	1.9695e+07	3.21226e+07
318.076	7.82	9.83436e+06	8.30913e+06	15288.7	1.15158e+07
318.076	10.48	3.2537e+06	3.23644e+06	38415	2.54774e+06
318.155	2.06	43301.9	2.70175e+06	1.98346e+06	2.44773e+06
318.155	2.72	7743.16	2.29458e+06	8789.78	1.75959e+06
318.3	11.03	3.69392e+06	2551.79	1782.98	0
319.066	10.22	1916.21	768.914	864.542	5245.94
319.079	7.8	6672.63	4616.08	2738.89	2290.39
319.081	10.83	11008.7	4296.13	1970.65	8876.11
319.084	10.49	19901.6	5479.09	5277.94	4826.13
319.194	11.08	2.52986e+06	123436	36327.5	2.0635e+06
319.233	6.16	14963.4	11063.5	22189.7	14709.8
320.089	10.82	217367	205835	128098	230268
320.092	6.8	3.59759e+07	3.04972e+07	1.40292e+07	2.8029e+07
320.128	6.45	135006	179614	60644	2.74223e+06
320.157	7.23	418449	344935	248188	375636
320.765	7.42	0	4170.54	0	6410.15
321.095	6.8	6.98601e+06	6.01566e+06	2.79535e+06	5.50836e+06
321.112	6.51	1.87487e+07	1.88081e+07	6.88722e+06	1.44571e+07
321.296	6.38	0	0	0	0
322.107	6.35	2.77077e+08	206812608	1.26252e+08	1.80879e+08
322.221	6.15	0	0	0	0
323.11	2.07	20550.2	1.91695e+06	22183	1.70465e+06
323.11	2.72	1.56251e+06	2.26805e+06	0	1.76044e+06
323.111	6.35	5.50186e+07	4.07977e+07	2.52002e+07	3.57925e+07
323.446	6.59	4407.79	0	14679.4	11716.6
323.572	10.22	901.641	0	0	698.684
324.076	10.22	71672.7	93642.9	53317.5	80416.8
324.095	6.27	5.92625e+06	3.77364e+06	1.21773e+06	2.50252e+06
324.123	7.05	5.86675e+06	3.12584e+07	9.33895e+06	9.36142e+06
324.123	6.71	1.28179e+07	1.06076e+07	4.10082e+06	5.52661e+06
325.066	10.22	4.38366e+06	19818.7	2.14442e+06	11420
325.113	1.08	0	1.03822e+06	1.39836e+06	1454.99
325.126	6.72	2.35138e+06	1.97428e+06	261469	183644
325.212	11.08	1.63819e+06	3078.06	2033.42	1.46254e+06
325.568	10.22	1.77094e+06	1681.71	0	1153.82
326.139	6.47	1.09584e+06	1.44593e+06	920981	788829
326.139	5.87	52859.7	51473.4	5.20735e+06	80247
327.123	6.51	5.33919e+06	5.41356e+06	2.01419e+06	4.28033e+06
327.142	5.93	55233.9	52060.9	51935.5	50228
327.165	7.39	14217.3	26849.5	37024.9	39094
327.667	7.39	0	25307.8	16158.5	4072.57
328.154	5.79	5.79271e+07	5.60947e+07	2.21152e+07	5.09872e+07
328.154	4.86	1.99445e+07	1.56055e+07	9.42632e+06	2.16855e+07
328.154	7.03	246180	393950	244262	321644
328.154	5.22	4.55616e+06	7.23925e+06	3.58962e+07	5.2685e+06
329.158	5.39	8.2468e+06	1.73214e+07	4.97055e+06	1.63351e+07
329.158	4.92	35341.3	28120.8	7.22319e+06	4.26084e+06
329.194	5.89	1.02733e+06	1.17876e+07	7.82471e+06	1.03734e+07
330.097	7.41	0	0	0	0
330.17	4.24	132356	168392	153972	4.50377e+06
330.17	5.48	4.22764e+07	7.90081e+07	3.87843e+07	3.31906e+07
330.17	2.85	43333.5	53828.1	22841	1.10743e+07
331.092	7.39	0	0	0	4626.27
331.122	7.72	8263.61	15981.4	1269.41	17523.2
331.173	5.48	8.52203e+06	1.60066e+07	13647.4	19916.2
331.225	10.32	16991.2	20823.9	18185.8	23060.8
331.284	10.76	0	0	0	0
332.091	7.43	3.67378e+08	2.53888e+08	130813143	3.18764e+08
332.092	10.6	7.53983e+06	5.68094e+06	3.48165e+06	6.49084e+06
332.092	9.74	6.21052e+06	4.15769e+06	2.63666e+06	3.26395e+06
332.092	7.82	2.18152e+07	1.86149e+07	9.02e+06	2.43846e+07
332.134	2.09	1.62335e+06	1.9452e+06	2.04738e+06	1.67538e+06
332.577	10.22	0	812.444	0	1778.2
333.027	7.8	0	0	0	1994.25
333.063	10.22	2.04937e+06	615070	396976	745947
333.094	7.43	7.72084e+07	53831046	2.73928e+07	6.65869e+07
333.095	12.14	317128	228904	144988	220579
333.098	11.87	370435	267855	169292	290396
333.099	7.81	68528.8	93699.6	4.27156e+06	97147.5
333.363	6.17	0	0	0	0
333.565	10.22	1281.21	0	0	743.856
334.022	6.15	0	939.169	0	0
334.038	7.79	0	929.115	0	0
334.071	8.26	8.25299e+06	6.24547e+06	1.90251e+06	7.18869e+06
334.097	11.95	1.0415e+06	692932	514750	718140
334.098	7.44	9.81076e+06	6.31022e+06	3.103e+06	8.83103e+06
334.103	7.82	2.69341e+06	2.28024e+06	21843.5	3.09272e+06
334.107	10.83	1.35516e+08	8.6171e+07	5.30827e+07	8.32264e+07
334.107	10.48	353131	1.73299e+07	194579	1.37744e+07
334.941	6.15	1074	768.735	0	801.132
335.074	8.26	496761	348412	117352	436619
335.099	7.42	89147.5	206252	47523.3	39256.4
335.107	7.8	13209.3	13195.8	8240.59	49008.8
335.111	10.83	2.81453e+07	1.79867e+07	1.09407e+07	1.7521e+07
335.199	6.26	2.73225e+06	1.97893e+06	2.01723e+06	2.93204e+06
335.428	6.45	1.38134e+06	20658.6	0	9226.94
336.114	10.82	3.12346e+06	1.98399e+06	24829.8	105241
336.121	8.16	1.273e+07	2.25081e+06	7.62853e+06	6.05775e+06
336.123	6.51	1.59192e+07	1.70166e+07	22836.4	1.24168e+07
336.123	6.26	3.99835e+07	5.28854e+07	1.86474e+07	3.62565e+07
336.123	7.26	4.17236e+07	5.54424e+07	1.93806e+07	8.05396e+06
337.051	6.26	2.72725e+06	1.99292e+06	2.02081e+06	2.92389e+06
337.127	6.26	8.48734e+06	1.12468e+07	3.92846e+06	7.58759e+06
337.129	7.39	5.62562e+06	6.36078e+06	1.48339e+06	4.30885e+06
337.132	6.51	8.68238e+06	9.11623e+06	3.1837e+06	6.68275e+06
338.058	6.16	6594.12	10733.8	10367	39301.7
338.13	6.17	2631.67	6837.11	3264.56	18363.5
338.139	6.82	2.65601e+07	1.34459e+08	5.35257e+07	1.54958e+08
338.246	6.49	1.71916e+06	278392	1.26035e+06	221951
338.342	11.67	3.94313e+06	5.6765e+06	4.084e+06	3.26495e+06
338.396	6.58	35578.8	37808	27412.4	17082.2
338.917	6.17	0	0	0	0
339.081	10.22	13060.3	41619.8	4714.85	25069.8
339.1	7.94	39063.5	155863	72631.1	197107
339.123	6.51	3.44512e+07	3.39284e+07	1.24852e+07	88539.4
339.142	6.82	5.44563e+06	2.81671e+07	1.11588e+07	3.25289e+07
339.345	11.69	157776	70707.4	45367.8	69677
340.002	6.48	1.79416e+06	0	1.26193e+06	1.29186e+06
340.154	6.63	1.36873e+08	1.23723e+08	6.34528e+07	9.57231e+07
340.154	5.95	7.83827e+06	0	9.65307e+06	1445.02
340.154	9.13	76090.1	87251.4	58949.5	63275.5
340.175	5.67	0	0	0	4.03798e+06
341.158	6.64	2.8497e+07	2.5778e+07	1.32224e+07	1.48649e+07
341.17	5.67	1.95663e+07	551.885	1.64993e+07	528.754
341.671	6.18	0	0	649.15	0
341.926	6.58	336766	543055	336481	532365
342.134	7.24	27486.2	110957	52976.2	118832
342.169	5.69	1086361486	1793315976	8.78666e+08	1649473687
342.17	6.85	1.96612e+07	4.16765e+07	2.69464e+07	1.00944e+08
342.17	6.44	2.50251e+07	4.97386e+07	1.99136e+07	3.5785e+07
342.17	6.14	330362	956450	363135	1.94227e+06
343.062	6.45	8835.07	20441.5	6356.96	19627.9
343.172	5.69	2.1969e+08	3.71116e+08	1.77182e+08	3.41289e+08
343.173	6.85	3.9478e+06	8.76469e+06	5.71071e+06	2.09582e+07
343.174	6.14	131204	244810	82772.9	366005
344.027	7.42	560037	475534	647755	717460
344.149	8.14	2.64515e+07	1.87395e+07	1.20304e+07	2.34974e+07
344.176	6.85	824471	591144	550950	1.74977e+06
344.185	5.84	2.54357e+07	2.9019e+07	2.12669e+07	4.37051e+07
344.185	4.94	7.50696e+07	1.08159e+08	8.94997e+07	9.9895e+07
345.128	7.6	27629	40985.5	12982	34013.7
345.153	8.14	5.30678e+06	12662.9	8638.56	4.61989e+06
345.189	4.94	1.57566e+07	2.27631e+07	1.87577e+07	2.11245e+07
345.189	5.84	4.71531e+06	6.27545e+06	4.54384e+06	9.20691e+06
346.071	8.05	8268.37	9071.82	4084.51	20696.6
346.127	7.8	19035.4	22739.1	10325.7	14751.1
346.192	5.83	1.80519e+06	2.65539e+06	2.22918e+06	2.4976e+06
347.058	7.39	0	0	4139.36	0
347.079	8.05	4439.36	3443.4	1709.06	4260.99
347.123	7.79	2082.28	4288.18	0	1032.08
347.134	7.41	0	0	2498.87	0
347.145	3.56	6.34636e+06	6.23215e+06	6.25693e+06	5.91481e+06
348.087	9.88	4.87919e+06	5.65402e+06	2.65433e+06	7.6602e+06
348.087	10.22	4.87637e+06	1.63009e+06	970029	1.81425e+06
348.122	7.82	3.63238e+08	3.17774e+08	1.34504e+08	4.34062e+08
348.207	7.39	0	0	0	0
348.589	10.22	1.98894e+06	0	0	0
349.09	10.22	116021	113474	70203.7	141290
349.09	9.89	150170	140857	83465.9	187382
349.094	8.26	47363.5	64747.8	19872.3	26429.7
349.126	7.82	7.83996e+07	7.01374e+07	2.93143e+07	9.21431e+07
349.284	7.4	6172.22	0	40970	7909.89
350.098	8.26	67886.6	72935.4	66475.7	92195.4
350.102	5.2	3.31059e+07	2.19399e+07	1.61308e+07	2.56951e+07
350.129	7.82	1.10962e+07	9.61288e+06	3.68839e+06	1.38814e+07
350.138	10.48	6.85385e+07	6.73154e+07	3.47704e+07	5.59708e+07
350.139	6.45	3.57408e+06	150493	137774	2.60003e+06
350.303	6.53	3.71387e+06	112202	93080.8	149986
350.902	6.41	1003.19	0	528.489	0
351.106	5.2	6.81654e+06	4.5333e+06	0	5.32939e+06
351.142	10.48	1.50636e+07	1.46966e+07	7.59816e+06	1.23242e+07
351.146	7.8	2559.14	3624.46	4206.26	3343.61
351.227	6.48	1.17246e+07	1.84835e+06	6.98532e+06	6.87986e+06
352.1	3.56	3.92947e+06	3.70532e+06	3.85823e+06	3.60218e+06
352.135	7.2	8.69314e+06	5.49301e+06	6.00544e+06	6.24482e+06
352.138	6.24	7.8255e+06	7.75494e+06	0	1704.3
352.145	10.49	31403.9	47203.1	28172.4	36715.6
352.154	6.51	1.84093e+08	1.85825e+08	6.76443e+07	1.39396e+08
352.227	6.51	2.5332e+06	72025.9	1.53683e+06	99627.9
353.133	6.23	1.83651e+07	2.1188e+07	3.08407e+07	3.97009e+07
353.158	6.51	4.05402e+07	4.12337e+07	6.96315e+06	3.14853e+07
353.266	10.76	2.04642e+06	1595.42	0	3567.92
354.133	6.26	2199682946	2722091013	1067481816	2.01731e+06
354.134	7.47	3.63323e+07	2.71657e+07	26671311	1.29508e+06
354.17	6.91	3.64507e+07	2.89976e+07	1.3657e+07	2.00242e+07
354.17	7.14	2.54019e+06	1.36733e+07	3.40628e+06	1.13259e+07
355.136	6.26	4.48567e+08	5.62103e+08	2.03936e+08	3.98986e+08
355.173	6.9	8736.51	14672	6139.9	13923.5
355.173	7.15	2.12552e+06	2.933e+06	1.00126e+06	2.22522e+06
355.242	6.31	633.337	0	0	0
355.252	11.15	25326.3	3818.95	7075.75	9550.23
355.284	10.71	1239.63	810.804	1918.47	656.717
355.599	10.22	1039.79	1556.54	639.247	0
356.149	6.17	5.17589e+07	4.17869e+07	2.56635e+07	4.17799e+07
356.176	6.9	915290	762984	358803	837134
357.153	6.26	4.52741e+06	5.78846e+06	8.86828e+06	8.92358e+06
357.24	6.59	19528.7	4587.29	195467	148248
358.165	7.4	132034	109376	206043	164041
358.165	7.07	2.46985e+06	2.20292e+06	1.14397e+06	2.09886e+06
358.183	5.44	1.60084e+06	1.70672e+06	5.91645e+06	3.50026e+06
359.103	10.63	746.167	0	0	1776.5
360.15	1.08	3.36787e+06	5.23502e+06	6.42183e+06	869.135
360.324	11.68	2532.37	2.0217e+06	892.356	2759.85
362.066	7.2	20603.2	27551.4	31412.1	8667.9
362.102	8.04	5.2586e+07	5.2234e+07	2.81494e+07	6.17397e+07
362.102	10.88	2.04457e+06	1.15806e+06	1.32671e+06	1.36886e+06
362.298	13.42	647.173	620.399	0	0
362.989	7.41	0	0	54317.2	0
363.092	8.61	382065	285755	42465.3	629402
363.106	8.04	1.06707e+07	1.13643e+07	6.15964e+06	1.2621e+07
363.11	10.23	7.37762e+07	1.86903e+07	3.68323e+07	1.94036e+07
363.612	10.23	3.36026e+07	8.68002e+06	1.68588e+07	8.65796e+06
364.113	10.23	7.00186e+06	1.82451e+06	3.51158e+06	91109.4
364.118	10.75	1.98437e+07	1.52377e+07	1.24889e+07	1.57583e+07
364.118	8.26	1.87233e+07	2.17651e+07	1.63886e+07	3.70829e+07
364.118	9.57	3.54566e+06	4.5484e+06	199653	3.97124e+06
364.118	9.12	1.62343e+07	1.7129e+07	1.25246e+07	2.96412e+07
364.136	7.39	0	14621.2	17900.3	44063.2
364.151	5.69	35697.3	1.76844e+06	35724.3	1.55602e+06
364.267	7.8	0	1556.74	0	0
364.614	10.22	1.58036e+06	1106.04	0	0
364.619	11.59	4044.58	0	732.212	612.71
365.105	1.03	1.77981e+07	9.97487e+06	1.17639e+07	8.676e+06
365.121	9.57	30978.2	44929.9	33885.8	65547.6
365.121	10.75	4.3801e+06	3.32969e+06	2.76426e+06	3.51101e+06
365.121	8.26	4.08462e+06	4.85676e+06	3.67866e+06	8.2418e+06
365.259	7.79	1453.78	1047.51	0	0
365.288	7.4	42265.9	0	47429.9	9974.03
365.342	7.79	2564.88	1048.63	0	0
365.646	7.41	0	19896.8	0	0
366.109	1.04	1.21051e+06	0	0	1.14748e+06
366.124	10.75	758279	940593	857913	769178
366.127	8.2	5.87985e+06	48765.8	15917	26240.9
366.133	5.95	3.18255e+07	2.42123e+07	19230930	2.94125e+07
366.134	9.75	39322.5	79547.5	2.08637e+06	62033.8
366.338	7.81	0	0	0	0
366.805	7.39	0	0	0	0
367.137	5.94	6.83877e+06	947.323	602.912	0
367.137	9.76	1998.5	4019.58	2063.7	7020.81
367.289	6.2	0	2445.7	0	0
367.505	7.81	0	1375.76	0	0
367.97	7.4	22510.1	424662	29983.2	47634.8
368.168	6.47	1.68448e+07	4.25742e+06	9.24138e+06	9.05428e+06
368.425	12.74	973.318	919.485	0	0
369.164	6.47	40363575	1655.38	4.1008e+07	3.49362e+07
370.069	9.89	109408	1.90796e+06	34784.8	2.54075e+06
370.164	6.51	4297116716	4291447008	1741428592	3378477850
370.165	11.77	6.48267e+06	7.30588e+06	4.5689e+06	6.00172e+06
370.165	14.36	418752	497833	321115	437501
370.165	15.34	135413	157379	99167.6	130714
370.165	14.7	106608	124716	82025.1	103035
371.101	4.29	9.5778e+06	9.34914e+06	9.25342e+06	3.24256e+06
371.101	1.24	4.05197e+06	3.89319e+06	3.92775e+06	1.73059e+06
371.101	2.99	2.1952e+07	2.15512e+07	2.10254e+07	4.29864e+06
371.167	6.51	9.50629e+08	9.56736e+08	3.66488e+08	7.33976e+08
371.381	6.15	880.495	0	0	0
372.097	7.03	225283	147463	204553	204074
372.171	6.51	1.46457e+08	1.4544e+08	6.26443e+07	1.17797e+08
372.311	10.71	40018.1	19879.8	6547.15	11421.2
372.547	6.22	1.6087e+06	0	0	1.53281e+06
373.172	6.51	1.07642e+07	1.07915e+07	4.32121e+06	8.15496e+06
373.541	6.16	0	0	0	551.836
373.629	6.26	3.84304e+06	2.80101e+06	3.06338e+06	4.3149e+06
374.145	5.32	8.62749e+06	8.55746e+06	5.2922e+06	6.89737e+06
374.717	6.26	2.8013e+06	2.03545e+06	2.04377e+06	2.97302e+06
375.021	6.15	19600.4	9421.97	14200.4	9347.97
375.134	10.6	3541.64	1197.63	4019.87	5668.6
376.115	6.26	1.95981e+06	2.57623e+06	74083.7	1.75028e+06
376.137	10.6	72901.3	68129.4	73405.4	79148.7
376.905	6.16	971.848	0	495.434	0
377.09	8.54	2934.3	7591.55	7364.67	11522.7
377.118	6.15	0	8125.24	4461.89	5224.94
377.119	1.73	1.44565e+07	2.57119e+07	2.85533e+07	1.89395e+07
377.266	10.71	6.41272e+06	0	0	2.72925e+06
377.746	8.98	0	0	637.747	744.78
378.097	9.95	3.03334e+06	2.07772e+06	149815	2.38734e+06
378.115	8.71	609323	585727	619864	566851
378.123	1.73	2.16758e+06	3.8515e+06	4.20927e+06	2.80152e+06
378.134	8.3	3.12698e+06	3.62381e+06	182227	4.96448e+06
378.269	10.71	0	0	0	0
378.617	8.71	885.795	870.409	0	0
379.1	5.32	1.28207e+07	1.21834e+07	8.48114e+06	1.0306e+07
379.101	9.95	15926.5	11340.1	11086.3	12843.5
379.105	7.24	41265.2	6154.93	34253.4	41258.9
379.105	10.76	28181.5	19344.8	12383.6	17077.3
379.105	8.57	43176.2	37302.6	51933.1	44553.9
379.137	8.31	11087.4	21252	26323.2	27133
379.607	8.57	0	0	0	0
380.103	5.33	2.22537e+06	2.12261e+06	0	0
380.108	7.24	53543.2	48864.9	13236.1	59729.6
380.149	10.39	76283.1	72138.6	74772.3	69907.6
380.149	10.01	5.97914e+06	2.99336e+06	3.96724e+06	3.54757e+06
381.079	1.02	1.29159e+07	1.20672e+07	1.80875e+07	1.05628e+07
382.074	1.73	1.9821e+07	2.34101e+07	2.14556e+07	1.85793e+07
382.129	9.1	96767.7	6.37689e+06	68481.5	3.76044e+06
383.132	9.1	13960.6	8248.73	3528.71	10845.6
383.367	11.04	1.74497e+06	1.62595e+06	0	0
383.802	6.59	0	0	0	0
384.326	11.87	9813.37	1671.37	2169.11	5607.33
384.861	6.59	0	0	0	0
384.981	6.3	931.78	1892.54	739.382	879.745
385.142	11.18	0	2780.22	2152.13	1707.96
385.272	7.79	0	0	0	0
385.303	6.42	0	694.643	0	0
386.1	9.57	33060.3	15508.8	14970.6	24704.1
386.113	8.64	49529	40032.5	0	79497
386.16	6.15	2.33107e+06	1.07711e+06	633521	2.1438e+06
386.285	6.38	0	0	0	0
386.615	8.64	36786.7	30622.1	1732.99	95103.8
387.18	9.18	0	1229.69	0	1480.29
387.193	9.66	1948.68	0	774.623	2785.57
387.308	6.56	0	679.042	627.971	0
387.308	6.32	0	0	0	525.607
387.438	6.45	1.18184e+06	0	533.471	0
388.184	9.18	836.865	1138.59	1295.86	3815.71
388.197	9.66	1205.12	3705.67	0	1009.26
388.428	6.49	2.61827e+06	682.597	2.05799e+06	0
388.512	6.49	5.6786e+06	5.97726e+06	3.68744e+06	4.13566e+06
388.548	6.13	0	0	0	0
388.718	6.18	0	1905.91	707.769	902.007
389.113	10.64	9752.42	5338.33	1781.85	4966.96
389.186	9.18	922.507	0	0	797.84
389.507	6.47	4434.01	2677.99	1.5651e+06	2672.34
389.591	6.48	1.20751e+07	0	9.31801e+06	8.84049e+06
389.872	6.22	0	977276	0	1.49661e+06
390.133	10.47	18312.1	17585.3	19667.1	11256.7
390.134	10.68	16067.3	19998.1	24914.1	20191.4
390.674	6.49	1.18398e+07	0	7.12464e+06	7.0397e+06
391.031	6.16	1161.01	840.432	0	685.925
391.057	6.4	0	6698.29	3502.54	5893.61
391.129	10.22	2680.53	0	2478.24	2396.73
392.113	8.54	1.5933e+07	1.0763e+07	8.12702e+06	1.55916e+07
392.131	11.06	1.22655e+06	937311	434595	966067
392.146	6.5	3.21408e+06	3.10431e+06	4888.08	2.2294e+06
392.633	11.06	0	0	0	635.158
393.108	9.31	1.82016e+06	607231	514865	920191
393.116	8.54	3.64602e+06	2.4031e+06	58469.9	3.59289e+06
393.907	6.16	786.261	0	0	0
394.119	8.54	9681.22	5490.86	6413.07	2623.02
394.128	6.82	1980.83	5761.56	6272.09	5253.3
394.128	10.76	4508	3252.96	2557.41	2398.99
395.084	6.15	280157	251240	215486	234997
395.132	6.82	1026.5	0	975.494	0
395.132	10.76	0	0	758.508	0
397.368	11.74	5181.43	0	750.915	0
397.383	11.1	1.82278e+06	1.77747e+06	0	0
400.079	9.95	6265.2	4341.83	14716.1	7868.65
400.321	11.32	43759.2	30397.6	33692.2	40371.2
400.468	6.45	0	0	0	0
400.609	6.46	0	0	0	0
401.739	6.45	1243.16	1864.36	0	0
402.873	6.45	0	0	0	896.203
403.186	6.59	22301.9	0	0	772.44
403.696	7.8	1040.69	0	0	0
404.111	9.1	49963.4	53179.9	36925.3	54355.6
404.173	6.6	14753.7	13374.8	28957.3	12316.8
404.207	9.18	0	0	0	2920.8
404.364	6.43	0	0	0	0
404.524	6.42	0	0	0	0
405.21	9.18	0	0	0	0
405.51	6.41	2351.7	4228.12	6560.98	4266.87
405.671	6.46	4280.97	10284.9	1.70949e+06	10402.2
406.165	10.29	0	923.82	0	706.614
406.165	10.54	4266.01	0	0	1565.85
406.723	6.55	223160	190690	1.27548e+06	228775
408.108	10.07	2.94668e+06	5164.15	5680.03	6364.93
409.111	5.57	0	5.33604e+06	5.249e+06	0
409.111	10.07	2752.3	2110.99	3735.03	7828.59
409.162	9.18	2645.2	0	0	2745.77
410.664	7.39	0	0	10034.2	10584.9
411.168	9.18	68642.9	67466.2	67367.7	63470.7
412.103	9.33	4169.3	5301.24	935.127	4527.45
412.938	6.43	0	0	0	0
414.012	1.82	56869.1	50352.3	57898.2	1.88646e+06
414.321	10.21	232400	235131	256789	225300
414.407	6.13	0	0	0	0
415.378	11.74	7133.83	0	2953.94	935.954
415.677	6.15	0	847.584	0	0
417.318	6.17	0	0	0	0
418.165	11	13668.8	912.499	0	7972.62
419.168	11	121732	123174	128476	119899
419.277	10.2	128020	127794	128652	119009
420.144	10.34	869.38	2792.43	636.051	2371.56
422.16	9.64	9633.89	12514.5	12121.4	5720.17
423.163	9.64	3110.48	3556.57	6004.81	5479.86
424.15	7.8	1231.41	0	0	0
426.118	7.12	821.35	0	0	0
426.855	7.8	0	1314.82	0	0
428.22	7.81	1412.12	1297.84	0	8542.71
429.835	6.38	0	0	0	0
430.09	10.08	5650.62	4669.48	4801.47	6350.18
431.091	6.38	8974.58	3551.93	18360.2	9707.46
431.093	10.08	0	1174.86	1050.32	1300.6
432.181	11.19	950.82	0	1678.27	0
432.238	9.18	4122.82	6588.01	4245.93	2777.29
432.834	6.15	0	730.016	0	0
433.184	11.19	2980.19	3034.11	3286.84	17955.2
434.181	1.91	7.46985e+06	7.64393e+06	7.89912e+06	9.89409e+06
434.19	6.16	764.063	1535.7	1272.58	5429.08
434.196	10.87	3332.69	1242.51	1626.77	3864.69
434.762	9.69	0	0	0	0
435.089	6.18	0	0	796.236	0
435.184	1.91	1.73163e+06	1.7943e+06	1.86224e+06	2.32775e+06
435.199	10.87	7626.58	1769.36	2892.53	5297.07
436.455	6.14	0	0	0	0
437.36	11.74	0	9814.95	0	1138.47
437.828	6.15	0	0	0	539.215
440.41	11.79	0	0	5819.4	0
441.413	11.79	0	0	0	0
442.15	9.39	22834	6448.74	8105.3	813.655
447.347	12.33	13537.4	15866.2	18215.8	19437
448.212	11.07	2793.5	8245.52	1403.74	14931
449.215	11.07	1707.27	0	0	0
454.293	10.1	0	0	0	0
455.296	10.1	0	0	0	945.052
455.352	11.69	5704.72	1154.91	0	0
456.18	10.74	1975.12	0	686.195	727.739
458.187	1.07	2.24186e+06	2.90725e+06	5.48226e+06	3.12186e+06
458.348	10.15	0	0	655.859	855.011
460.202	1.09	8.90136e+06	1.10341e+07	1.15122e+07	7.31823e+06
462.182	1.06	2.01886e+06	1.94139e+06	1.67511e+06	1.32406e+06
462.191	11.07	8475.83	14899	937.309	12965.8
463.303	10.15	0	0	0	0
463.449	12.41	1590.58	3970.19	0	1366.23
468.441	12.28	3149.19	4464.04	696.028	3837.23
470.665	6.15	0	2510.9	0	0
471.131	9.41	0	0	0	898.58
471.133	9.19	947.36	0	0	900.716
471.371	6.18	0	0	0	0
472.269	9.18	0	0	0	0
472.912	6.26	1.67308e+06	0	0	1.90705e+06
473.273	9.18	0	0	808.504	0
474.228	11.75	3629.15	3015.02	837.061	6691.36
474.461	6.21	0	0	0	1.3058e+06
475.177	1.06	0	591.932	458.589	1.36396e+06
476.228	2.13	5.92236e+06	5.24091e+06	4.90371e+06	7.1438e+06
476.275	10.1	199263	157934	165019	183018
476.277	9.91	210838	203327	199757	207215
477.231	2.19	15919.7	7733.46	11785.6	1.92276e+06
477.334	11.69	149084	144184	142651	127067
478.293	10.06	5011.41	3078.15	4196.08	3461.59
478.322	11.39	44622.7	52134.1	55542.5	52335.6
479.187	3.83	0	2.96341e+06	1.72888e+06	2621.87
479.296	10.06	852.798	7928.92	621.274	9156.99
486.501	6.43	0	1899.44	0	0
487.097	6.46	1.27852e+06	294322	298751	319127
488.613	6.49	2.66507e+06	3061.39	2.15691e+06	2.06116e+06
489.193	1.06	8.56172e+06	8.87658e+06	8.23511e+06	8.24522e+06
490.135	6.5	3701.04	2027.37	1.62181e+06	1.6265e+06
490.177	1.07	1.62307e+06	2.10128e+06	1.94069e+06	1.47755e+06
490.259	11.63	1707.56	0	0	925.26
492.202	11.08	6107.25	1000.95	1689.26	4884.64
492.238	10.85	18681.2	18413	2558	23806.1
494.53	13.18	0	0	0	570.326
496.34	10.11	0	759.32	0	0
497.343	10.11	0	0	0	705.023
498.597	6.16	0	0	0	0
499.15	10.6	4.78112e+06	3.28718e+06	752.088	4.03578e+06
500.154	10.6	894.092	0	0	732.503
500.275	9.35	0	0	0	0
500.275	10.06	0	0	671.922	0
501.278	10.06	13581.8	10505	16460.3	15042.6
502.374	10.1	0	0	0	0
507.329	10.1	1025	0	1377.25	5143.3
515.181	10.47	1966.57	2141.84	1583.84	3229.57
516.185	10.47	20126.4	25325.4	17279.2	17731.9
517.481	11.43	0	0	0	1003.35
518.324	9.92	0	0	849.272	0
518.493	11.49	0	0	0	0
519.155	9.96	126100	118188	128295	121577
519.328	9.92	0	0	1687.27	0
520.233	10.52	70979.2	62118.2	64883.5	66706.1
520.34	10.06	6.08735e+06	0	0	3.52423e+06
521.343	10.07	1.66949e+06	0	0	991.086
521.36	11.73	1.99273e+06	0	0	0
522.351	10.16	0	1032.22	0	1409.27
522.561	13.33	0	0	0	0
523.564	13.33	0	0	0	0
529.161	10.47	4.25177e+06	2.20822e+06	658.561	2.13606e+06
530.164	10.47	0	0	0	703.739
532.385	9.85	2.7591e+06	3.26586e+06	2.81577e+06	2.76705e+06
534.364	10.19	0	0	0	0
534.488	11.43	3.54262e+06	1.85523e+06	1.37762e+06	1.33119e+06
535.186	9.9	13616.8	5780.94	2493.75	11997.5
535.492	11.38	882.466	0	0	0
537.303	10.06	0	1893.92	1750.32	2796.93
538.207	8.32	48509.3	53230	49158.6	47834.7
538.307	10.06	0	0	0	894.928
538.387	11.1	0	0	0	0
539.319	10.2	904.138	728.282	0	729.18
540.306	9.92	0	0	0	0
540.322	10.2	0	0	0	0
540.426	11.96	941.6	902.216	0	0
541.429	11.96	0	1319.49	0	0
542.322	10.07	1.94176e+06	0	0	0
543.325	10.07	0	0	0	1224.08
544.306	12.3	194628	120135	92215.1	108845
544.306	12.52	59582.1	33953.5	31954.9	28535.9
546.4	10.06	0	0	0	885.026
549.485	6.13	0	0	0	0
551.425	6.17	0	0	0	642.428
551.504	11.3	0	2202.06	0	0
552.499	11.44	0	0	0	0
556.545	13.37	0	0	0	0
558.176	8.88	5144.44	10572.7	3271.4	5840.63
558.321	12.66	869.591	0	0	624.452
559.171	10.52	289766	268289	258600	269858
559.325	12.66	0	1608.79	1472.62	0
560.174	10.52	83445.9	69620.2	75275.9	79131.8
565.689	13.32	0	798.24	0	0
565.689	13.09	2288.25	0	0	0
566.191	13.32	0	0	0	0
566.191	13.09	0	0	0	0
566.223	2.04	0	1.28031e+06	1097.36	1.41993e+06
568.218	8.29	2448.1	5728.16	2339.37	5441.27
568.457	12.42	0	0	0	0
569.461	12.42	1147.45	2528.43	1618.36	1028.2
570.176	8.86	3002.86	16552	1327.99	13899.8
573.488	10.43	930.188	658.61	835.129	0
573.488	11.25	387575	378997	208076	192469
574.353	12.55	0	0	0	0
574.491	10.43	0	0	0	0
576.411	9.81	3.46362e+06	4.08454e+06	3.46819e+06	3.91185e+06
576.507	10.49	850.083	0	746.994	0
577.51	10.49	0	732.766	0	0
580.457	11.04	0	0	0	0
581.243	12.27	7987.12	12623	12857.7	12516.5
582.246	12.27	843.207	0	1481.01	1653.76
582.322	12.61	0	0	0	0
583.325	12.61	0	0	0	0
585.413	11.03	2.93189e+06	2.67453e+06	1.76418e+06	1.9404e+06
586.416	11.03	6446.58	0	0	0
588.186	7.95	2402.67	3938.82	0	6366.61
589.19	7.95	35979.5	56086.8	31710.5	36704
590.426	10.01	0	0	0	750.741
593.247	6.15	78419.9	82839.9	76340.9	74072.9
594.473	11.11	0	0	0	0
595.423	6.15	0	0	0	0
597.413	11.07	0	0	0	769.404
597.488	10.42	0	0	0	0
598.353	12.5	886.792	0	0	0
599.429	11.1	3.29942e+06	3.01276e+06	2.09029e+06	2.36439e+06
599.503	10.49	0	0	0	0
603.388	12.44	64782.8	65338	69619.5	63403.7
613.483	11.84	2.96055e+06	2.27333e+06	0	0
613.483	11.49	2.12241e+06	0	0	1012.33
614.486	11.5	2438.46	1121.64	0	0
614.486	11.86	1269.66	0	0	1712.25
615.499	11.93	0	0	0	0
615.499	11.56	0	0	0	0
616.502	11.93	0	0	0	0
617.184	7.42	4.69775e+06	4.18566e+06	3.13224e+06	4.11695e+06
617.514	11.64	0	0	0	0
620.437	9.77	3.26437e+06	3.35665e+06	3.35465e+06	3.2723e+06
621.311	11.99	0	658.223	694.998	589.975
625.255	9.14	1.84122e+07	1.44999e+07	7.87434e+06	1.35822e+07
626.258	9.14	155086	5.67186e+06	52285	5.38287e+06
634.453	9.98	0	0	0	816.629
636.24	4.24	2.42319e+06	1.93193e+06	0	2.24651e+06
637.305	12.27	1671.32	738.486	0	601.314
637.807	12.27	0	628.128	0	0
638.308	12.27	0	1049.18	0	809.839
639.134	4.23	5.64754e+06	4.29312e+06	0	5.90263e+06
639.312	12.27	0	0	0	0
640.314	12.27	0	0	0	0
642.048	4.24	3.98563e+06	3.20696e+06	0	4.118e+06
643.265	8.16	1.44342e+06	2.13945e+06	0	1.15267e+06
643.265	8.52	1.42903e+06	2.11509e+06	11375	1.37599e+06
644.392	10.82	0	0	0	0
645.434	12.7	1098.31	617.685	0	625.406
645.818	12.27	0	0	0	0
646.32	12.27	0	1815.25	0	1338.81
648.296	12.27	0	787.604	0	0
648.798	12.27	0	674.361	0	0
654.332	12.27	0	731.598	0	0
654.833	12.27	1009.63	0	0	0
655.335	12.27	0	0	0	0
656.338	12.27	0	836.455	0	1966.66
656.809	12.27	0	0	0	0
657.311	12.27	0	0	0	0
657.812	12.27	0	0	0	0
659.287	12.27	0	0	0	0
659.789	12.27	0	0	0	0
660.29	12.27	0	0	0	1587.67
661.203	9.75	6.5751e+06	4.19296e+06	2.6897e+06	3.77958e+06
661.293	12.27	0	0	598.216	0
662.206	9.75	2.42588e+06	7632.43	0	1175.56
663.454	12.71	0	0	0	0
666.64	12.68	0	0	0	0
669.223	10.31	5128.13	5647.71	791.232	5202.87
671.239	11.16	3958.68	3096.29	2364.02	7855.89
672.242	11.16	1103.33	1380.06	0	0
673.481	12.18	758.951	0	0	796.028
673.481	12.61	788.325	0	0	711.602
677.156	10.16	275577	195463	117601	203265
677.234	9.66	144812	133867	67820.5	101850
678.006	6.15	0	0	0	0
680.546	11.49	1333.41	0	0	0
681.55	11.49	0	0	0	0
682.363	12.27	0	0	0	649.724
683.185	9.74	1322.24	1395.14	0	841.162
683.332	5.68	8.76228e+06	1.92569e+07	6.087e+06	1.69758e+07
683.366	12.27	0	0	0	558.508
683.574	14.13	0	0	0	0
684.336	5.68	3.74517e+06	8.45481e+06	0	7.21634e+06
685.255	10.22	6736.7	1527.54	2031.79	4237.34
685.589	14.16	688.925	0	0	0
686.358	11.63	740.325	0	0	0
686.439	10.97	0	0	0	0
686.593	14.16	0	1344.21	0	0
687.234	11.11	6910.21	3498.19	0	1964.42
687.362	11.63	1398.26	0	0	0
688.237	11.16	2945.38	0	0	1348.56
688.491	11.61	0	0	622.668	734.412
690.507	11.71	0	0	0	0
691.213	9.62	27269.6	16885.1	7478.09	20127.6
695.166	13.44	0	684.739	0	554.686
696.169	13.44	641.109	795.046	0	0
696.541	11.43	8.10114e+06	4.33776e+06	3.41749e+06	3.35924e+06
697.172	13.44	651.672	0	0	559.536
697.362	12.27	0	0	0	0
697.545	11.43	3.51821e+06	1.89486e+06	1.46216e+06	1.41785e+06
697.589	14.19	0	1659.07	0	0
698.366	12.27	0	698.457	0	0
698.548	11.42	0	0	0	0
698.593	14.19	4297.59	4553.8	7886.04	3796.89
699.56	11.49	0	0	0	0
699.605	14.2	54569.2	54478.4	59035.4	62481.6
702.507	11.72	15388.9	5290.14	782.494	0
710.358	12.27	0	884.194	0	0
711.361	12.27	0	0	0	0
714.39	11.64	0	0	0	0
714.507	11.77	57770.4	11277.5	2554.14	16876.1
714.552	11.43	7.95041e+06	4.3921e+06	3.39445e+06	3.31636e+06
715.393	11.64	811.188	0	0	0
715.511	11.77	1433	813.895	0	695.575
715.555	11.43	3.45306e+06	1.91375e+06	1.42417e+06	1.41825e+06
716.523	11.82	7.31848e+06	6.45883e+06	3.59344e+06	2.61621e+06
717.148	9.89	0	0	0	0
717.526	11.82	3.10887e+06	2.75326e+06	1.51841e+06	0
718.529	11.84	0	0	0	0
719.463	12.17	0	1548.22	0	0
721.218	12.14	0	0	0	713.635
722.222	12.14	770.842	0	0	0
722.395	12.27	0	0	0	0
723.398	12.27	0	0	0	0
725.176	10.99	1.33922e+07	4.54122e+06	7.39538e+06	4.4306e+06
725.177	8.62	6220.6	16570.2	5152.88	18004.3
725.213	10.23	1.44506e+07	4.85086e+06	7.87345e+06	4.76308e+06
726.18	10.99	6.22889e+06	2.10603e+06	3.52196e+06	2.08049e+06
726.18	8.62	0	2193.66	714.628	2906.38
726.216	10.23	6.33465e+06	2.14107e+06	3.62811e+06	2.1053e+06
726.292	6.16	0	0	2216.08	0
727.183	10.99	1.43573e+06	490224	799201	470455
727.219	10.22	1.54734e+06	11331.6	4948.49	3093.65
727.229	11.6	192343	49713.1	44276.2	39781.8
727.229	8.26	2482.83	1339.35	632.973	1899.82
728.232	11.6	73188.5	13821.6	17747.3	12523
728.797	6.16	0	0	0	0
729.241	6.25	2.25035e+06	2.85846e+06	0	834.041
730.245	6.15	0	796.152	0	0
730.539	11.9	3084.53	0	2783.23	0
731.247	6.16	0	754.754	533.151	0
732.208	6.15	20021.6	22442.9	3331.53	15469.4
736.204	1.65	0	1.22876e+06	1.42059e+06	0
736.491	11.72	1035.64	0	714.779	0
736.534	11.43	9.42187e+06	5.53187e+06	4.4976e+06	4.26101e+06
737.177	9.97	6851.79	2144.09	2358.52	5453.73
737.25	11.96	0	0	0	0
737.494	11.72	0	0	0	0
737.537	11.43	4.15359e+06	2.39566e+06	1.94902e+06	1.83716e+06
738.253	11.96	0	0	0	0
738.507	11.77	3.44812e+06	0	0	0
738.92	6.14	0	0	743.479	0
739.256	11.96	0	0	0	0
739.51	11.79	1.96216e+06	1.41198e+06	0	708.105
740.523	11.83	0	5.39637e+06	4.28871e+06	2.85077e+06
741.526	11.83	0	2.39459e+06	1.88939e+06	0
741.947	6.15	0	699.781	0	0
742.534	11.89	975.751	0	0	0
743.542	11.93	0	0	0	0
744.554	11.97	0	0	0	0
745.501	11.26	0	831.243	0	0
745.558	11.98	0	0	0	776.832
747.517	11.31	0	0	631.14	0
748.475	7.43	0	0	0	0
748.476	10.81	0	0	0	0
748.543	12.71	30154.4	17456.5	6446.8	1577.14
751.874	7.39	0	0	0	0
752.224	11.45	7566.16	0	883.309	748.719
753.281	11.8	0	0	0	0
754.284	11.8	0	0	0	0
754.421	11.64	0	0	780.241	0
755.287	11.8	0	0	0	0
755.295	7.4	0	0	0	0
755.424	11.64	1888.66	0	0	0
756.52	13.25	0	0	0	0
756.554	12.02	8.55555e+06	4.3963e+06	3.14333e+06	2.92899e+06
757.557	12.64	790.908	0	0	0
757.557	12.32	3449.29	3439.9	2591.6	0
757.558	12.02	3.82411e+06	1.94502e+06	0	0
758.569	12.09	4.1781e+07	2.42156e+07	1.88601e+07	1.39108e+07
758.744	7.45	0	0	0	0
759.573	12.09	1.89975e+07	1.10584e+07	8.51917e+06	6.25476e+06
760.489	11.77	0	0	0	698.137
760.512	11.15	0	0	0	0
760.576	12.08	3.57815e+06	2.00395e+06	1.64147e+06	0
760.583	12.18	0	0	0	1384.5
761.304	6.49	2.23197e+06	2.22884e+06	0	0
761.516	11.15	0	0	0	0
761.584	12.13	0	0	0	0
762.307	6.41	622.953	0	4021.82	0
762.492	11.22	0	0	0	0
763.495	11.22	0	0	0	0
764.544	11.32	4538.7	0	852.655	0
765.547	11.32	0	0	0	0
766.538	11.96	0	1120.37	0	699.461
767.26	11.84	0	0	1248.55	0
767.484	11.25	0	0	0	0
768.263	11.84	0	0	0	0
768.554	12.01	0	0	0	0
769.167	9.85	0	792.385	725.916	783.859
769.276	11.19	0	0	925.395	0
769.499	11.32	0	0	653.218	0
770.17	9.85	959.284	0	0	0
770.279	11.19	0	0	0	722.433
770.502	11.32	0	0	0	0
772.585	12.24	3090.01	2296.89	1782.42	0
773.097	1.73	1.05531e+06	2.21061e+06	2.39691e+06	1.35397e+06
773.588	12.24	1052.76	2231.86	0	0
778.537	11.97	3.60794e+06	6627.72	821.182	780.67
779.541	11.96	887.867	1475.22	1340.04	0
780.553	12.06	2.55682e+07	1.2607e+07	1.07358e+07	9.52545e+06
781.239	11.96	0	0	0	0
781.557	12.06	1.22181e+07	5.86913e+06	5.08348e+06	4.36538e+06
782.569	12.11	4.32312e+07	1.88744e+07	1.81062e+07	1.42501e+07
783.255	11.13	0	0	0	0
783.573	12.11	2.00584e+07	9.04747e+06	8.54614e+06	6.58251e+06
784.576	12.09	3.31967e+06	1.4312e+06	1398372	0
784.584	12.2	6.39472e+06	3.14872e+06	2.52224e+06	0
785.588	12.2	2.9775e+06	0	0	0
786.601	12.33	4.79108e+06	2.56476e+06	1.76055e+06	0
787.604	12.34	2.24505e+06	619.145	0	0
788.608	12.33	0	0	0	0
790.38	9.18	0	1145.47	746.811	0
792.562	11.84	3.11053e+06	2.34039e+06	0	0
793.566	11.85	1.49392e+06	0	705.189	0
794.577	11.93	729.298	0	0	0
795.335	9.18	0	0	0	0
797.518	11.84	4.78343e+06	3.65162e+06	1.95137e+06	2768.7
798.209	5.67	4.78104e+06	634.436	0	5.42173e+06
798.521	11.85	2.35093e+06	0	0	0
799.533	11.93	0	0	0	0
799.568	11.57	0	0	843.397	0
800.617	12.46	53158.6	32569.9	4208.82	9429.49
801.62	12.46	7251.54	2712.81	671.015	662.591
804.551	12.11	9.73124e+06	4.91621e+06	5.06479e+06	4.03197e+06
805.555	12.11	4.75704e+06	2.34764e+06	2.39449e+06	0
808.585	12.25	0	2379.92	0	0
809.588	12.25	864.358	737.063	786.969	0
810.6	12.31	839.753	0	0	0
811.604	12.31	0	0	0	0
812.612	12.36	0	0	0	0
814.632	12.58	51400.9	41393.1	33847.6	16740.7
815.636	12.58	20379.6	18410.4	7851.09	7048.49
828.648	12.65	0	791.254	678.854	0
829.651	12.65	0	0	0	0
833.518	10.43	0	0	0	0
835.533	10.49	0	0	0	0
842.663	12.77	0	0	0	0
843.667	12.77	7128.3	3576.8	0	0
852.56	10.49	0	0	0	0
853.563	10.49	0	0	0	0
855.5	10.42	0	0	0	0
856.679	12.86	0	0	0	0
857.515	10.5	0	0	0	0
870.695	12.96	0	616.699	0	0
871.698	12.96	0	0	0	0
878.164	6.15	0	0	0	0
880.352	6.13	0	0	503.086	0
884.288	6.26	1.27162e+06	0	0	1.23895e+06
887.568	13.79	663.227	0	0	0
888.168	6.15	0	0	0	0
888.252	6.22	0	2.10039e+06	2.47704e+06	0
888.572	13.79	0	721.723	0	0
892.159	6.16	0	0	0	0
892.242	6.16	0	0	0	0
894.525	6.27	1.47441e+06	0	0	1.32771e+06
898.559	6.25	3.49448e+06	2.77856e+06	2.97098e+06	4.10861e+06
902.619	6.23	0	2.00648e+06	1.95365e+06	0
914.165	6.29	2.82594e+06	2.06155e+06	2.17261e+06	2.694e+06
918.332	6.28	5.02011e+06	4.35189e+06	7.63278e+06	4.87852e+06
922.528	6.28	3.63741e+06	2.12668e+06	5.14056e+06	0
934.646	11.62	0	0	0	0
935.65	11.62	0	0	0	0
939.602	11.62	0	0	0	0
940.605	11.62	0	0	0	0
948.742	13.19	0	0	0	0
954.615	11.49	1.62291e+06	0	0	0
955.618	11.5	0	0	0	0
956.63	11.56	0	0	0	0
959.57	11.49	1.72069e+06	0	0	0
960.574	11.5	0	0	0	0
975.46	12.27	0	0	0	0
1004.41	6.15	0	0	0	0
1017.99	6.14	0	0	0	0
1031.97	6.15	704.255	0	0	0
1033.67	6.51	2.39022e+06	0	1.66587e+06	0
1038.36	6.48	5.37617e+06	614.068	4.29738e+06	4.12037e+06
1043.08	6.5	4.13509e+06	0	3.24519e+06	0
1046.36	6.15	0	0	0	0
1062.95	6.52	4.65861e+06	0	1.04985e+07	5.67315e+06
1067.84	6.47	0	23169.9	0	4.33979e+06
1072.77	6.58	13357.2	11307.6	0	7825.76
1090.12	5.66	5.79273e+06	6.72749e+06	0	6.5791e+06
1235.87	6.15	0	0	0	0
1242.43	6.15	0	0	0	0

## Sheet: GFL
m/z	Retention time	GFL-A	GFL-B	GFL-C	GFL-D
102.055	1.23	123130	2.88697e+06	122786	96917
102.055	1	3.21988e+06	4.35763e+07	1.47926e+06	1.94912e+06
102.16	5.61	422.953	2.29649e+06	2.35141e+06	12648.6
104.107	0.99	4.13711e+07	3.03858e+07	2.70138e+07	3.01303e+07
105.07	1.63	4.51702e+06	6.1106e+06	4.96947e+06	4.4596e+06
106.155	5.63	24821.6	22719.5	23320.4	1.27812e+06
107.212	5.63	6253.21	5768.29	2.32027e+06	2.49462e+06
109.007	5.63	2.26431e+06	2.3841e+06	1.8791e+06	107344
110.015	5.63	10502.4	2.62269e+06	1.85437e+06	2.30128e+06
111.023	5.63	238247	231266	1.76695e+06	272437
113.038	5.63	4.04169e+06	15673.4	2.45801e+06	3.80096e+06
113.101	5.6	272913	258146	1.12015e+06	1.31443e+06
114.047	5.61	40218.7	29439	1.59443e+06	31665.9
115.054	5.63	1.32657e+07	1.27e+07	1.21154e+07	1.27884e+07
115.054	6.2	961414	923190	3.16769e+06	3.73179e+06
115.054	5.95	539791	530957	957860	535004
115.054	1.71	3.52455e+06	2.38854e+06	471641	2.6881e+06
116.071	1.07	5.04115e+07	7.91805e+07	9.02837e+07	4.12881e+07
116.071	2.91	5.89638e+07	237526	9.71509e+07	4.52617e+07
116.071	1.66	74807.2	207106	73715.3	74176.9
117.034	4.81	3.00803e+06	2.24041e+06	2.17003e+06	3.44795e+06
117.034	5.48	1.95306e+06	1.80038e+06	126802	2.14882e+06
117.074	1.07	2.64239e+06	4.22239e+06	4.81585e+06	2.05193e+06
118.065	2.37	4.24056e+06	7.62794e+06	5.64641e+06	8.22768e+06
118.086	1.09	7.70099e+06	1.04585e+07	1.29087e+07	9.72507e+06
119.096	6.51	882893	146119	101121	1.23199e+06
120.066	1.02	4.20885e+06	4.16838e+06	5.06707e+06	3.7113e+06
121.065	1.37	5.82615e+07	2.8025e+07	2.40921e+07	4.22867e+07
122.015	6.2	1.30121e+06	11968.4	14155.3	13405.9
122.015	5.63	120773	3.30763e+06	111480	126857
122.068	1.37	4.77276e+06	2.36174e+06	2.01402e+06	3.54985e+06
122.096	1.63	3.99581e+06	4.91452e+06	4.0892e+06	3.99136e+06
123.041	5.65	46894.7	38211.2	37054.3	2.16438e+06
123.258	5.58	0	1266.61	0	2.64754e+06
126.046	5.63	109860	93042.5	4.77084e+06	120608
126.046	6.2	42535.3	2.23372e+06	2.10583e+06	34281.9
127.039	1.06	34933	5.50069e+06	5.30731e+06	6.09987e+06
127.054	5.63	1.36958e+06	823488	295465	1.44737e+06
130.05	1.02	1.96926e+07	2.38479e+07	3.27018e+07	2.09109e+07
130.05	1.23	1.79861e+06	1.81945e+06	2.17359e+06	1.4442e+06
130.065	6.23	8.91651e+06	209190	7.02337e+06	7.70919e+06
130.065	6.54	3.6582e+06	183416	145392	2.47551e+06
130.065	5.86	239621	157806	155033	134977
132.102	1.21	1.79668e+07	2.87639e+07	2.26857e+07	2.46582e+07
133.061	1.02	550044	2.69091e+06	3.50625e+06	540513
133.105	1.2	805954	1.84311e+06	1.39887e+06	1.56271e+06
134.045	1.02	1.67205e+06	1.60372e+06	2.28708e+06	1.88544e+06
135.035	7.8	2.0593e+06	84260.6	77839.2	85373.3
137.039	5.63	3.60021e+06	3.5262e+06	82836.2	90305.7
137.06	1.13	1.33266e+08	7.48769e+07	7.44787e+07	9.74513e+07
138.046	5.63	2.09789e+06	34934.4	2.07455e+06	1.87671e+06
138.063	1.13	1.08511e+07	6.05685e+06	10488.9	7.91747e+06
138.091	1.37	2.7436e+07	1.32554e+07	1.11956e+07	2.00815e+07
139.054	5.63	4.29391e+07	4.20396e+07	3.9321e+07	4.26419e+07
139.054	6.2	1.04505e+07	1.11958e+07	9.49206e+06	9.48654e+06
139.054	5.96	4.36166e+06	4.19224e+06	3.13945e+06	4.13384e+06
139.095	1.36	2.37888e+06	480250	464788	1.71648e+06
140.058	5.63	34878.6	34988.9	36516.4	4.65987e+06
143.179	5.63	4649.23	1.55792e+06	5608.76	1.66446e+06
144.081	2.51	4.91124e+06	7.20925e+06	5.17083e+06	6.52249e+06
145.028	4.81	4.26631e+06	3.17339e+06	3.15619e+06	5.05661e+06
145.029	5.47	2.56762e+06	2.35339e+06	2.111e+06	2.82727e+06
145.05	1.37	1.44089e+06	169909	1.50901e+06	187353
145.05	1.05	1.3103e+06	3.37769e+06	3.59148e+06	3.83733e+06
146.06	2.37	83221.1	3.04446e+06	2.09889e+06	3.11646e+06
146.717	6.19	1.50252e+06	650.085	1.37223e+06	1.57702e+06
147.044	6.24	468147	1.64818e+06	328104	442305
147.044	6.53	143312	529722	57415.6	67766.9
147.044	5	1.7747e+07	1.41355e+07	1.12699e+07	1.68334e+07
147.044	6.03	1.08003e+07	473810	4.61549e+06	8.41773e+06
147.076	1.02	5.20689e+07	6.3624e+07	8.94148e+07	5.49413e+07
148.06	1.03	1.08103e+07	9.30123e+06	9.35067e+06	1.1372e+07
149.056	1.01	7.31064e+06	5.95307e+06	8.26723e+06	5.42445e+06
149.06	4.81	5.28569e+06	4.12261e+06	3.99093e+06	173067
149.06	5.48	5.05445e+06	123126	4.06962e+06	5.36894e+06
149.191	6.28	0	0	2.01375e+06	0
150.046	5.63	4.98896e+07	5.00937e+07	4.48831e+07	4.88176e+07
150.046	6.2	2.57436e+07	2.66936e+07	2.24546e+07	2.31803e+07
150.046	5.96	8.13048e+06	7.70215e+06	5.48416e+06	7.38598e+06
151.05	6.2	2.0585e+06	2.88731e+06	2.52778e+06	2.66265e+06
151.054	5.63	436358	3.52228e+06	3.26534e+06	394639
152.062	5.63	7.96244e+07	7.97633e+07	7.30231e+07	7.90413e+07
152.062	6.2	4.42412e+07	4.23152e+07	3.82559e+07	4.01503e+07
152.062	6.53	5.01631e+06	7.72123e+07	7.10024e+07	7.81498e+07
152.062	5.96	3.41394e+06	3.21268e+06	70800.4	3.23624e+06
152.062	7	3.86347e+07	1.58956e+06	3.22884e+07	3.348e+07
152.071	1.02	6.3629e+06	2.19858e+06	2.00293e+06	2.15211e+06
152.071	1.7	517105	90375.4	79032.6	81746.7
153.065	6.2	304628	5.18356e+06	268984	273480
154.086	1.13	1.41197e+08	7.85396e+07	7.90797e+07	1.04507e+08
154.086	2.2	1.63887e+08	9.14733e+07	9.0875e+07	323011
154.086	1.49	12075.9	15183	13383.9	767423
155.034	1.14	1.57952e+06	34684.4	36237.3	32868.8
155.049	5.63	43823.9	2.33035e+06	35757.5	2.44089e+06
155.09	1.13	1.18994e+07	6.69177e+06	209762	9.47596e+06
156.077	0.95	5.7428e+06	4.66598e+06	3.5059e+06	3.51717e+06
157.011	1.59	263923	179254	71475.2	74569.7
157.011	1.24	2.48054e+06	2.79626e+06	3.22011e+06	2.66609e+06
158.093	0.97	3.23077e+06	2.1794e+06	923549	1.84534e+06
159.286	6.19	3.23767e+06	2.64786e+06	3.15295e+06	3.49525e+06
160.076	1.71	9.33428e+07	6.15126e+07	5.48887e+07	7.28595e+07
161.039	5.63	2.91109e+06	2.94425e+06	5.49025e+06	2.78583e+06
161.079	1.71	9.87689e+06	6.59523e+06	5.86626e+06	7.79969e+06
161.232	6.19	3.96174e+06	3.08847e+06	3.825e+06	4.35237e+06
162.046	5.62	5.14457e+06	48627.4	42367.8	43077.2
163.054	6.71	1.46264e+07	1.44017e+07	1.70415e+07	1.51159e+07
163.054	5.63	172812130	1.74528e+08	1.51506e+08	166776000
163.054	6.2	5.06164e+07	5.84312e+07	4.69662e+07	4.68026e+07
163.054	5.96	1.36345e+07	1.27982e+07	9.51614e+06	1.28393e+07
164.058	5.63	244959	2.2676e+07	251051	247780
164.074	0.95	5.83754e+06	3.06356e+06	0	0
165.07	5.63	291606526	285707658	2.72289e+08	2.92937e+08
165.07	6.2	6.39809e+07	6.85885e+07	5.90006e+07	6.08641e+07
165.07	6.54	7.08248e+06	2.76696e+08	2.64885e+08	5.43822e+06
165.07	5.96	2.55481e+07	2.53554e+07	1.75308e+07	2.38209e+07
166.073	5.63	4.01121e+07	161764	3.81175e+07	4.0173e+07
166.086	1.1	3.69645e+06	76355.9	75218.7	80946.4
166.086	1.58	4.67301e+06	4.96387e+06	4.51238e+06	5.88971e+06
167.077	5.63	202093	2.18622e+06	191405	2.3874e+06
167.282	6.2	1.33305e+06	772.777	1.11099e+06	1.26329e+06
168.057	5.63	50945.8	1.86181e+07	1.72088e+07	42464.3
169.065	5.63	3.41039e+07	3.42844e+07	3.12841e+07	3.3225e+07
169.065	6.2	1.86169e+07	1.83956e+07	1.60112e+07	1.64706e+07
170.06	2.36	382393	1.43145e+06	389358	374248
170.068	5.62	2.7977e+06	2.46796e+06	3.64495e+06	2.59901e+06
170.068	6.2	2.1035e+06	2.13831e+06	1.78931e+06	561950
174.046	6.19	608241	601694	3.98105e+06	3.86007e+06
175.05	5.63	1.49912e+06	82812	74117.6	77189.5
175.119	0.97	1.42668e+08	1.03247e+08	6.08305e+07	8.0814e+07
176.062	5.63	1.18097e+08	1.18139e+08	107688396	1.15737e+08
176.062	6.2	57501537	6.43277e+07	5.29005e+07	5.38774e+07
176.062	6.68	7.90147e+06	7.84079e+06	9.37818e+06	8.50667e+06
176.062	5.96	2.71785e+07	2.66215e+07	1.83823e+07	2.51468e+07
176.122	0.97	9.10328e+06	6.50998e+06	4.33751e+06	5.13848e+06
177.055	4.81	4.54799e+07	3.48388e+07	3.44557e+07	5.4197e+07
177.055	5.47	5.19838e+07	4.84405e+07	4.2538e+07	5.65558e+07
177.055	6.61	5.06485e+06	6.53543e+06	484286	6.44916e+06
177.055	5.12	169560	179758	175571	1.27074e+06
177.068	6.19	1.5636e+07	2.88858e+07	7.16354e+06	7.30704e+06
177.102	1.71	2.18432e+07	1.41552e+07	1.24261e+07	1.68649e+07
178.058	4.81	4.61521e+06	3.55578e+06	3.50789e+06	5.50342e+06
178.078	5.63	6.97795e+07	6.99543e+07	6.54134e+07	7.07266e+07
178.078	6.2	3.92911e+07	3.97288e+07	3.56077e+07	3.66991e+07
179.081	6.2	1.19792e+07	5.81943e+06	5.02595e+06	5.09133e+06
179.085	5.63	2.00073e+07	1.16988e+07	1.91057e+07	2.04529e+07
180.087	1.04	17285.7	2.8647e+06	3.72412e+06	5.93976e+06
180.089	5.63	1.50762e+06	2.76348e+06	2.72114e+06	2.59349e+06
180.089	6.2	1.68767e+06	1.37807e+06	37669.5	1.53897e+06
181.065	5.63	9.82511e+06	412251	396796	401347
182.081	1.49	4.9367e+06	5.30799e+06	3.99176e+06	5.92143e+06
183.081	5.63	407270	364771	359677	1.41395e+06
183.241	5.62	20197.6	17996.3	16167.5	1.91271e+06
184.073	1.02	3.92373e+06	2.29633e+06	2.72589e+06	3.46624e+06
185.06	5.63	368951	1.41331e+06	381489	1.4424e+06
187.054	5.63	309566	2.73718e+07	2.21511e+07	317331
187.054	6.2	425971	1.65814e+07	408268	411508
188.062	5.63	4.69696e+06	4.01255e+06	4.12756e+06	4.66486e+06
188.071	2.37	7.07776e+06	1.33332e+07	9.48297e+06	1.40144e+07
188.071	6.23	4.88307e+07	3.1759e+07	3.80157e+07	4.2424e+07
188.071	6.54	2.42527e+07	8.06855e+06	8.38024e+06	1.58319e+07
189.07	6.71	1.19827e+08	1.16883e+08	145549960	1.30491e+08
189.07	5.63	2.37174e+08	2.38059e+08	2.15281e+08	2.33005e+08
189.07	6.2	120975482	1.26472e+08	1.07574e+08	1.10661e+08
189.07	10.83	1.76853e+06	208752	194581	190125
189.07	5.95	7.11065e+06	80389.7	4.91829e+06	6.47333e+06
189.074	2.37	148817	1.49696e+06	77957	1.60607e+06
189.135	0.99	3.46158e+06	3.02439e+06	0	2.09704e+06
190.073	6.71	1.82751e+07	1.80785e+06	1.5901e+06	1.93593e+06
190.073	6.2	1.84725e+07	56732.7	47713.2	48284.3
190.073	5.63	3.69357e+07	3.08639e+06	3.37076e+07	3.62306e+07
191.085	6.2	357853	9.45493e+06	7.95019e+06	321741
191.085	5.63	2.27235e+07	2.14882e+07	2.20285e+07	2.305e+07
192.089	5.62	2.30426e+06	1.91812e+06	3.43256e+06	3.60742e+06
192.102	1.65	1.32367e+07	1.23765e+07	1.93343e+06	1.20027e+07
193.065	6.19	60672.2	59686.2	5.61965e+06	5.76223e+06
193.117	5.63	62515.1	69869.1	2.0347e+07	1.45577e+06
195.08	5.63	117033	110888	4.46687e+06	2.11413e+06
197.101	0.96	4.37742e+06	0	0	0
198.097	1.03	5.66887e+06	5.59927e+06	7.98371e+06	8.35902e+06
199.023	6.19	2.66198e+06	9789.02	13055.6	2.68517e+06
200.062	6.19	5.24816e+06	6.50816e+06	4.71083e+06	4.91681e+06
202.078	5.63	17774.5	1.56153e+07	11540.2	26092.5
202.078	6.19	53780.3	1.31851e+07	23717.5	1.00976e+07
203.053	1	56979.1	54223.2	2.03527e+06	2.06999e+06
203.053	1.39	67213.8	72485.1	68156.9	103779
203.081	5.62	1.43342e+06	1.9437e+06	38675.7	39843.4
203.081	6.19	1.67502e+06	1.91999e+06	39006.5	38711
204.057	5.62	1.13487e+06	6500.25	1.65378e+06	7334.55
205.065	6.2	1.53386e+07	1.65071e+07	2.459e+06	1.4471e+07
205.065	5.96	8.20665e+06	8.16016e+06	1.24257e+06	7.40766e+06
205.097	2.37	1.01612e+07	1.86392e+07	1.36352e+07	2.00246e+07
205.163	5.6	19676.4	19645.2	17982.1	2.27964e+06
206.101	2.37	95953.1	2.12161e+06	100336	2.28405e+06
207.08	5.63	2.30637e+07	86491.9	2.19059e+07	2.4029e+07
208.088	5.63	28937.7	24272	20468.4	5.36847e+06
209.096	5.63	53163.1	4.74329e+06	4.96369e+06	41995.4
210.058	1.73	3.06526e+06	2.70228e+06	3.639e+06	3.03342e+06
210.061	1.31	8.0726e+06	51444.2	50326.7	7.18248e+06
210.067	6.19	73596.9	1.4049e+06	45615.4	60846.5
213.075	0.97	8.93489e+06	0	0	0
215.016	1.82	7.19257e+06	335235	2.51163e+06	5.23143e+06
215.016	1.31	50168.4	2.41006e+06	58982.2	54563.3
217.065	5.63	3.63856e+06	168711	3.04432e+06	153027
218.072	6.71	143492	175884	2.6294e+06	188988
218.073	5.62	8.70866e+06	8.16852e+06	1.08128e+07	1.1907e+07
218.073	6.2	5.97342e+06	6.45183e+06	5.55697e+06	5.34092e+06
219.08	5.63	1.45512e+07	1.40996e+07	139367	1.47701e+07
219.116	6.24	1.3439e+06	8.93727e+06	69034.2	68492.2
220.052	5.62	2.04664e+06	26628.2	3.17902e+06	23399.4
221.06	5.63	176121	2.06814e+07	165672	2.16326e+07
222.067	6.2	77540.6	2.17971e+06	78345.9	67571.6
223.075	5.63	369810	410797	5.7954e+06	6.0045e+06
224.083	5.63	2.75816e+06	34371.4	1.67981e+06	2.53611e+06
229.065	6.19	1.36735e+06	1.6572e+06	90438.6	1.23907e+06
230.248	10.48	5.3472e+06	5.11333e+06	5.08315e+06	5.18782e+06
231.08	6.19	5.91423e+06	7.3603e+06	5.99171e+06	5.99257e+06
234.067	5.63	3.29048e+06	3.01846e+06	2.87355e+06	3.30703e+06
235.075	5.61	9.1828e+06	24700.2	23690.5	22813.5
235.078	2.02	4.39188e+06	168189	251416	233150
236.083	5.63	38807.7	27213.5	7.4395e+06	7.80935e+06
236.083	6.19	5.82467e+06	6.56394e+06	5.74507e+06	5.94115e+06
237.055	6.2	150297	1.96565e+06	120736	110151
237.055	5.63	67968.7	2.54001e+06	56569.2	2.54775e+06
238.062	5.61	30927.6	23563.7	16920.2	1.18612e+06
238.062	6.19	7.0223e+06	8.37439e+06	7.14363e+06	7.24912e+06
239.107	5.61	73208.4	30544.4	857132	36379.5
240.074	6.19	2.71994e+06	2.05841e+06	2.60025e+06	2.97526e+06
243.089	2.03	3.87127e+07	9.16556e+06	4.76135e+06	9.96263e+06
245.06	6.2	58090.7	45610.2	2.41578e+06	2.46221e+06
246.067	6.71	237951	95390.9	143991	5.94185e+06
246.068	10.83	2.74534e+06	13880.6	8299.65	13609.2
246.113	4.93	25833	13444.2	4.80236e+06	8535.74
246.113	3	64554.3	16401.9	2.34633e+06	37272.1
247.075	6.71	694898	1.88672e+07	2.49873e+07	2.28445e+07
247.075	6.2	4.51509e+07	4.69147e+07	4.0859e+07	4.19799e+07
247.12	5.32	6.46293e+06	734050	4.34228e+06	555910
248.079	6.71	3.64582e+06	3.45527e+06	4.53953e+06	4.09774e+06
248.079	6.2	7.81182e+06	8.01287e+06	7.10729e+06	7.15696e+06
248.128	4.81	9.97821e+06	7.42724e+06	7.29537e+06	1.17516e+07
249.055	5.62	2.02899e+06	242959	3.04782e+06	862393
249.132	4.8	16178.1	15791.6	16071.4	1.65695e+06
250.062	5.62	2.98602e+06	17064.4	4.19696e+06	39476.6
251.107	6.19	30048.3	1.95808e+06	20253.6	1.59249e+06
252.078	5.63	2.51154e+06	3.47096e+06	3.4206e+06	3.18243e+06
253.086	6.19	65010.6	6.72946e+06	5.65715e+06	5.663e+06
253.086	5.63	158023	104673	4.23671e+06	4.40303e+06
254.387	6.19	2.70359e+06	2.06956e+06	2.58498e+06	2.94024e+06
258.11	1.02	1.26202e+07	1.59605e+07	1.45579e+07	1.61121e+07
260.071	10.83	3.02964e+06	1.76295e+06	1.76833e+06	1.70411e+06
261.079	10.83	4.38929e+06	200262	217552	207036
264.078	6.19	24285.6	5.62388e+06	4.87904e+06	4.92844e+06
264.078	5.63	5.04225e+06	4.64788e+06	4.74033e+06	5.01768e+06
265.086	5.63	3.00782e+07	954675	964003	1.32147e+06
265.086	6.21	1.18995e+07	39370.3	36150.3	37185.7
265.086	5.96	1.14828e+07	31714.9	29291	32587.4
265.154	4.81	2.02282e+08	155319264	1.53312e+08	2.46541e+08
266.089	5.62	204855	131009	144600	3.22595e+06
266.089	6.2	1.96111e+06	202349	1.82032e+06	1.97029e+06
266.158	4.81	3.0425e+07	2.31886e+07	2.29075e+07	3.59315e+07
267.065	5.63	24018.2	17935.6	3.98509e+06	4.33382e+06
267.102	6.19	27109.7	1.8746e+06	15239.5	19514.6
267.161	4.8	1.74129e+06	21275.3	18593.4	2.11425e+06
269.081	5.61	1.41235e+06	1.4053e+06	2.36429e+06	2918.6
272.128	3.22	4.51094e+06	29995.2	34550.5	26969.8
274.086	7.41	6.94087e+06	5.79924e+06	4.99037e+06	7.89791e+06
275.058	7.8	2.30794e+06	130435	146156	147852
275.07	6.71	4.63114e+07	4.36332e+07	5.77823e+07	5.26276e+07
275.07	6.23	23459119	1.51108e+07	1.74976e+07	1.98626e+07
276.066	10.48	7.66219e+06	27775.8	28104.5	28433.7
276.073	6.71	10242.2	8.5325e+06	1.12193e+07	21540
276.102	10.83	7.61548e+06	36633.8	36543.9	2.80176e+06
277.086	6.21	28031.3	1.83633e+06	32424.2	27898.2
278.117	6.23	37011.1	2.01512e+06	12949.8	14958.5
279.101	6.19	9.39665e+06	1.14701e+07	9.27327e+06	9.23671e+06
280.11	6.19	1.86971e+06	2.4915e+06	1.86357e+06	2.0348e+06
281.07	5.61	93594.6	2.06569e+06	89305.5	1.77324e+06
281.34	5.65	33903.4	19820.2	25409.3	449589
282.089	5.63	1.88245e+07	2.71346e+07	2.78188e+07	2.95539e+07
282.106	6.86	3.174e+06	1.27855e+06	834338	1.11709e+06
283.092	5.62	3.53186e+06	3.32961e+06	4.6721e+06	5.18879e+06
284.104	5.63	218961	128369	3.45628e+06	3.45218e+06
284.128	8.28	1.5967e+07	250637	4.76689e+06	7.36872e+06
286.144	6.27	50712.5	2.66823e+06	17364.4	2.25466e+06
286.144	5.14	9.93691e+06	1.33659e+07	5.68774e+06	1.04136e+07
287.137	4.81	3.16258e+06	2.48752e+06	2.44092e+06	3.81399e+06
288.066	10.83	8.11111e+06	20419.2	19283.1	18363.1
288.134	5.12	6.60419e+07	1.29381e+07	1.6641e+07	2.97698e+07
289.073	7.41	1.9113e+06	392718	379152	748727
289.092	1.05	42687.9	40227.5	36461.4	1.32854e+06
289.138	5.12	1.04421e+07	28891.2	37637.6	4.82922e+06
289.321	7.79	4.87751e+06	3.69382e+06	0	4.8178e+06
290.081	7.8	6.55918e+07	4.58831e+07	3.14062e+07	5.6394e+07
290.081	10.83	1.22481e+07	3.29076e+06	90405.2	4.25568e+06
290.094	6.54	1.208e+07	3.96185e+06	4.10157e+06	7.79866e+06
291.085	7.8	1.14882e+07	8.07347e+06	5.45308e+06	1.01843e+07
291.096	6.54	1.92906e+06	1.00655e+06	1.16252e+06	1.15536e+06
296.104	6.19	3.40455e+06	4.34407e+06	3.54191e+06	3.59073e+06
296.304	5.6	0	3.77805e+06	3.33637e+06	3.57904e+06
297.112	5.63	7.39281e+07	6.98917e+07	6.75184e+07	7.36873e+07
297.112	5.96	2.96485e+07	2.82051e+07	2.06321e+07	2.81498e+07
298.108	4.64	4.62047e+06	42719.4	42776.1	3.75994e+06
298.144	3.01	15825.5	22897.9	24168.9	1.89139e+06
300.131	5.63	101269	91371	80215.7	3.03861e+06
300.144	1.5	1.45601e+06	19157.2	18540	18581.5
300.159	5.14	1.7939e+07	1.4855e+07	8.434e+06	1.36942e+07
300.159	2.62	3.51485e+07	1.27145e+07	7.64789e+06	1.27567e+07
300.16	6.12	1.56504e+07	8.28845e+06	7.68726e+06	7.61412e+06
301.163	2.62	6.74954e+06	2.34696e+06	2703.31	2.41582e+06
301.261	6.19	1.68397e+06	0	1.8081e+06	2.0869e+06
302.081	7.41	332942	1.02853e+07	8.81472e+06	1.34339e+07
302.081	10.48	4.26296e+06	619022	576976	527455
303.084	7.41	2.0071e+06	14686	5542.03	2.11116e+06
303.089	7.8	5.15711e+06	3.57261e+06	2.46693e+06	4.47495e+06
303.222	7.4	0	8328.94	4492.69	2.28764e+06
303.281	7.79	4.20761e+06	621.937	0	4.18434e+06
304.097	7.8	5.64068e+07	3.9668e+07	2.73304e+07	4.89825e+07
304.097	7.41	2.06021e+07	1.69571e+07	127367	2.27592e+07
304.097	10.83	1.56822e+07	4.1645e+06	3.87704e+06	5.89468e+06
304.097	10.48	5.31108e+06	106208	106532	119321
305.069	10.48	5.9277e+06	13032.2	10624.1	13868.9
305.081	6.71	97736.6	1.08233e+07	22068	26302.1
305.1	7.8	1.08061e+07	7.66899e+06	5.30354e+06	9.39263e+06
305.1	10.83	3.10232e+06	142131	118446	151205
305.1	7.41	3.8486e+06	3.29737e+06	2.77231e+06	4.41455e+06
306.084	6.71	3.13984e+06	2.00246e+06	2.45064e+06	2.24969e+06
306.11	8.28	3.93813e+06	234818	192023	316840
306.112	6.23	120412	3.58657e+06	22358.8	33244.4
309.112	6.53	3.03471e+06	498142	595395	2.01253e+06
309.129	1.02	13098.6	2.71666e+06	4.93065e+06	2.54456e+06
309.705	6.19	2.19884e+06	0	0	0
310.144	5.62	2.45961e+06	2.26467e+06	3.54867e+06	3.83554e+06
311.062	5.61	8110.72	2265.22	1.1083e+06	1.48342e+06
311.128	6.19	2.57464e+07	3.1446e+07	2.55094e+07	2.59979e+07
312.131	6.19	4.85997e+06	6.12828e+06	4.84736e+06	5.04361e+06
313.176	4.24	6.53279e+06	2.83136e+06	0	3.44743e+06
314.139	8.16	1.55597e+07	4.73471e+06	5.46821e+06	1.05493e+07
314.139	4.84	56035	69209.1	2.54312e+06	75570
314.139	5.08	1.03066e+06	708808	1.93273e+06	650479
314.175	4.25	3.84349e+08	2.46556e+08	1.62313e+08	2.44192e+08
314.175	5.68	119752776	1.7698e+07	9.71353e+06	3.40181e+07
314.175	6.19	6.36651e+06	5.6704e+06	4.92288e+06	5.26313e+06
315.089	7.8	5.28613e+06	3.71767e+06	49279.7	4.52182e+06
315.178	4.26	7.36912e+07	4.86028e+07	3.21989e+07	4.73713e+07
315.178	5.68	2.36207e+07	119302	79468	6.88178e+06
316.097	7.8	1.61197e+07	1.12853e+07	7.70614e+06	1.43176e+07
316.137	7.41	2.94393e+06	2463.53	0	3.84547e+06
316.139	1.02	6.62476e+06	9.96283e+06	1.44988e+07	1.1183e+07
316.154	5.2	6.05782e+06	4.80663e+06	6.1707e+06	5.91197e+06
316.181	4.25	8.82172e+06	5.42022e+06	3.43831e+06	5.49244e+06
317.068	7.41	3.34094e+07	2.83458e+07	2.37457e+07	3.72832e+07
317.099	7.8	2.58048e+06	39076.5	31282.6	30444.3
317.203	7.79	4.63354e+06	3.48249e+06	10214.4	4.60604e+06
318.072	7.41	6.28857e+06	5.23413e+06	4.40424e+06	6.96289e+06
318.076	7.8	6.14158e+07	43143516	3.02374e+07	5.34983e+07
318.076	10.83	2.03014e+08	5.36519e+07	5.22892e+07	7.40135e+07
318.076	10.48	1.78639e+07	2.44496e+06	2.99129e+06	4.78655e+06
318.155	2.72	2.01546e+06	9963.51	10028	1.6184e+06
319.079	7.8	1.09378e+07	7.75001e+06	5.40884e+06	9.7417e+06
319.081	10.83	53129881	1.33644e+07	6487.16	19384407
319.103	10.48	5.78808e+06	6016.6	4529.9	2.45617e+06
319.135	6.2	5.45858e+06	74139.2	87669.6	5.41732e+06
320.089	10.83	2.89545e+06	197442	159324	207003
320.092	6.81	6.38774e+06	3.26174e+06	2.40081e+06	2.85533e+06
320.093	10.49	4.59092e+06	117236	114249	132698
320.157	5.22	4.6013e+06	15196.9	3261.89	22874.2
321.112	6.54	5.24037e+06	1.70231e+06	1.79316e+06	3.51689e+06
322.107	6.71	52578.2	8.49171e+06	21501.1	24985.7
322.107	6.36	3.2732e+07	1.21385e+07	8.02637e+06	1.53819e+07
323.11	2.72	2.01263e+06	24552.9	24189.1	1.68587e+06
324.095	6.23	3.42835e+06	2.22721e+06	2.75976e+06	2.90034e+06
324.123	6.72	2.76737e+06	137956	126304	145953
324.123	6.53	1.45179e+06	0	0	0
325.054	6.22	2.34645e+06	38501.2	1.79723e+06	2.27211e+06
325.113	1.06	5.94951e+06	6.80274e+06	6.19099e+06	7.32506e+06
326.281	5.63	0	2.34508e+06	433.759	2.65501e+06
327.146	5.63	5.14967e+06	5.17093e+06	4.71218e+06	5.07701e+06
327.165	7.38	3.17489e+06	54168.9	35194.3	33948
327.216	5.63	8.33548e+06	6.66478e+06	3.89515e+06	8.05315e+06
328.154	5.96	3.06369e+08	2.98486e+08	2.15695e+08	2.94794e+08
328.154	5.28	3.77059e+07	3.70812e+07	3.42122e+07	3.5838e+07
328.154	4.85	9.86175e+06	1.22033e+07	7.53715e+06	1.16108e+07
328.154	5.63	2.25038e+08	1.70132e+08	8.62124e+07	1.89436e+08
329.127	5.63	45045403	6.6535e+06	3.85581e+06	3.7456e+07
329.157	5.96	6.2414e+07	6.05062e+07	4.35431e+07	5.93498e+07
329.158	5.28	7.59748e+06	7.48432e+06	6.83988e+06	7.21066e+06
329.158	4.86	1.94766e+06	2.39953e+06	7001.76	2.29931e+06
330.044	5.63	518.265	0	0	2.68724e+06
330.076	7.8	2.36069e+06	95439	87886.9	2.16898e+06
330.076	7.4	1583.67	2827.62	8710.25	2.49213e+06
330.16	5.95	155823	7.01224e+06	48289.2	7.12523e+06
330.17	4.25	1.07801e+07	8.64996e+06	7.71804e+06	8.47289e+06
330.17	2.84	1.83354e+07	8.05923e+06	9.52842e+06	7.58351e+06
330.17	5.48	4.80305e+07	3.1862e+07	2.69527e+07	3.24297e+07
330.328	5.63	1.8043e+06	7377.37	2.08447e+06	2.19395e+06
331.092	7.4	3.18242e+07	3.88989e+07	3.97446e+07	4.54359e+07
331.161	7.79	8.48237e+06	6.35158e+06	5.49919e+06	8.25293e+06
331.173	2.84	3.54239e+06	11472.4	1.81442e+06	10496.8
332.091	7.41	1364334513	1266309801	1030821649	1591676043
332.092	11.41	1.78212e+06	2.29286e+06	1.23793e+06	1.98776e+06
332.092	13.79	891423	5.95879e+06	5.46593e+06	6.1911e+06
332.092	12.24	874926	5.90335e+06	6.31665e+06	5.90242e+06
332.092	15.43	403312	228922	203251	222431
332.092	10.19	6.59422e+06	5.01022e+06	4.27365e+06	5.42093e+06
332.092	9.52	4.52813e+06	3.14357e+06	3.0147e+06	3.46737e+06
332.092	11.71	879251	2.76757e+06	2.73911e+06	3.25026e+06
332.092	9.34	2.81279e+06	6.65285e+06	6.15444e+06	7.51112e+06
332.092	10.74	1.85237e+07	1.62958e+07	1.30975e+07	1.65098e+07
332.092	8.25	4.3578e+06	1263013498	1030163421	1588382818
332.164	7.79	1.20594e+08	5.09271e+06	4.71326e+06	1.005e+08
333.027	7.79	8.46914e+06	6.35114e+06	5.48774e+06	8.27119e+06
333.094	7.41	2.70355e+08	239372714	1.88463e+08	3.07743e+08
333.099	7.8	8.08902e+07	5.79731e+07	4.15033e+07	7.24982e+07
334.038	7.79	6.46317e+06	5.06977e+06	4.69262e+06	6.73986e+06
334.098	7.41	3.88731e+07	3.58917e+07	2.77382e+07	4.68066e+07
334.105	7.86	1.62383e+07	4.88974e+06	5.21347e+06	1.42691e+07
334.107	10.83	5.03133e+08	1.37304e+08	1.26869e+08	1.87952e+08
334.107	10.48	365011	1.30297e+07	183481	2.43224e+07
334.15	2.04	2.04477e+06	677287	1.10101e+06	1.03145e+06
334.155	6.65	1.35717e+07	1.12138e+07	6.74935e+06	8.23007e+06
335.099	7.41	0	1.89901e+06	12909.5	2.41655e+06
335.11	10.83	1.01795e+08	2.86095e+07	2.63017e+07	3.88699e+07
335.113	10.48	3.02273e+07	13573.1	10273	15350.2
335.199	6.27	2.86273e+06	1.6693e+06	2.44457e+06	2.62479e+06
336.087	8.86	2.32161e+07	2.12853e+07	1.27036e+07	1.87124e+07
336.113	10.83	1.30537e+07	3.29187e+06	3.00231e+06	4.7812e+06
336.12	10.48	2.70106e+06	28109.7	23453.8	27428.8
336.121	8.16	3.39807e+06	6.23983e+06	2.43499e+06	3.43035e+06
336.123	6.23	5.02082e+07	3.22296e+07	3.808e+07	4.26718e+07
336.123	7.27	8.56637e+06	6.54154e+06	1.34916e+07	1.43837e+07
336.178	5.61	0	2.54404e+06	2.17897e+06	2.67653e+06
337.051	6.27	2.85763e+06	1.65292e+06	2.47445e+06	2.59051e+06
337.09	8.86	4.57637e+06	4.21749e+06	26162.9	3.68326e+06
337.127	6.23	1.05597e+07	6.70073e+06	7.83288e+06	8.79614e+06
337.155	5.63	15224.5	10757.8	14733.1	1.68276e+06
337.172	0.98	1.46263e+06	1.54192e+06	0	0
338.139	6.76	1.38504e+07	1.2479e+07	1.23211e+07	2.13131e+07
338.342	11.67	5.3313e+06	3.38005e+06	3.77581e+06	3.45486e+06
339.107	5	1.60946e+07	1.23911e+07	1.00354e+07	1.44254e+07
339.123	6.54	9.69566e+06	3.07345e+06	3.2533e+06	6.17136e+06
340.111	5	2.69479e+06	7869.93	1.66901e+06	14133.9
340.117	6.71	5.33212e+08	5.18421e+08	6.51864e+08	5.88834e+08
340.175	5.6	0	1.80948e+07	1.64604e+07	1.89398e+07
340.25	6.22	57695.8	1.99809e+06	17552.3	2.05297e+06
341.12	6.71	1.01501e+08	9.68365e+07	1.2224e+08	1.11339e+08
341.158	6	1.40737e+07	19744.1	5803.65	6631.66
341.17	5.59	40069.8	21458.5	5.07131e+07	6.73353e+07
341.221	6.22	2.70686e+07	1.4526e+07	2.00873e+07	2.66942e+07
342.139	1.03	0	1.96721e+06	2.64911e+06	3.63777e+06
342.169	5.63	5420712497	5424020678	5008466735	5332578441
342.169	6.19	1006067651	1235614156	2.52539e+06	1002629341
342.17	6.53	3.89369e+07	4.74338e+07	3.33292e+07	4.02292e+07
342.17	6.92	5.02775e+06	1326308092	4.89689e+06	1089747269
342.22	6.21	8.2419e+06	5.65978e+06	1.10918e+06	1.03304e+06
343.124	1.06	3.82353e+06	4.24303e+06	3.77499e+06	4.61341e+06
343.172	5.63	1135129041	1120887641	1034582026	1091214438
343.173	6.53	8.30132e+06	1.00114e+07	7.08848e+06	8.43401e+06
344.153	6.2	7.38883e+06	3.17353e+07	2.45221e+07	7.16238e+06
344.176	5.63	1.57428e+08	157642412	1.45942e+08	1.57054e+08
344.186	4.95	9.18559e+06	4.37615e+06	4.18364e+06	5.02704e+06
345.153	8	1.06275e+06	2221.48	1173.63	1288.9
345.194	5.62	6.22861e+06	6.45625e+06	1697.02	8.99549e+06
346.127	7.79	9.75372e+06	101733	2847.61	9.14578e+06
347.046	7.8	0	0	0	1.55573e+06
347.079	8.03	3.38706e+06	2.20436e+06	3.36191e+06	2.61712e+06
347.123	7.78	3.6073e+07	3.0771e+07	3.37505e+07	4.22752e+07
348.069	7.79	2673435	87901	69903	53387.3
348.087	9.88	9.96075e+06	5.6087e+06	4.08874e+06	5.61834e+06
348.122	7.8	2.57881e+06	1523619742	1130927752	1977163533
348.207	7.4	4.67253e+06	4.81649e+06	5.13029e+06	6.34846e+06
348.322	5.61	2.4027e+06	2.6272e+06	2.004e+06	2.75188e+06
349.095	10.75	1.91162e+06	1.04804e+06	2.55883e+06	1.03855e+06
349.125	7.8	4.64454e+08	320581524	2.20419e+08	4.03863e+08
349.127	8.43	72602.4	53081.9	413839	34640.3
349.127	9.79	3.827e+06	3.04875e+06	929224	3.4711e+06
349.127	8.71	4.65873e+08	3.19305e+08	378563	4.17549e+08
349.127	9.07	960778	752895	195039	896956
349.135	1.16	1.04319e+06	421.727	0	0
349.203	7.8	4503	31436.7	4465.49	1.75884e+06
349.284	7.41	2.98903e+06	28768.6	13454	3.88422e+06
349.352	5.62	0	1.47105e+06	0	1.68043e+06
350.102	5.19	1.81625e+08	5.07007e+07	3.41005e+07	6.16138e+07
350.102	5.5	546897	2247.45	3090.02	3462.45
350.129	7.8	7.01154e+07	4.85074e+07	3.75939e+07	6.40261e+07
350.138	10.48	3.54768e+08	5.43777e+07	5.87756e+07	9.55873e+07
351.106	5.19	3.66372e+07	1.07494e+07	6.92239e+06	1.27465e+07
351.13	7.8	4.11196e+06	2.72358e+06	53860.7	3.37588e+06
351.142	10.48	7.83886e+07	1.18581e+07	1.28277e+07	2.11309e+07
351.227	6.53	4.44696e+06	143374	103836	2.43815e+06
352.108	5.18	5.34909e+06	43440.7	54541.7	64654.3
352.112	6.24	3.34508e+06	2.21433e+06	5.58269e+06	5.92296e+06
352.145	10.48	1.03955e+07	141856	84095.5	2.55035e+06
352.154	6.54	5.09554e+07	1.73928e+07	1.78191e+07	3.3389e+07
353.107	6.23	3.63593e+07	1.09735e+07	1.35855e+07	2.91546e+07
353.158	6.54	1.12868e+07	3.79047e+06	3.94343e+06	7.42145e+06
354.132	6.23	2809340764	1833923983	2132697520	2385526162
354.133	6.68	4.14851e+07	2.88004e+07	3.04679e+07	3.23606e+07
354.133	5.79	284682	279899	147580	130190
354.133	5.2	5.47135e+06	5.32089e+06	5.24092e+06	5.50128e+06
354.134	7.17	2889137821	2.05008e+06	2.56423e+06	2451503354
355.137	6.67	8.25407e+06	523235	491341	503025
355.137	7.09	532181	3.82323e+08	437673944	4.97632e+08
355.162	6.21	5.65045e+08	1.12978e+07	421148464	4.76289e+08
356.036	5.62	9.32873e+06	4.8934e+06	2.93075e+06	1.88121e+06
356.144	6.18	8.71398e+07	7.5241e+06	1.08302e+07	7.42537e+07
356.149	5.2	4.71266e+06	4.28258e+06	233396	235340
356.185	7.01	5.28879e+07	6.4383e+07	4.16781e+07	3.58375e+07
357.101	5.63	9.98618e+06	7.86626e+06	4.57126e+06	9.60711e+06
357.141	6.23	5.72394e+06	3.58479e+06	4.32195e+06	4.90444e+06
357.189	7.01	1.15028e+07	1.40844e+07	8.95612e+06	7.81968e+06
358.165	5.2	1150.89	2.20114e+06	0	9721.66
358.165	4.84	20134.7	6240.52	2.56419e+06	2.6896e+06
358.171	5.62	18489.4	6.78743e+06	3.97277e+06	8.1501e+06
359.246	5.63	1916.85	3992.01	1.84319e+06	3.53405e+06
360.15	1.06	2.05606e+07	2.3226e+07	2.0533e+07	2.51386e+07
360.324	11.68	1.88222e+06	0	1311.06	564.438
361.089	5	1.62753e+07	1.43584e+07	1.21286e+07	1.59899e+07
361.154	1.06	2787.9	2.95569e+06	3.00007e+06	3.24017e+06
362.093	5.01	2.76947e+06	1451.65	912.06	544.231
362.097	1.09	0	1.61939e+06	950956	870549
362.102	8.04	1.07787e+08	6.10713e+07	1.07234e+08	8.06761e+07
362.139	10.01	446012	238341	370821	3.16582e+06
363.042	7.78	0	0	0	1.83706e+06
363.105	8.04	2.38084e+07	1.33502e+07	2.37448e+07	1.78903e+07
363.116	7.79	3.92751e+06	205962	165229	3.74681e+06
364.108	8.04	2.94888e+06	4531.48	2.99862e+06	2.32499e+06
364.118	10.75	5.40974e+07	8.68253e+06	2.01721e+07	1.30764e+07
364.118	10.17	6.1961e+06	8.11684e+06	7.28442e+06	1.04276e+07
364.136	7.4	2.91324e+06	2.98123e+06	61485.7	3.89278e+06
364.151	6.19	4.17012e+06	4.81602e+06	4.16597e+06	3.86899e+06
364.151	5.65	15301.5	19655.2	18723.8	2.79353e+06
364.185	7.78	9.0148e+06	7.79649e+06	7.7711e+06	1.02378e+07
364.267	7.79	5.21994e+06	0	0	4.68161e+06
365.105	1.09	2.48494e+07	2.73355e+07	2.76504e+07	2.68615e+07
365.121	10.75	1.17193e+07	19212.1	4.37285e+06	2.88583e+06
365.259	7.79	6.60175e+06	5.13907e+06	4.77636e+06	6.8628e+06
365.288	7.4	41632.4	770.981	4833.38	2.35582e+06
365.342	7.78	1.14582e+07	9.38175e+06	8.84426e+06	1.20914e+07
366.131	8	1.20766e+06	6278.83	630.02	8487.05
366.133	5.94	1.42171e+07	9322.46	11513.7	13314.8
366.42	7.79	8.60088e+06	6.40275e+06	5.57682e+06	8.37527e+06
368.168	6.53	6.30888e+06	1349.97	8336.33	3.468e+06
369.118	5.47	2.8624e+07	2.59144e+07	2.31452e+07	36261.6
369.164	6.52	2.49101e+07	0	2.79887e+06	1.13791e+07
370.069	9.88	3.14767e+06	2.06261e+06	20251.6	2.13624e+06
370.121	5.47	5.29462e+06	4.8406e+06	4.31496e+06	5.66186e+06
370.129	5.82	53835.4	34342.3	27657.5	2.6291e+06
370.164	6.54	1315574755	438229528	4.60026e+08	8.5876e+08
371.167	6.54	2.83509e+08	9.86727e+07	1.02439e+08	1.85491e+08
372.171	6.54	4.6656e+07	1.3816e+07	1.48177e+07	2.95194e+07
373.172	6.54	3.11233e+06	19425.4	22276.6	69335.6
375.226	5.7	3.16944e+06	548.31	0	0
376.115	6.22	2.29742e+06	1.29702e+06	1.64558e+06	1.8958e+06
378.097	9.95	2.93245e+06	150968	2.12717e+06	143697
380.02	6.2	3.39774e+06	8.40277e+06	1.17763e+07	2.82369e+06
380.149	10.01	7.18655e+06	7.76522e+06	5.97102e+06	1.04097e+07
380.182	4.96	1.58409e+06	0	0	0
381.079	1.02	2.18281e+06	2.10128e+06	2.91768e+06	2.61622e+06
381.135	6.21	1.00767e+07	989.315	7.20416e+06	8.92338e+06
381.153	10.01	0	0	809.839	2.43808e+06
383.792	7.79	4.65807e+06	3.50742e+06	0	4.66392e+06
385.273	7.78	0	0	0	1.7972e+06
386.16	6.12	1.61521e+06	161229	146100	240228
386.16	5.92	207068	84235	60298.8	69752.1
386.196	6.41	8.90221e+06	4.23491e+06	3.21704e+06	5.95493e+06
387.2	6.41	2.03874e+06	46108.2	31123.6	38248
388.145	1.16	2.11837e+06	2627.41	2723.37	1339.1
391.1	5.48	2.25105e+07	2.15976e+07	2.05304e+07	2.27645e+07
392.014	6.19	1.76335e+06	0	1.81939e+06	2.08723e+06
392.103	5.48	197936	3.97414e+06	113545	85156.4
392.113	10.2	1.68475e+06	110943	98156	91437.1
393.1	1.17	2.13799e+06	1.42464e+06	28191.4	24011.3
394.042	6.2	3.00799e+06	0	0	2.64974e+06
396.144	6.44	7.29169e+06	0	2.80931e+06	1.8893e+06
397.055	5.6	0	0	2.19548e+06	2.63554e+06
397.147	6.44	1.65107e+06	1.46709e+06	1.60492e+06	1.55888e+06
398.31	5.6	0	0	4.35873e+06	5.7571e+06
401.739	6.53	4.52949e+06	0	0	4.27022e+06
406.711	6.19	1.6099e+06	0	0	1.76694e+06
417.295	5.61	0	3.66184e+06	2.89148e+06	4.4837e+06
427.208	4.73	2.73512e+06	2.03127e+06	2.37385e+06	5.47649e+06
434.181	5.48	2.66603e+07	1.68829e+07	52937.1	1.58863e+07
434.181	1.91	2.31847e+06	69005.2	43795.5	1.43295e+06
450.176	4.96	4.35264e+06	87266.8	153905	113150
456.144	2.02	5.80789e+06	0	0	0
458.187	1.06	0	3.86744e+06	3.70701e+06	0
460.203	1.09	1540.06	5.5918e+06	6.3574e+06	510.477
462.182	1.03	2.56829e+06	2.90349e+06	3.02187e+06	2.40552e+06
465.37	11.67	2.77173e+06	0	0	0
476.228	2.19	2.62096e+06	52794.1	49878.2	52418
478.171	2.05	53173.6	3.39833e+06	2.34904e+06	67605.3
485.171	2.03	1.9588e+07	5.70624e+06	3.18976e+06	5.97169e+06
486.174	2.02	5.84312e+06	2399.22	2646.38	0
488.613	6.52	1.36587e+06	20134.4	19409.2	24008.8
489.193	1.03	0	0	2.49422e+06	0
490.177	1.04	3.84483e+06	3.38293e+06	2.84553e+06	3.84289e+06
491.171	1.02	4.22909e+06	3.44852e+06	4.74055e+06	3.02118e+06
496.203	1.13	3.12474e+07	2.57111e+07	2.51201e+07	2.86472e+07
497.206	1.13	6.83471e+06	0	0	421.192
504.941	6.19	1.67047e+06	0	0	2.01252e+06
506.384	10.86	2.45714e+06	0	0	0
511.339	10.86	4.73037e+06	1268.64	2497.47	1255.49
522.203	1.05	0	2.09069e+06	0	2.50198e+06
524.197	1.13	9.90309e+06	0	0	0
527.158	1.05	0	2.81225e+06	2.69982e+06	3.05852e+06
528.327	6.2	1.05385e+06	0	0	1.14133e+06
529.302	4.8	0	0	0	1.62209e+06
532.385	9.85	10923.9	19159.6	2.47646e+06	7989.64
541.141	1.08	1.17115e+06	988.451	1.60275e+06	1.71841e+06
549.485	6.21	3.16507e+06	1.96468e+06	2.79425e+06	3.1934e+06
551.284	4.8	0	0	453.698	1.7361e+06
551.425	6.22	1.8873e+06	0	1.51759e+06	1.80175e+06
555.366	11	2.56957e+06	0	637.617	0
558.176	8.88	2.92077e+06	0	833.854	0
576.411	9.81	3.25603e+06	3.35184e+06	3.53241e+06	3.71084e+06
620.437	9.77	16665.2	3.34424e+06	3.29064e+06	25963.5
636.24	4.24	1.75249e+06	0	0	0
639.135	4.24	4.48215e+06	2.42582e+06	368.127	2.80902e+06
642.049	4.24	3.14707e+06	1.77451e+06	0	1.96505e+06
679.228	6.72	0	1072.86	1.64145e+06	4774.78
680.515	5.6	0	0	4.37369e+06	4.57055e+06
682.111	5.64	0	0	2.08246e+06	0
683.332	5.62	7.8827e+07	8.05697e+07	7.56856e+07	8.12753e+07
686.167	5.6	5726.42	4.98818e+06	4.44407e+06	5.3792e+06
686.342	5.61	943837	7466.31	6213.79	2552.69
687.177	5.6	646.701	589.384	1002.83	1.91119e+06
699.19	5	2.89265e+06	2.01002e+06	1.44156e+06	2.56432e+06
702.267	1.06	1.20837e+06	409.544	1.32861e+06	0
705.314	6.19	7.03481e+06	9.39876e+06	7.51196e+06	6.98278e+06
707.222	1.09	0	1.68527e+06	1.61879e+06	1.62704e+06
717.245	9.26	1587.97	0	0	2.8457e+06
717.278	6.21	4.30821e+06	2.74939e+06	3.37832e+06	3.78198e+06
718.28	6.21	0	15739.3	6962.84	1.39405e+06
719.463	12.2	4.66381e+06	51193.3	17560.6	7982.54
729.242	6.23	2201.78	3479.4	1.28237e+06	1.30003e+06
736.534	11.43	1.51126e+06	647.83	0	0
751.874	7.4	6.66986e+06	7.36158e+06	7.14729e+06	7.59614e+06
755.296	7.42	3.85146e+06	0	0	4.07149e+06
756.554	12.04	60539.2	0	1.83657e+06	0
758.57	12.1	7.7496e+06	14840.8	3.53484e+06	2.93379e+06
759.211	5.47	8.31086e+06	7.53064e+06	6.90334e+06	8.63242e+06
760.215	5.47	3.00474e+06	2.71749e+06	2.55108e+06	3.13216e+06
780.553	12.06	6.82636e+06	2907.19	3.45329e+06	3.01122e+06
782.57	12.12	7.21186e+06	2.07831e+06	3.06482e+06	2.84183e+06
791.119	5.65	0	1.24249e+06	0	2076.56
793.13	5.6	0	0	0	2.11772e+06
798.208	5.59	0	1.73435e+07	1.40992e+07	1.85329e+07
798.211	6.19	4.55252e+06	6.35281e+06	5.54099e+06	5.25401e+06
823.797	5.7	1.66794e+06	0	2.83025e+06	3.16257e+06
827.55	5.65	0	0	0	1.88103e+06
841.429	6.19	7.49446e+06	5.76488e+06	6.98238e+06	7.96026e+06
845.303	6.19	1.87399e+06	2.19246e+06	2.02442e+06	2.11061e+06
865.582	7.8	2.04389e+06	0	0	0
869.141	6.21	0	2.23386e+06	0	2.94246e+06
869.521	7.78	4.65806e+06	4.84399e+06	5.69245e+06	5.85424e+06
873.487	7.8	3.71712e+06	0	0	0
884.289	6.25	2.24183e+06	1.35064e+06	1.62542e+06	1.7527e+06
888.253	6.22	8.81157e+06	5.49944e+06	7.59269e+06	8.73109e+06
892.243	6.23	5.2868e+06	2.70484e+06	4.36591e+06	4.91108e+06
894.526	6.28	1.19681e+06	0	0	0
898.558	6.27	3.54876e+06	2.4017e+06	2.99875e+06	2.93414e+06
902.619	6.27	2.75815e+06	1.65646e+06	2.36839e+06	2.61863e+06
914.166	6.29	2.75757e+06	2.22435e+06	2.54923e+06	0
918.332	6.28	0	4.76234e+06	7.55899e+06	6.01277e+06
922.527	6.28	4.8531e+06	3.65053e+06	0	5.0807e+06
936.504	5.6	6.13352e+06	6.53491e+06	0	6.76286e+06
939.097	6.21	3.0926e+06	0	2.30804e+06	2.8245e+06
943.434	6.21	1.75035e+06	0	0	0

## Sheet: HCA
m/z	Retention time	HCA-A	HCA-B	HCA-C
100.076	6.54	3.08246e+06	6.03481e+06	6.19466e+06
100.198	7.11	1.92183e+06	3.34728e+06	1.96366e+06
102.128	1.08	5.8798e+06	6.79519e+07	7.623e+07
103.131	1.08	4.77191e+06	425302	5.09136e+06
103.131	2.18	735173	7.78444e+06	8.2498e+06
103.131	5.17	262450	198119	193277
103.131	4.72	304414	840695	842667
103.131	3.82	217691	320675	337417
103.131	4.07	210240	398846	380668
103.131	5.4	259492	206873	202804
103.131	4.31	236334	213538	222965
103.149	7.12	386509	1.16333e+06	413170
104.107	1	3.15386e+07	3.31044e+07	4.14936e+07
105.07	1.63	4.02629e+06	4.14584e+06	74409.6
106.044	7.13	62029.8	3.06923e+06	2.29345e+06
108.104	7.11	4.87985e+06	249941	187916
109.208	7.13	3025.24	648.044	1.0192e+06
111.008	1.14	67511	65615.2	1.48963e+06
111.159	5.89	0	304.702	1.1171e+06
111.202	7.09	3.84676e+06	6.7428e+06	8822.97
112.161	7.14	15380.6	6.7815e+06	4683.5
115.054	5.9	450654	3.80095e+06	451900
116.034	1.03	13660.6	1.93113e+06	1.81221e+06
118.065	2.36	3.43562e+06	3.85929e+06	6.57263e+06
118.086	1.07	153174	6.7763e+06	4.93661e+06
121.065	1.39	9.59821e+06	1.31801e+07	8.44859e+06
129.018	1.31	7.6009e+06	1.1406e+07	8.61952e+06
130.05	1.03	8.33428e+06	7.62593e+06	9.527e+06
133.061	1.03	3.44044e+07	4.59256e+07	3.73092e+07
134.045	1.03	6.32714e+06	6.23137e+06	6.05712e+06
137.06	1.13	3.6218e+07	4.04056e+07	1.65636e+07
137.06	2.05	4.70798e+06	3.91753e+07	1.60349e+07
138.055	1.11	2.22684e+06	4.27046e+06	3.25648e+06
139.003	1.15	1.62126e+06	2.9032e+06	3.24117e+06
139.054	5.88	1.21355e+07	7.32291e+06	9.06673e+06
144.081	2.36	250324	2.3585e+06	4.01315e+06
145.421	5.91	2.42203e+06	1.28709e+06	1.53532e+06
146.06	2.36	35818.3	45037.1	2.55347e+06
147.077	1.03	6.99789e+06	7.86292e+06	9.18977e+06
147.118	5.92	4.29655e+06	2.24528e+06	2.34836e+06
148.06	1.04	4.11495e+07	3.60477e+07	4.47708e+07
149.06	5.95	2.1805e+06	598140	1.2373e+06
149.06	6.86	193783	1.11993e+06	1.03174e+06
149.06	5.15	113057	109954	2.20979e+06
149.06	6.41	2.88686e+06	1.09886e+06	1.29259e+06
149.06	5.51	96344.5	91500.4	1.30953e+06
149.064	1.04	2.11147e+06	1.85564e+06	2.31833e+06
150.046	5.93	2.8931e+07	1.63376e+07	1.69085e+07
151.054	5.87	225242	3.58076e+06	3.10689e+06
152.062	5.93	2.42928e+07	3.00969e+07	1.80901e+07
154.086	1.13	3.88766e+07	4.34489e+07	1.72947e+07
156.082	5.92	2.07731e+06	1.13862e+06	1.29137e+06
158.092	0.99	0	1.04379e+06	1.56239e+06
162.778	5.91	5.58008e+06	6.49241e+06	4.21983e+06
163.039	3.86	811748	752967	1.36955e+07
163.039	4.59	1.07323e+07	9.03726e+06	1.13157e+07
163.039	5.31	2.83114e+06	1.57075e+06	6.44945e+06
163.054	5.92	5.64506e+07	3.34311e+07	4.13928e+07
163.332	5.9	3.38815e+06	6.46876e+06	4.24255e+06
165.07	5.91	8.99661e+07	5.8344e+07	6.4692e+07
167.049	5.93	38310.3	2.05442e+06	35610.1
168.037	5.92	2.81144e+06	3.01274e+06	1.66511e+06
174.046	5.87	341032	1.4934e+07	8.88154e+06
175.024	1.22	1.40105e+06	2.55224e+06	4.79619e+06
175.063	5.9	3.76786e+06	2.27335e+06	3.66174e+06
175.119	0.98	1.93728e+07	5.14745e+07	7.07473e+07
176.062	5.93	9.1491e+07	5.38934e+07	5.34438e+07
176.071	7.06	5.79703e+06	1.51433e+06	1.03263e+06
176.122	0.98	1.15216e+06	3.19815e+06	4.37235e+06
176.373	5.91	9.57847e+06	1.05297e+07	6.78594e+06
177.055	6.41	3.36284e+07	4.40986e+07	1.65964e+07
177.055	5.2	2.22169e+07	1.5174e+07	2.78959e+07
177.055	5.51	298710	1.1731e+07	363540
177.055	3.36	370742	372863	9.89931e+06
178.058	6.41	2.41867e+06	4.37563e+06	2.4361e+06
178.058	6.85	1.23068e+07	145955	1.1929e+07
178.078	5.88	1.07214e+07	377124	1.23206e+07
179.049	5.9	4.94387e+06	1.09945e+07	5.08758e+06
180.057	5.89	19952.6	19790	1.42275e+06
181.065	5.88	248703	4.15727e+06	184276
184.073	1.03	3.95299e+06	7.74293e+06	4.59396e+06
184.1	5.92	1.26489e+06	1.32317e+06	1.57207e+06
188.07	1.81	6.6866e+07	7.75367e+07	6.05947e+07
188.071	2.36	7.95379e+06	8.51592e+06	1.29331e+07
189.07	5.91	2.2603e+07	1.40214e+07	1.56069e+07
189.074	1.81	7.47486e+06	8.6546e+06	6.73981e+06
190.086	1.69	4.07646e+07	4.34902e+07	2.8175e+07
190.086	5.93	4.99969e+07	6.0734e+07	6.04901e+07
190.086	5.63	1.39052e+07	1.36762e+07	1.71718e+07
191.073	7.05	664918	585401	1.67695e+06
191.089	1.69	4.58966e+06	4.93162e+06	3.25132e+06
191.09	5.89	1.26539e+07	4.84778e+06	6.7898e+06
192.057	5.92	1.11829e+07	1.89261e+07	121749
192.102	1.87	4.35527e+06	5.65898e+06	2.7505e+06
193.034	1.3	4.16964e+06	1.31077e+07	1.23789e+07
193.065	5.88	137096	1.13881e+07	221696
194.073	5.88	59168.3	1.01531e+07	1.38699e+07
194.117	1.66	35605.9	3.84804e+06	33761.5
195.065	6.2	1.16359e+06	2.16464e+06	1.96505e+06
198.038	5.94	2502.66	2159.86	1.54262e+06
198.097	1.06	1.71613e+06	12363.9	14488.1
200.14	5.94	2.00493e+06	2.90425e+06	2.95231e+06
203.049	5.94	1.76825e+06	2.59888e+06	2.10543e+06
204.057	5.95	1.79914e+07	1.18719e+07	2.81399e+07
204.081	7.04	1.33027e+06	1.19718e+06	894002
205.097	2.36	8.08598e+06	9.11113e+06	1.55984e+07
206.072	5.87	5.42716e+06	68416	4.04378e+06
206.101	2.36	407696	683940	1.76865e+06
207.044	5.89	2.89199e+07	1.48604e+07	2.07601e+07
207.065	5.58	19568	19323.3	4.228e+06
208.048	5.91	0	4.48035e+06	4.34401e+06
208.133	1.83	199065	4.02765e+07	1.17999e+07
209.045	6.77	4.99139e+06	10637.1	39080.8
209.06	5.9	8.53748e+06	4.9882e+06	8.32094e+06
209.136	1.82	462834	4.99417e+06	488562
210.061	1.21	7.23581e+07	1.01271e+08	3.28662e+07
210.076	1.72	21009.6	10713.5	3.85487e+06
211.064	1.14	47896.1	1.96366e+06	5.38569e+06
215.016	1.26	2.82676e+07	2.59416e+07	2.16817e+07
217.204	5.92	196428	186760	2.03452e+06
218.073	5.91	4.28044e+06	2.90672e+06	2.13611e+06
219.044	5.9	2.06447e+06	1.59701e+06	2.38943e+06
220.052	5.91	8.36674e+06	4.47375e+06	1.2885e+07
220.076	7.08	844406	638115	4968801
221.06	5.89	4.42046e+07	3.91437e+07	3.20121e+07
222.067	5.9	3.42232e+07	2.21222e+07	1.77358e+07
226.03	5.91	4246.06	2.65197e+06	4222.63
229.032	1.53	35326	703570	32992.8
229.155	1.09	1.48005e+06	1.76973e+06	1.63753e+06
229.155	1.5	666987	964365	895122
229.348	5.92	4.25061e+06	4.04593e+06	4.26583e+06
230.248	10.47	4.91339e+06	4.96052e+06	4.87751e+06
230.274	5.9	366.299	4.5395e+06	0
232.052	5.9	1.03263e+07	1.3112e+07	1.00634e+07
233.06	5.89	1.02707e+07	1.04321e+07	7.34012e+06
234.067	5.9	1.94203e+07	7.97131e+06	8.72287e+06
235.039	5.92	7.15407e+06	7.96476e+06	5.08114e+06
237.055	5.9	1.10413e+07	1.70136e+07	7.7465e+06
238.062	5.89	5.09431e+06	3.12377e+06	5.23574e+06
239.107	5.9	2.66898e+06	2.1355e+06	3.79972e+06
245.06	5.92	3.29155e+06	5.29581e+06	5.25815e+06
246.067	5.88	1.38698e+06	2186.39	1.88502e+06
247.039	5.92	218307	1.19667e+06	195595
248.047	5.91	2.82923e+06	2.46526e+06	4.74632e+06
248.071	7.08	532442	9.17822e+06	6.81181e+06
249.055	5.88	57130492	2.36098e+07	2.66724e+07
250.062	5.94	2.18953e+07	6.2566e+07	2.39453e+07
250.086	7.08	8.642e+06	6.75748e+06	5.12125e+06
251.225	5.91	6.06888e+06	2.15655e+06	3.39207e+06
252.078	5.87	4.53505e+06	87833.2	4.67843e+06
256.027	7.08	0	0	1.30495e+06
256.187	7.1	1.01403e+07	3.6537e+06	5.13845e+06
258.11	1.03	3.68967e+06	7.84196e+06	4.57253e+06
260.047	5.91	2.66175e+06	5.99186e+06	5.12725e+06
261.055	5.9	5.9645e+06	3.61347e+06	6.50673e+06
262.062	5.89	1.20471e+07	1.02636e+07	8.41466e+06
263.07	5.88	1.13239e+07	1.08557e+07	1.26059e+07
263.094	7.08	1.07867e+07	1.31667e+07	1.00531e+07
263.105	5.35	3.65616e+06	17168.3	11042
264.078	5.92	8.46898e+06	9.79488e+06	1.24625e+07
264.102	7.07	3.54734e+06	4.54638e+06	4.06573e+06
265.086	5.94	1.07302e+08	3.8733e+07	4.01661e+07
265.661	5.9	3.67703e+06	7.46728e+06	4.56637e+06
266.089	5.9	7.72624e+06	6.90785e+06	1.20029e+07
267.065	5.88	513.029	4.16061e+06	3.87675e+06
268.162	7.11	5137.22	1.87793e+06	10144.1
272.088	1.07	21742.8	1.72623e+06	18110.2
272.128	3.22	2.30015e+06	3.10314e+06	18353.1
274.062	5.91	6.91667e+06	1.04091e+07	5.92691e+06
275.07	5.89	5.82259e+06	1.10086e+07	6.93035e+06
275.094	7.12	2.13741e+07	55740.9	61548.2
276.066	7.42	2.2025e+07	3.80982e+07	196048
276.078	5.91	3.63765e+06	10145.7	3633.02
276.102	7.07	4.64189e+06	5.04801e+06	5.24896e+06
277.049	5.89	4.0619e+07	2.58341e+07	2.96633e+07
277.069	7.42	3.74254e+06	6.53964e+06	46227.2
277.073	7.08	5.72543e+06	5.42803e+06	5.41768e+06
277.329	7.13	7.51867e+07	3.28504e+07	7.07659e+07
278.058	5.93	2.7726e+07	1.47167e+07	1.53524e+07
278.081	7.1	369893642	2.4027e+06	3.56786e+08
278.155	7.11	4.4542e+06	4.57648e+06	15099.8
278.383	7.12	13167.2	18274.1	2.35476e+06
279.065	5.89	4.32921e+07	2.67126e+07	3.10523e+07
279.085	7.12	4.8436e+07	4.11195e+07	6.38159e+07
280.073	5.94	5.16737e+07	2.04637e+07	5.33311e+07
280.088	7.1	323742	2.37052e+06	2.8175e+06
280.097	6.76	7.93089e+06	7.42048e+06	3.07324e+06
280.355	7.19	1.05049e+06	0	0
281.081	5.94	1.41745e+07	1.19357e+07	1.47836e+07
281.113	7.06	7.15149e+06	164941	126423
281.425	7.13	1.96311e+06	76175.9	3.37161e+06
282.193	7.11	1.0764e+06	41822.1	46109.9
283.097	5.89	6.16975e+06	2.53033e+06	2.90984e+06
284.308	5.87	5459.85	1.59475e+06	1.53798e+06
286.324	7.18	0	3499.52	1.916e+06
289.05	5.89	5.73171e+06	2.92421e+06	3.57799e+06
290.058	5.88	7.36699e+06	4.36238e+06	3.91506e+06
290.081	7.42	1.23928e+07	2.12532e+07	109831
290.16	7.1	2.18692e+07	7.81897e+06	1.10083e+07
290.278	7.1	1.48616e+07	2602407	7.65106e+06
291.057	7.12	2.74363e+07	1.16472e+07	4.73863e+07
291.065	5.91	1.99215e+07	1.07101e+07	1.2932e+07
291.13	1.07	4.28908e+06	5.90509e+06	5.90441e+06
291.288	7.11	3.58125e+06	1.54344e+06	4.44053e+07
292.073	5.9	6.91878e+07	6.04581e+07	5.41014e+07
292.097	7.11	445636060	2.73971e+08	1.88482e+06
292.287	7.11	1.64551e+07	1.02198e+07	7.32912e+06
293.081	5.94	285757030	1.10789e+08	223231945
293.081	5.63	1033.06	0	1.98285e+06
293.1	7.1	1.08526e+07	7.21142e+07	6.5925e+06
294.076	9.32	2.99592e+06	3.4746e+06	171254
294.084	5.93	4.73312e+07	4.5576e+07	1.63165e+07
294.103	7.08	4.12558e+06	5.49656e+06	5.97166e+06
294.113	6.76	9.4136e+06	8.68142e+06	3.59911e+06
295.096	5.93	7.22184e+07	6.44587e+07	6.61497e+07
295.361	7.07	0	746.926	5.95321e+06
296.1	5.94	2.66424e+07	1.32169e+07	2.6528e+07
297.112	5.92	101925	108444	3.0168e+07
299.092	10.24	2.85109e+06	3.34661e+06	140166
300.063	8.75	7.67339e+06	4.46344e+06	4.47039e+06
300.159	5.14	8.03352e+07	8.77997e+07	6.96044e+07
300.159	6.12	4.2423e+06	3.99481e+06	2.63441e+07
301.163	5.14	1.51936e+07	1.66033e+07	1.31973e+07
302.057	5.91	1.15855e+07	6.5903e+06	7.29128e+06
302.081	7.42	8.69727e+06	1.50494e+07	236623
303.066	5.86	805662	2088.88	910978
303.237	7.1	3.98508e+07	1.5072e+06	37440751
304.073	5.89	1.80157e+07	1.02926e+07	1.53379e+07
304.097	7.1	8.73481e+06	1.75544e+08	4.46136e+06
304.236	7.11	113446	8.301e+06	5.94548e+06
305.081	5.89	1.24642e+07	1.11206e+07	1.20378e+07
305.208	7.1	4.55123e+07	2.1261e+07	4.37132e+07
306.076	7.1	7.41226e+06	7.50727e+06	3.5595e+06
306.083	5.93	1.82273e+06	2.53422e+06	4.85213e+06
306.113	6.76	4.6724e+06	4.26725e+06	3.15875e+06
306.206	7.1	303383	7.297e+06	2.68215e+06
307.06	5.94	1.93072e+07	2.0037e+07	2.36918e+07
307.079	7.12	3.423e+07	5.06489e+07	3.35785e+07
307.083	1.12	6218.29	2.46415e+06	4.07622e+06
307.35	5.89	2.75324e+06	5.39724e+06	4.39718e+06
308.068	5.91	3.59683e+07	3.00512e+07	6.0534e+07
308.091	1.13	0	1470.52	1.55335e+06
308.092	6.76	1.03896e+07	1.04362e+07	4.05455e+06
309.071	5.93	9.92288e+06	7.58717e+06	1.09466e+07
309.1	6.58	7.70627e+06	5.12063e+06	397003
310.084	5.91	2.78177e+06	3.69541e+06	1.89601e+06
311.091	5.88	6.56801e+06	4.56653e+06	4.3788e+06
313.107	5.93	2.61067e+06	3.44304e+06	4.00965e+06
314.175	4.31	1.7871e+07	2.73797e+07	1.99641e+07
315.086	8.74	4.54929e+07	2.76284e+07	5.8652e+06
315.086	9.26	4.70103e+06	1.06424e+06	277918
315.086	9.76	5.90862e+06	4.33335e+06	2.289e+06
315.087	7.34	6.93181e+06	6.54939e+06	48440.2
315.178	4.31	3.54226e+06	5.48794e+06	3.99389e+06
316.09	8.75	8.06504e+06	4.90837e+06	170340
316.139	1.03	2.29926e+06	2.82371e+06	1.25252e+06
317.157	7.11	2.37719e+06	1.90316e+06	3.40129e+06
318.076	7.08	2.9483e+07	2.65801e+07	2.71377e+07
318.076	7.42	2.18224e+07	3.67878e+07	6.0251e+06
318.155	2.71	4.29221e+06	3.11631e+06	2.96253e+06
319.084	7.42	193905	246423	4.09546e+06
319.096	5.91	5.80709e+06	1.40342e+07	1.12205e+07
319.163	7.1	1.39176e+08	4.89901e+07	7.12623e+07
319.307	5.88	0	1.30043e+06	2.24686e+06
320.055	9.73	3.36428e+06	2.80127e+06	1.05056e+06
320.068	5.93	3.6821e+07	1.95859e+07	57355.3
320.092	7.12	6.68596e+08	5.95254e+08	5.24464e+08
320.092	6.76	3.26827e+07	4.93363e+06	3.4135e+07
320.166	7.1	1.10722e+08	3.86828e+07	4.03058e+07
321.024	7.1	5.32193e+08	4.71238e+08	7.14557e+07
321.07	5.93	5.57949e+06	3.52236e+06	8.71241e+06
321.166	7.1	1.35183e+07	7.89011e+06	1.32833e+07
321.316	5.96	380.139	0	2.179e+06
322.035	7.08	1.10897e+08	3.86962e+07	4.03299e+07
322.071	9.32	9.54516e+06	1.16578e+07	741573
322.084	5.91	2.08755e+07	1.35281e+07	1.56466e+07
322.108	7.11	6.10792e+07	9.65718e+07	6.04749e+06
322.108	7.94	5.0548e+07	4.71679e+07	385217
322.108	8.43	398226	1.49478e+07	459888
322.32	5.89	3.30924e+07	6.44835e+07	5.80358e+07
323.044	7.1	1.32884e+07	5.96531e+06	1.29283e+07
323.074	9.32	75381.6	2.10026e+06	85845.4
323.091	5.93	7.14114e+08	3.50226e+08	5.3306e+08
323.091	5.63	1702.78	2346.84	6.65412e+06
323.11	2.71	4.2483e+06	3.19474e+06	2.82608e+06
323.115	6.76	4.99201e+08	2.11946e+07	8.2002e+06
323.32	5.89	6.7407e+06	1.29779e+07	1.17092e+07
324.095	5.94	190565515	8.28015e+07	1.48888e+08
324.095	5.63	2316.52	1.03116e+06	10440.6
324.123	6.51	4.55351e+07	4.41106e+07	2.52827e+07
324.591	7.12	4.04946e+06	2.29033e+06	2.92189e+06
325.106	5.93	1.60834e+07	1.16152e+07	9.70259e+06
325.113	1.07	2.765e+06	2.60174e+06	3.86158e+06
325.126	6.51	9.06748e+06	8.78329e+06	4.83245e+06
326.11	5.88	1.97133e+06	4.41135e+06	2.32828e+06
326.139	6.83	6.54304e+06	4.4938e+06	3.15766e+06
327.602	5.89	419.944	892800	1.17177e+06
328.154	5.37	2.27476e+07	1.59477e+07	28250.6
328.154	5.73	1.17609e+07	8.95628e+06	306421
329.102	9.13	151373	3.02746e+06	46452.8
330.17	2.85	8.87005e+06	1.80358e+07	1.39959e+07
331.173	2.85	14422.7	3.56368e+06	2.76714e+06
331.198	7.07	1.47916e+07	7.70115e+06	8.73392e+06
332.076	7.1	2.25799e+06	2.10947e+06	24555.2
332.134	2.09	3.9777e+06	3.6412e+06	4.34108e+06
332.134	1.11	3.09965e+06	4.04944e+06	2.57574e+06
332.162	7.06	5.46368e+07	0	0
333.148	7.06	2.99158e+07	27587.5	19214.8
334.107	7.42	2.64305e+08	4.35269e+08	7.07939e+07
334.107	6.48	2.00621e+06	3.67455e+06	470321
334.108	6.14	1.47205e+06	1.99988e+06	31795.8
334.108	6.71	1.88595e+06	2.69316e+06	244407
334.127	7.09	1.35394e+07	4.57094e+07	1.92992e+07
334.15	2.05	1.52563e+07	7.66322e+06	7.20314e+06
334.277	5.96	1.43184e+06	1.836e+06	1.22948e+07
335.044	7.1	3.28981e+07	1.36509e+07	1.92876e+06
335.091	5.92	1.99022e+08	7.34443e+07	1.57423e+08
335.092	5.63	5.69186e+06	5264740	6.72791e+06
335.11	7.42	492581	8.86653e+07	341320
335.116	6.34	2.57678e+06	1.77404e+06	7424.92
335.123	7.08	5.6042e+08	5.90692e+08	5.54583e+08
335.153	2.05	2.26474e+06	0	0
336.087	6.33	4.89339e+06	5.4393e+06	276679
336.087	5.63	5.80322e+06	5.08398e+06	6.5406e+06
336.094	5.92	4.25905e+07	1.57872e+07	2.04931e+07
336.122	7.12	15225554805	8622695773	5761397730
336.123	7.46	3.58016e+07	2.23808e+06	1.80464e+06
336.123	7.85	1.47331e+07	1551314867	1320536891
336.123	6.76	8.15487e+07	6.03791e+07	4.97675e+07
336.123	14.79	636260	4.1421e+06	4.04409e+06
336.123	14.15	3.30774e+06	1.29484e+07	1.24689e+07
336.123	12.82	7.05723e+07	7.55267e+07	4.77119e+06
336.123	8.57	1.31251e+07	1851593374	1852496931
336.123	15.53	797603	0	820229
336.123	9.07	1.53443e+08	1.54232e+08	2.38127e+07
337.068	8.75	4.18775e+06	2.75648e+06	6.02916e+06
337.09	2.09	1.92641e+06	1.71751e+06	2.07944e+06
337.095	6.33	7.65264e+06	8.46788e+06	4.71493e+06
337.095	9.32	5.68524e+06	7.31123e+06	1.94302e+06
337.107	5.88	9.37208e+06	6.52337e+06	6.99007e+06
337.125	7.11	1970290288	3.81105e+07	1188441238
337.127	6.76	1.71032e+07	1.27323e+07	1.57074e+07
338.079	5.92	3.36502e+06	3.04044e+06	2.85982e+06
338.102	8.95	257290	3.48275e+06	240872
338.102	4.9	3.15949e+06	3.52272e+06	3.34683e+06
338.139	6.76	3.38015e+08	3.19239e+08	1.33912e+08
338.286	7.12	812.233	3.59714e+06	4.35884e+06
338.342	11.68	2.7764e+06	2.97499e+06	81789.1
338.423	7.09	4.52463e+06	1.62857e+06	1.85403e+06
339.105	2.05	1.0736e+07	5.40414e+06	5.25559e+06
339.108	3.4	2.84133e+06	57964.2	3.20632e+06
339.147	7.12	1.73038e+07	1.93057e+07	5.29796e+06
339.404	7.07	2.16088e+06	18671.1	23204.2
340.108	2.05	1.5866e+06	384753	356328
340.118	8.7	2.54291e+07	1.65986e+07	29544
340.145	6.76	8.83309e+06	8.34778e+06	193314
340.153	7.07	2.94938e+08	1.65595e+08	1.92441e+08
340.154	7.48	876626	880769	905797
341.102	5.93	3.04485e+07	1.47655e+07	1.37608e+07
341.121	8.7	5.05779e+06	1849.91	6128.5
341.157	7.07	6.30223e+07	3.54003e+07	4.12636e+07
342.105	5.9	6.4213e+06	2.69287e+06	2.6957e+06
342.134	9.1	92843.3	2.10434e+06	80517.4
342.17	6.24	1.06984e+08	7.48704e+07	1.08475e+08
342.17	5.68	1.14789e+08	9.95425e+07	8.85394e+07
342.183	7.07	6.82526e+06	3.17388e+06	4.89328e+06
343.124	1.07	2.22234e+06	2.08585e+06	2.71278e+06
343.173	5.68	2.36975e+07	2.071e+07	1.84211e+07
343.173	5.4	145259	2211.79	0
343.174	5.23	216858	5992.48	2319.83
344.113	4.45	279001	6.88071e+06	105382
344.172	5.97	3.04447e+06	2.82309e+06	3.13126e+06
344.176	5.68	2.4692e+06	2.22633e+06	1.86159e+06
344.632	5.93	2.0208e+06	3.53486e+06	2.49864e+06
346.34	5.91	3.46061e+06	2.69326e+06	5.819e+06
347.145	3.55	1.93777e+06	2.10554e+06	6376.36
348.064	5.94	5849.78	3.27844e+06	6.43606e+06
348.123	5.89	9.40114e+06	8.77886e+06	1.0692e+07
348.123	7.83	6.17038e+06	3.25379e+06	3.32796e+06
348.279	7.12	2.38361e+06	2.48587e+06	2.6782e+06
349.126	5.92	2.68879e+06	1.93811e+06	4.83032e+06
349.136	1.12	0	1.47534e+06	1.79584e+06
350.011	7.13	1.92267e+07	23907.8	4.58487e+06
350.102	9.73	1.16521e+07	9.62871e+06	111198
350.139	7.55	1.40478e+07	1.5873e+07	1.42038e+07
350.968	7.09	9.09869e+06	3.88139e+06	4.85017e+06
351.106	9.73	2.35454e+06	49267.9	6743.51
351.11	6.79	5.71086e+06	6.34663e+06	2.30329e+06
351.142	7.55	3.10689e+06	3.53246e+06	3.15561e+06
351.154	7.12	2.38369e+07	2.82525e+07	1.96696e+07
352.117	6.33	1.78199e+08	2.02053e+08	1.09209e+08
352.118	9.33	5.15286e+07	6.49087e+07	1.44819e+07
352.118	8.46	1.7649e+07	1.52535e+07	1.44688e+07
352.118	7.55	3.73448e+06	1.82509e+06	610517
352.187	7.09	1.89899e+08	2.00589e+08	1.32511e+07
352.311	7.11	3.12042e+07	3.55569e+06	2.73028e+07
353.084	2.88	19134.3	21006.8	1.65597e+06
353.102	5.9	1.84627e+07	2.9485e+07	5389.95
353.121	6.33	3.70366e+07	4.11563e+07	2.29763e+07
353.121	9.33	1.07181e+07	1.34452e+07	3.02576e+06
353.121	8.46	3.70221e+06	3.2054e+06	3.02059e+06
353.302	7.09	1.12388e+08	3.92361e+07	4.07296e+07
354.105	5.94	3.55179e+06	8.90521e+06	6.27756e+06
354.124	6.33	5.16602e+06	6.07036e+06	88639.3
354.133	9.12	1.71482e+07	2.14705e+07	249162
354.17	6.88	2.37996e+06	0	0
355.102	5.7	2.69921e+07	2.60626e+07	484359
355.102	3.87	1.00517e+07	7.52081e+06	8.33443e+06
355.137	9.12	3.59152e+06	4.50683e+06	171064
356.106	5.7	4.65512e+06	4.49133e+06	3.26646e+06
356.16	7.11	2.94082e+06	7.67331e+06	7.17787e+06
360.15	1.07	1.31228e+07	1.24494e+07	1.62085e+07
361.154	1.07	1.63648e+06	1.59079e+06	2.45842e+06
362.097	1.07	1.42912e+06	1.28177e+06	1.46624e+06
362.1	8.7	5.62018e+06	3.87208e+06	183055
364.082	8.7	5.3403e+06	5.37431e+06	32894.1
365.105	1.06	2.37018e+07	2.15696e+07	2.45563e+07
365.203	5.96	662.974	728977	1.0875e+06
366.097	8.41	3.54661e+06	188415	137367
366.109	1.05	2.99023e+06	2.70179e+06	3.16645e+06
366.134	5.63	8.7046e+06	8.28544e+06	1.02479e+07
366.134	5.93	8.48177e+07	3.21099e+07	4.97852e+07
367.067	5.9	1439.49	5.72072e+06	3.62222e+06
367.137	5.89	1.8091e+07	1.1573e+07	8.17563e+06
368.149	6.52	5.43723e+06	5.81527e+06	9.09358e+06
368.363	7.08	5712.3	5.2352e+06	4.96575e+06
369.118	6.41	3.0836e+07	3.87838e+07	1.88528e+07
369.118	6.84	1.84099e+06	1.32683e+06	891363
369.118	5.15	1.03103e+07	56075.1	50493
369.118	3.41	46917.7	42158.5	1.63249e+06
369.118	6.12	2.975e+06	2.84372e+06	1.79874e+06
370.08	5.92	4.5313e+06	1.6908e+06	3.27745e+06
370.083	1.08	1.19069e+06	4525.64	1.26817e+06
370.121	6.41	1.44877e+06	6.78748e+06	1.28191e+06
370.128	5.11	1.16824e+07	1.41678e+07	12974
370.129	8.99	1.14214e+07	8.79249e+06	7.69491e+06
370.165	6.99	46431.1	10668.8	8.11023e+06
370.388	5.91	4.13456e+06	1.59008e+06	0
371.042	2.05	2.53439e+06	808.357	0
371.132	5.12	2.55102e+06	3.01562e+06	1.30719e+06
371.132	8.98	2.39694e+06	1.87426e+06	1.60806e+06
371.152	7.11	4.9558e+06	84071.4	72074.9
371.222	6.79	0	6.21447e+06	5.31807e+06
372.084	9.73	1.65543e+06	93556.9	76489.3
372.144	2.95	1.00772e+07	1.13551e+07	1.253e+07
372.144	7.59	1.57202e+06	150079	145078
372.316	7.12	8.40971e+06	1.17422e+07	7.49053e+06
373.093	7.13	5.70644e+06	255845	292464
373.148	2.95	2.09699e+06	2.38144e+06	2.66679e+06
373.296	7.06	2.23256e+06	3.07499e+06	2.92574e+06
374.076	5.7	35630.1	1.63241e+06	34881.1
374.1	9.33	5.1447e+06	5.88393e+06	82963.8
374.361	7.13	0	5.76398e+06	3.60828e+06
376.116	9.12	2.80945e+06	3.59488e+06	130038
377.084	5.7	2.24662e+07	164039	162892
377.084	3.86	1.30653e+07	8.20525e+06	9.21467e+06
377.084	5.31	4.28893e+06	382988	400558
377.084	6.87	437585	2.19074e+06	1.56292e+06
377.084	6.5	349678	3.20619e+06	1.22156e+06
377.084	6.08	1.6185e+06	4.81803e+06	3.97483e+06
378.088	5.7	3.78569e+06	17262.1	2.98511e+06
379.1	5.33	3726.58	539.25	3.05709e+06
380.113	5.78	1.46502e+06	1.33612e+06	5485.11
380.975	1.24	3.07727e+06	0	0
381.079	1.01	2.7665e+06	3.11366e+06	4.35952e+06
382.092	7.52	6.44475e+06	5.62417e+06	177895
382.129	8.16	2.41496e+06	14879	17949.9
382.147	5.91	4.16866e+07	2.73649e+07	3.59962e+07
383.095	3.55	1.80806e+06	5210.71	2948.15
383.143	5.89	7.80347e+07	1.47174e+08	1.00376e+08
384.108	7.79	5.64593e+06	4.79731e+06	4.86034e+06
384.143	5.95	10548104369	10461447574	11009207245
384.144	5.48	5.18121e+06	5.85937e+06	6.26243e+06
385.147	5.94	2311194438	2269513356	2377954370
385.148	6.81	1.84966e+06	734827	1.97136e+06
385.148	6.5	1.23919e+07	1.14325e+07	1.70489e+06
385.148	5.47	1.15694e+06	14453.5	1.38804e+06
385.444	5.95	6.20275e+06	1.05218e+06	5.73475e+06
386.15	5.94	1.41954e+08	380040524	4.02307e+08
386.202	2.05	2098.74	4.93831e+06	2.63974e+06
388.116	7.13	3.20955e+06	1.20536e+06	4.96631e+06
388.145	1.12	2.86338e+06	802.479	2.91402e+06
388.267	7.08	1.17784e+07	4.15882e+06	3.96754e+06
389.361	7.08	9.38338e+06	9.75204e+06	1.10242e+07
390.054	7.09	54925.2	2.75855e+06	65978.9
391.099	6.12	2.65761e+06	3.7889e+06	3.23342e+06
391.1	6.42	3.01652e+07	3.20244e+07	1.88188e+07
391.1	6.73	1.44597e+06	1.42714e+06	900736
391.1	5.51	43778.6	7.17895e+06	7.82861e+06
391.124	7.08	2.58996e+06	3.38989e+06	3.43728e+06
391.158	2.05	1697.53	4.72708e+06	2.58612e+06
391.409	7.11	1.54432e+06	1.86181e+06	0
392.103	6.12	44059.8	650858	535490
392.103	6.42	1.11334e+06	5.89328e+06	3.67498e+06
392.111	8.99	3.73833e+06	3.03185e+06	2.86579e+06
392.164	7.05	8.94228e+07	3.17113e+07	4.40039e+07
392.43	7.07	3.51125e+06	1.10553e+07	1.03855e+06
393.1	1.15	2.23588e+06	27765.9	1.94132e+06
396.108	8.7	9.68346e+06	9.75072e+06	5.1049e+06
396.108	7.82	6.29867e+06	6.22502e+06	5.67385e+06
396.301	7.12	0	26666.4	1.29934e+06
398.16	5.65	1.81084e+07	1.77837e+07	2.1267e+07
399.024	5.91	1.8346e+06	2.12865e+06	1.73404e+06
400.139	7.19	1.09362e+07	1.12444e+07	1.15739e+07
400.139	6.58	6.6228e+06	7.00812e+06	7.33585e+06
400.139	5.52	4.27639e+06	4.15537e+06	5.1385e+06
401.142	7.19	25430.4	2309.97	2.25972e+06
402.154	5.63	3.95007e+08	3.88266e+08	4.6796e+08
402.439	5.92	0	3.32553e+06	2.89218e+06
403.157	5.63	8.48148e+07	8.22258e+07	9.82764e+07
403.515	5.89	5.55875e+06	0	4.83035e+06
404.16	5.63	1.36807e+07	1.38251e+07	1.64419e+07
406.126	5.94	1.03213e+07	7.82874e+06	1.08737e+07
407.043	1.31	3.2926e+06	5.02417e+06	4.0082e+06
409.11	5.58	656.795	4726.36	4.61182e+06
411.16	7.18	3.44409e+06	3.71547e+06	3.50317e+06
411.267	7.09	3088.15	1.00441e+07	4.13376e+06
413.062	7.12	1.64457e+07	1.90424e+07	1.37678e+07
414.429	7.08	1.29457e+08	4.63622e+07	4.81518e+07
415.362	7.13	1151.55	5.90611e+06	3.17958e+06
416.213	1.73	0	2.70291e+06	0
421.168	1.73	1118.8	2.58755e+06	0
421.364	7.09	0	1.2402e+06	761.319
426.137	5.93	6.31666e+06	3.0313e+06	6.15328e+06
427.284	6.8	6.57799e+06	8.00408e+06	6.87124e+06
430.228	2.47	0	1.73604e+06	830.121
431.473	5.91	2.91577e+06	0	2.37401e+06
433.215	7.09	37883.1	3.11541e+06	2.96022e+06
434.181	1.92	6.42205e+06	6.90005e+06	4.65654e+06
435.085	7.04	1741.79	7.17717e+06	2.8541e+06
437.09	5.89	2410.36	4337.51	2.32309e+06
438.167	7.09	4.04837e+06	4.03465e+06	3.44941e+06
440.443	5.95	0	0	1.94078e+06
441.162	7.13	26768.9	2.31347e+06	2.48908e+06
444.421	7.06	3.23092e+06	1.50149e+06	15759.3
445.295	6.8	2.21648e+07	2.63643e+07	2.28756e+07
446.061	5.9	7.05317e+06	1.42326e+07	1.26297e+07
446.298	6.8	6.45252e+06	7.72663e+06	6.68863e+06
447.158	5.65	4.45857e+06	4.23107e+06	4.31057e+06
447.317	5.92	2.32344e+06	4.61383e+06	4.19842e+06
459.31	7.22	2616.61	1.35856e+06	0
461.248	5.91	3.86319e+06	7.58371e+06	6.73369e+06
463.306	6.8	1.01958e+07	1.35191e+07	1.09788e+07
464.288	5.9	4.32585e+07	8.11678e+07	5.24661e+07
465.227	5.92	4.1626e+06	3.84244e+06	3.88122e+06
466.033	5.86	0	568.376	1.96638e+06
466.033	6.05	0	0	579198
475.177	1.03	1.34702e+07	1.7487e+07	1.69392e+07
476.161	1.06	8.45509e+06	2.94425e+06	7.93951e+06
477.139	7.34	1.31176e+07	1.2026e+07	9218.68
477.139	7.82	1.21273e+07	1.12311e+07	30535.2
477.139	8.14	38793	8.72367e+06	76678.5
477.165	1.06	1.34544e+06	8425.59	1.26366e+06
478.201	8.8	2.07573e+07	1.18445e+07	1.61155e+07
481.316	6.8	3.38922e+07	3.94026e+07	3.51693e+07
482.319	6.8	9.93962e+06	1.16507e+07	1.0305e+07
490.177	1.05	9.38399e+06	7.71262e+06	1.09874e+07
490.431	7.12	0	2.20803e+06	1.96801e+06
491.18	1.05	1.70703e+06	1.34676e+06	1.99456e+06
492.315	5.9	0	6.8774e+06	7.38864e+06
495.331	7.22	2151.22	2.14901e+06	0
502.171	7.34	6.56241e+07	6.8659e+07	1.31318e+06
503.174	7.27	1.75039e+07	1.85434e+07	1.38111e+07
503.298	6.8	1.66759e+07	1.83779e+07	1.70495e+07
504.301	6.8	4.85993e+06	5.35364e+06	4.98049e+06
514.149	7.3	3.19056e+07	4.45581e+07	1.91197e+07
514.15	6.93	1.28329e+07	2.01589e+07	9.14939e+06
515.153	7.3	9.46972e+06	1.37953e+07	6.01065e+06
515.153	6.93	4.09833e+06	6.39713e+06	2.79042e+06
517.155	4.6	3.41092e+07	2.15225e+07	3.86846e+07
518.159	4.59	0	4.47558e+06	1.09477e+07
525.202	9.55	1.89485e+07	1.71285e+07	1.3317e+07
525.315	5.9	1.31831e+07	2.52404e+07	1.62772e+07
526.139	5.9	0	4.17482e+06	2.35202e+06
526.205	9.55	6.45943e+06	5.82595e+06	4.446e+06
527.748	5.89	0	8.56389e+06	5.57768e+06
528.165	7.24	50423.9	2.6059e+07	9.63546e+06
528.165	7.78	2.90436e+07	5.43188e+07	1.86329e+07
529.168	7.24	4.48029e+06	8.22334e+06	2.98013e+06
529.169	7.78	9.57724e+06	1.79554e+07	6.14112e+06
529.365	5.91	6.39142e+06	6.58285e+06	7.28739e+06
530.166	7.65	2.32381e+07	2.50869e+07	2.03665e+07
531.169	7.65	6.75466e+06	7.31233e+06	5.93757e+06
531.171	5.16	7.22038e+07	5.31901e+07	8.31172e+07
531.171	3.4	1.24957e+07	56242.2	1.25888e+07
531.171	4.87	9.127e+06	6.16243e+06	1.44602e+07
532.145	5.54	5.65554e+06	6.56117e+06	0
532.174	5.16	1.74288e+07	1.28914e+07	2.10941e+07
532.174	3.41	3.03555e+06	1.26887e+06	3.40292e+06
532.181	2.8	9.09155e+06	3.53358e+06	1100.79
532.385	9.85	17248.3	8880.85	2.64422e+06
533.185	2.8	2.55912e+06	4717.69	7596.23
539.137	4.59	1.89473e+07	19730.3	1.97817e+07
541.141	1.08	1.82187e+06	1.70533e+06	2.06775e+06
552.148	7.65	4.67569e+06	5.00965e+06	4.33164e+06
553.153	5.17	2.99128e+07	2.41594e+07	3.01132e+07
553.153	4.88	1.15469e+07	8.29013e+06	1.66211e+07
553.153	3.38	1.19137e+07	8.48517e+06	1.24919e+07
554.156	5.18	7.12772e+06	6.1789e+06	28556.7
554.156	3.4	2.81949e+06	16372.1	25863.7
557.406	5.96	0	0	1.64638e+06
558.176	7.64	3.78999e+06	6.70204e+06	1.84429e+06
559.16	5.88	2.24318e+06	14655.3	26016.1
559.179	7.65	31711.9	2.20217e+06	41891.9
560.155	6.42	1.46096e+06	3321.73	3749.26
560.254	5.9	0	513.53	1.69568e+06
562.022	5.9	0	5.95062e+06	4.17608e+06
566.064	5.87	1495.87	1190.36	1.51719e+06
569.117	5.18	3.01145e+06	5521.82	14861.3
569.118	3.31	2.08059e+06	536.82	1.08436e+06
570.052	5.92	1.55738e+06	438339	3.18431e+06
572.406	5.93	8.98629e+06	8.02225e+06	8.82091e+06
576.411	9.81	3.31451e+06	3.13694e+06	3.15675e+06
585.09	5.19	6293.37	2.7266e+06	2.47133e+06
585.09	3.36	2.5542e+06	4615.04	2.52325e+06
601.322	5.91	1.89283e+06	1314.81	459.449
603.288	5.89	0	493.348	4.3903e+06
606.088	5.88	1949.76	553.531	2.49143e+06
613.159	1.11	10818.9	10974.7	1.37104e+06
617.514	11.97	1.89731e+06	0	0
617.514	11.62	1.5955e+06	0	0
620.437	9.77	2.99812e+06	15983.2	3.15245e+06
621.292	8.18	7.03846e+06	3.45067e+06	4.3651e+06
622.295	8.18	2.45565e+06	0	941.771
632.213	6.34	881.159	698.492	5.68946e+06
633.216	6.34	6.29125e+06	8.75406e+06	10576.6
647.239	8.15	4.0441e+06	3.77702e+06	1.87681e+06
653.156	10.17	1.87459e+06	2.73174e+06	0
662.006	5.96	0	0	3.58221e+06
664.074	5.92	492.731	3.91507e+06	5.01946e+06
666.356	5.96	0	0	3.88345e+06
668.47	5.88	2.99811e+06	0	0
676.203	6.71	1.45157e+06	2.22177e+06	0
676.203	6.45	3.59745e+06	5.9072e+06	4.77518e+06
677.206	6.45	0	2.17989e+06	0
688.202	6.66	1.99779e+07	2.57713e+07	7.85764e+06
689.206	6.74	7.81928e+06	1.01206e+07	0
690.209	6.67	1.52973e+06	1.98639e+06	9417.9
690.218	6.43	1.54398e+07	3.04128e+07	2590.27
692.224	6.43	0	2.78655e+06	2.5693e+06
702.218	6.85	0	2.0912e+07	5.66796e+06
704.224	6.87	0	1.94459e+06	0
707.222	1.08	1.28137e+06	0	1.02084e+06
720.229	6.4	4586.58	8.4227e+06	7.57939e+06
725.211	9.33	4.14201e+06	4.98313e+06	29774.2
731.18	5.7	4.53044e+06	4.49102e+06	2.82646e+06
758.57	12.11	5.35741e+06	3.07006e+06	2.70913e+06
759.211	6.4	4.69933e+06	6.93942e+06	1.04526e+06
764.461	5.89	0	1.00052e+07	1.08064e+07
767.281	5.89	1.27716e+08	1.2529e+08	7.69711e+07
769.287	5.89	8.22527e+06	7.6381e+06	7.22217e+06
782.569	12.12	5.242e+06	4.26415e+06	3.14679e+06
786.321	5.94	1349.01	0	4.7238e+06
789.263	5.93	4.27172e+07	4.2052e+07	6.28912e+07
796.594	11.97	2.45751e+06	1.49527e+06	1.70522e+06
801.549	11.97	3.32047e+06	2.01807e+06	2.35166e+06
823.305	5.9	0	1.97399e+06	0
854.302	7.34	13178.9	3.19127e+06	2.84311e+06
858.778	5.95	470.179	0	3.08175e+06
864.271	6.28	3.70106e+06	4.90377e+06	4.27273e+06

## Sheet: JDI
m/z	Retention time	JDI-A	JDI-B	JDI-C	JDI-D
102.078	11.83	2.86298e+06	0	2.51492e+06	3.15753e+06
102.128	5.67	4.17481e+06	5.64203e+06	5.69558e+06	444.475
104.107	8.58	856255	4.89804e+06	5.19628e+06	99893
112.087	5.69	49288.7	43978.7	5.80348e+06	46825.2
113.038	5.67	0	2.63512e+06	3.10028e+06	3.35191e+06
115.054	5.68	6.37643e+06	8.20567e+06	8.47304e+06	9.83151e+06
116.071	5.68	0	2.43328e+06	3.31255e+06	3.08699e+06
117.074	1.13	2.03591e+06	325.348	1.66545e+06	2.4697e+06
118.065	2.37	3.00181e+06	5.76231e+06	6.38296e+06	5.63346e+06
118.086	9.65	5.67888e+06	5.1734e+06	5.6383e+06	4.65755e+06
118.086	9.42	4.17912e+06	4.38853e+06	4.3896e+06	37421.1
118.086	9.07	10422.6	5420.25	13943.7	3.04957e+06
120.066	1.05	5.41257e+06	3.41733e+06	4.17539e+06	5.47708e+06
123.042	5.67	0	0	5.25444e+06	213.411
126.046	12.1	1.61207e+07	1.01062e+07	1.52411e+07	1.90133e+07
130.05	5.67	0	1.60941e+06	1.83508e+06	1.83884e+06
130.05	1.05	2.75756e+07	2.90124e+07	2.61842e+07	2.89343e+07
130.05	1.05	92857	1.40338e+06	85686.5	84310.5
132.102	5.67	3.15906e+06	4.35263e+06	4.49294e+06	426.943
133.061	5.68	0	0	1.81728e+06	1.7413e+06
133.061	9.81	1.03183e+06	47362.5	52316.7	53127.4
133.061	1.07	341672	1.71423e+06	308074	302745
133.061	5.68	0	1.68134e+06	1.83727e+06	1.94535e+06
134.064	5.68	0	0	1.66516e+06	1.6903e+06
137.06	1.05	1.50637e+06	0	0	1.51461e+06
138.055	5.68	2.98782e+06	3.67074e+06	3.74139e+06	4.38003e+06
139.054	5.68	4.55583e+06	6.78548e+06	7.97269e+06	8.57142e+06
139.054	10.02	372089	335068	1.06266e+06	258214
139.054	5.67	0	1.45477e+06	1.78463e+06	1.80609e+06
140.062	8.59	2.4557e+06	2.44169e+06	2.10569e+06	41101.1
144.081	5.67	381.128	1.77763e+06	1.63938e+06	2.05777e+06
147.076	1.03	5.29499e+07	2.61728e+07	44880118	4.80392e+07
148.06	1.09	1.38335e+07	1.05131e+07	1.35605e+07	1.25315e+07
149.064	8.28	28097.7	2.49682e+06	8247.79	8530.99
150.046	9.84	1.99838e+06	2.02784e+06	2.103e+06	2.20468e+06
151.05	5.68	4.47287e+07	5.9857e+07	6.29633e+07	7.41829e+07
151.766	11.68	6.45839e+06	3.18146e+06	3.10355e+06	19598.2
152.062	5.68	6.53583e+06	8.49953e+06	8.66112e+06	1.03014e+07
153.065	5.68	3.54386e+06	5.56097e+06	6.90926e+06	7.42163e+06
154.086	10.05	0	1.68875e+06	1.89282e+06	0
156.077	5.67	563206	1.56354e+06	1.81231e+06	1.99649e+06
157.108	0.97	884682	0	0	0
158.093	1.06	5.28943e+06	5.70092e+06	4.46981e+06	4.60995e+06
159.076	5.68	9301.71	1.34043e+06	1.49576e+06	1.74942e+06
161.039	10.06	7.07006e+06	7.35586e+06	7.95181e+06	7.56837e+06
162.046	5.68	3.99336e+06	4.98831e+06	5.20711e+06	6.01426e+06
163.054	5.67	1.5321e+07	2.18414e+07	2.3184e+07	2.80906e+07
164.062	5.67	1.5906e+06	2.45393e+06	2.88229e+06	3.10405e+06
165.07	5.67	1.06577e+07	1.60728e+07	1.90595e+07	2.02992e+07
166.073	9.65	5.01208e+06	4.77577e+06	4.7856e+06	4.52836e+06
168.057	5.67	1.85453e+06	2.83195e+06	3.27769e+06	3.43554e+06
169.065	9.65	8.2596e+06	7.63955e+06	7.55278e+06	7.03286e+06
170.068	8.6	1.66275e+06	40275	45857.5	66021.4
174.046	5.68	1.63556e+06	2.02367e+06	2.15675e+06	2.46803e+06
175.119	1.12	4.85693e+06	5.22844e+06	4.26763e+06	4.58599e+06
176.062	5.68	5.79288e+06	7.86766e+06	8.217e+06	9.66583e+06
176.113	5.68	8.28118e+06	1.00451e+07	1.02111e+07	1.19165e+07
177.07	5.68	2.41361e+06	3.11313e+06	3.16576e+06	3.79311e+06
177.115	9.81	3.16439e+06	3.21928e+06	2.685e+06	2.86732e+06
178.078	5.68	1.65594e+06	2.20365e+06	2.32018e+06	2.60046e+06
179.085	1.13	9.32809e+06	8.03945e+06	7.29256e+06	7.11461e+06
181.065	5.68	1.93126e+06	2.79905e+06	3.03794e+06	3.25826e+06
184.073	1.03	3.06022e+06	4.19113e+06	4.36693e+06	3.36677e+06
187.054	1.76	249141	217912	376748	299662
188.062	5.67	0	1.54501e+06	1.81631e+06	2.00077e+06
188.071	5.7	2850.92	1.46438e+06	1.56068e+06	1.69605e+06
189.07	12.11	5.41225e+06	3.22939e+06	6.15142e+06	7.10067e+06
189.135	5.68	4.15646e+06	0	5.47385e+06	0
190.073	5.68	6.47741e+06	9.67113e+06	1.10262e+07	1.19545e+07
191.085	5.67	0	1.60319e+06	2.04667e+06	2.22494e+06
191.103	1.13	1.55348e+06	0	0	2.09941e+06
192.057	5.68	2.6764e+06	3.43683e+06	3.75024e+06	4.11553e+06
192.102	1.05	1.77567e+06	0	1.68015e+06	2.10526e+06
193.065	4.96	1.26422e+07	1.57008e+07	1.16377e+07	5.49735e+06
194.073	1.02	3.87059e+06	4.66775e+06	1764.81	3.29009e+06
195.08	5.67	0	1.4595e+06	1.60006e+06	1.74477e+06
196.052	10.03	3.30038e+06	3.61885e+06	3.96603e+06	3.90917e+06
200.062	1.01	2.34124e+07	2.88324e+07	2.28371e+07	1.65647e+07
202.078	5.67	6.07259e+06	8.34405e+06	9.17037e+06	1.12472e+07
205.065	5.68	2.22342e+07	2.93847e+07	3.02606e+07	3.51144e+07
205.097	5.67	1884.96	1.86278e+06	1.69536e+06	2.17336e+06
206.069	8.53	4919.66	4.26747e+06	4344.35	6998.34
207.08	5.68	3.2827e+06	4.85897e+06	5.50757e+06	6.02568e+06
208.088	1.13	2.02813e+06	1.04147e+07	3.74167e+06	374.118
209.096	8	2.04002e+06	2.41649e+06	2.37527e+06	2.4919e+06
210.061	11.83	3.98135e+06	549.39	447.81	3.76193e+06
211.075	5.68	105815	94571	1.40909e+06	1.60606e+06
212.118	1.94	1.37922e+07	1.06939e+07	131087	1.23198e+07
215.016	12.1	2.67917e+06	0	0	3.23798e+06
215.016	9.65	2.6782e+06	2.39131e+06	1.96265e+06	2.26524e+06
215.016	9.84	2.19637e+06	1.48574e+06	1.4603e+06	1.54034e+06
218.073	9.65	1.11758e+07	1.0723e+07	1.05319e+07	9.7817e+06
219.08	5.68	4.62621e+06	6.04401e+06	5.81769e+06	7.02838e+06
221.06	4.31	3.72747e+07	4.76406e+07	3.5892e+07	1.62263e+07
222.067	5.68	5.69418e+06	7.30261e+06	7.54815e+06	8.65494e+06
223.075	5.68	6.73677e+06	1.03125e+07	1.38926e+07	1.29354e+07
230.248	8.59	3.97828e+06	3.89288e+06	3.44015e+06	3.14125e+06
233.06	5.68	0	1.3247e+06	1.4881e+06	1.56384e+06
235.075	5.67	7.60706e+06	1.13871e+07	1.39358e+07	1.46799e+07
236.083	5.68	0	1.42417e+06	1.62042e+06	1.80449e+06
237.091	5.68	2.03411e+06	2.97441e+06	3.27632e+06	3.53674e+06
239.07	5.68	3.04398e+08	3.9581e+08	3.96014e+08	4.67949e+08
247.075	5.68	2.01173e+07	2.58946e+07	2.64418e+07	3.09625e+07
250.062	5.67	76140.1	1.79395e+06	1.83597e+06	2.17241e+06
251.07	10.47	4.86292e+06	4.82306e+06	4.63752e+06	4.72486e+06
251.07	8.28	12097.4	2.14757e+06	7180.34	4231.01
251.139	5.68	402.014	0	1.26574e+06	1.34429e+06
253.086	5.67	0	1.4737e+06	1.67303e+06	1.76687e+06
258.11	1.07	3856.17	2.04546e+06	1.67188e+06	5244.51
263.07	5.68	2.04485e+06	2.94697e+06	3.30212e+06	3.56567e+06
264.078	5.67	941.682	1.50691e+06	1.50726e+06	1.75781e+06
265.086	5.68	4.97089e+07	6.75837e+07	6.57737e+07	7.90672e+07
265.114	5.68	6.44029e+06	8.48253e+06	8.34208e+06	9.75277e+06
266.089	2.37	250022	2.042e+06	2.25031e+06	1.9961e+06
267.065	3.04	3.69474e+06	5.56505e+06	5.67078e+06	5.81699e+06
276.119	5.68	0	1.55889e+06	0	1.93855e+06
279.101	5.68	0	0	1.75838e+06	1.4508e+06
281.07	5.68	0	0	1.44357e+06	1.64624e+06
281.341	1.03	2.34499e+08	2.38129e+08	2.17548e+08	2.14292e+08
282.089	5.67	3.39261e+06	4.99891e+06	5.75868e+06	6.1287e+06
283.092	5.68	23741.6	23938.1	1.6403e+06	1.88036e+06
284.104	2.86	4643.53	4.12852e+06	1749.6	1303.55
291.13	5.67	14106.1	1.41496e+06	10443.1	11823.8
296.304	4.31	7.51272e+06	9.59869e+06	7.20135e+06	3.20419e+06
297.112	0.95	2.78461e+06	2.46592e+06	2.49822e+06	2.2076e+06
298.115	5.71	1.79332e+06	1.87109e+06	1.30903e+06	195.871
299.128	9.89	1.77863e+06	124089	2.16769e+06	2.2921e+06
308.091	2.37	4.15327e+06	7.95742e+06	8.54798e+06	7.5687e+06
310.144	9.3	94218.2	175742	136950	5.86747e+06
314.175	5.68	1.92799e+06	2.81134e+06	3.04729e+06	3.2665e+06
315.178	5.68	2.70222e+06	3.61957e+06	3.63106e+06	4.24311e+06
325.113	10.25	3.96595e+06	2.96594e+06	3.51101e+06	3.33499e+06
327.146	8.59	2.68958e+06	2.61266e+06	2.34014e+06	8966.23
328.154	1.03	14911.6	12314.4	10659.4	4.0723e+06
330.17	4.96	7529.72	3.25029e+06	4580.01	1736.98
336.123	9.77	2.61135e+06	2.90403e+06	2.68076e+06	2.2857e+06
336.178	5.68	788.981	1.34308e+06	1.58302e+06	1.65006e+06
337.126	1.05	7.83927e+06	4.71859e+06	7.34726e+06	9.08548e+06
337.126	6.11	3.95307e+06	125076	85835.7	61785.1
337.127	5.96	205498	198749	209706	146118
337.127	9.06	442753	87608.8	82381.6	93229.2
337.127	1.88	236344	2.40535e+07	110891	84190.9
338.138	6.81	1.04881e+07	6.22353e+06	9.17339e+06	9.99884e+06
339.142	1.06	2.53831e+06	403.673	1.92148e+06	2.143e+06
340.174	5.68	0	0	243.649	1.03647e+06
341.162	5.68	0	618.181	283.061	1.30969e+06
341.17	5.67	1.50686e+06	2.23725e+06	2.58675e+06	2.70534e+06
342.169	5.68	1652089476	2177038527	2240454880	2570315735
343.172	12.1	5.71319e+06	3.89792e+06	5.91874e+06	6.87729e+06
344.177	1.07	2.89053e+07	3.30797e+07	2.75913e+07	1.50039e+07
344.185	5.68	8.47641e+06	1.24391e+07	1.3812e+07	1.48554e+07
345.177	9.46	1.2758e+07	4.54255e+06	19453.1	4.25471e+06
345.189	1.13	137768	140623	1.93718e+06	141903
348.322	5.68	0	4.05397e+06	4.82519e+06	5.22959e+06
349.135	5.67	457.604	1.39625e+06	1.58007e+06	1.65454e+06
349.231	0.97	837364	0	0	0
358.165	8.85	147882	6.29213e+06	4.40622e+06	72812.9
360.15	1.13	1.07159e+06	1.62129e+06	6333.77	3827.7
360.324	9.2	14162.6	1.00023e+06	11612.4	16510.6
364.151	1.08	1.28912e+06	25097.7	22812.6	22147.8
365.105	5.68	3.86891e+06	4.93519e+06	5.11055e+06	5.83279e+06
384.144	5.68	0	1.22031e+06	1.28387e+06	1.19826e+06
395.215	1.37	2.20832e+06	1.71819e+06	1.84976e+06	699407
398.31	5.68	2.91999e+06	3.61897e+06	3.61941e+06	4.3285e+06
417.295	7.23	3.6695e+07	6.69248e+06	305191	212346
425.089	5.71	1.71534e+06	1.86917e+06	0	0
429.187	5.68	2969.78	2845.79	3509.99	1.63282e+06
445.182	0.97	9.10257e+06	8.50031e+06	7.19877e+06	6.07918e+06
460.059	10.25	33614.5	29594.5	942140	47731.7
462.212	2.37	1.73991e+06	3.35456e+06	3.70446e+06	3.29646e+06
467.316	5.68	1.53887e+06	2.00484e+06	1.92457e+06	2.10182e+06
475.177	7.88	988004	1.0258e+06	1.5141e+06	1.42873e+06
476.18	10.05	1.80166e+06	1.71497e+06	1.96124e+06	1.89421e+06
476.228	15.69	0	0	4880641	258180
489.193	10.05	8.65247e+06	7.82722e+06	8.72318e+06	8.29683e+06
490.177	9.83	1.11558e+06	2.62388e+06	1.25703e+06	1.2499e+06
504.223	11.97	2.74909e+06	0	1.93544e+06	2.76021e+06
513.358	5.68	12687.3	10990	12806.3	1.46961e+06
520.233	9.97	3.52818e+06	3.59514e+06	4.13293e+06	876241
522.203	9.84	805898	144243	1.0272e+06	180389
527.158	5.7	344.742	1.62901e+06	1.76001e+06	1.91149e+06
534.212	8.68	952932	15223.8	19809.9	23328.8
535.216	5.68	323058	310169	298128	1.70151e+06
538.127	5.7	767.026	1.46445e+06	1.56794e+06	1.7017e+06
567.368	6.38	121964	7435.72	7351.18	4699.4
576.411	1.62	2.25339e+06	3.2249e+06	0	0
585.379	3.97	53393.8	54369.4	1.82931e+06	56719.6
585.379	9.86	833940	884779	956761	1.04862e+06
588.283	5.67	11305.2	2.63371e+06	3.07747e+06	3.2865e+06
590.262	5.69	41647.7	1.71081e+06	1.95777e+06	62087.6
591.316	9.84	0	1.31864e+06	0	1.45758e+06
596.263	5.68	8.44703e+06	1.2404e+07	1.38021e+07	1.48378e+07
597.311	9.42	6.80284e+06	6.97964e+06	7.62204e+06	7.86168e+06
597.311	9.57	0	1052.96	1.73566e+06	0
597.413	5.68	1.90351e+07	2.46563e+07	2.41484e+07	2.86529e+07
598.315	5.67	3.02357e+06	3.00833e+06	1.49968e+06	3.02236e+06
601.294	9.51	1.17749e+07	3.84262e+06	3.3523e+06	3.27442e+06
602.284	9.78	96259.7	1.67588e+06	87537.6	93176
603.27	9.51	1.04439e+06	1.26296e+06	1.32123e+06	1.1834e+06
604.26	9.3	22667.8	16374.3	2.71909e+06	41677.3
606.312	5.67	19591.4	22459.3	1.54883e+06	1.9057e+06
607.313	8.85	90684.4	8.56956e+06	124799	146160
609.288	7.26	7.4716e+06	92467.3	55428.8	46574.1
609.291	5.67	13519.7	1.40513e+06	1.50003e+06	1.74879e+06
610.278	5.69	42895.5	1.75992e+06	41200	37696.6
610.278	5.69	0	285.6	1.47188e+06	726.978
611.268	1.3	8.09429e+06	3.49791e+06	8.93769e+06	8.47227e+06
612.331	1.53	62592.7	63014.4	163246	59285
615.31	10.06	1.79001e+06	1.92904e+06	2.08695e+06	1.91682e+06
617.286	1.65	1.3364e+06	1.28782e+06	1.46781e+06	3.66587e+06
617.286	9.58	3317.61	3.35167e+06	3.93715e+06	5469.19
617.286	1.29	114052	78697	2.20512e+06	54984.9
617.514	9.79	4.47723e+06	1.0326e+07	9.74659e+06	5.08279e+06
619.338	5.67	5.43358e+06	8.15032e+06	9.61025e+06	1.02146e+07
620.437	5.67	0	2.04574e+06	2.11291e+06	2.74297e+06
622.318	1	2.37647e+06	60879.5	1.863e+06	51942.6
624.293	1.13	269376	1.52479e+07	1.01549e+07	5.42434e+06
625.283	11.68	2.28024e+06	391.961	0	518.669
625.297	8.85	84148.1	8.11726e+06	7.72371e+06	7.13134e+06
626.286	5.69	7.18788e+06	2445.42	867.734	1324.85
629.325	5.68	2.9065e+06	4.00189e+06	4.40108e+06	5.17717e+06
629.325	1	1.14209e+06	1.61714e+06	117212	120748
629.827	5.68	1.52113e+06	2.08749e+06	2.34248e+06	2.86107e+06
631.301	5.67	2.54104e+06	3.27778e+06	3.10008e+06	3.02703e+06
631.301	9.31	5.68452e+06	5.35573e+06	5.15543e+06	4.9051e+06
632.304	0.97	395076891	3.43212e+08	3.06406e+08	2.7005e+08
632.304	5.68	1.93536e+06	2.85801e+06	3.09428e+06	3.27883e+06
635.832	5.68	4.13255e+06	5.27483e+06	5.68883e+06	6.71915e+06
636.333	5.67	6.6246e+06	9.28431e+06	9.93298e+06	1.17891e+07
636.333	8.43	2.28771e+06	11720.4	5622.19	2.01819e+06
637.23	5.67	15522	1.68447e+06	1.77625e+06	2.06768e+06
638.233	5.67	1462.37	1.69856e+06	1.75076e+06	1.91364e+06
638.309	10.05	1.98195e+06	2.03217e+06	2.29299e+06	2.14852e+06
638.309	5.67	341.593	2.15659e+06	2.19792e+06	207.765
645.317	5.68	2484.76	2154.47	376.071	1.11461e+06
670.132	5.67	0	2.00164e+06	2.2561e+06	2.3228e+06
680.516	9.74	2.18079e+06	1.89761e+06	1.71451e+06	82594
682.11	5.68	9.09731e+06	1.18255e+07	1.21114e+07	1.40754e+07
683.332	9.83	2.1986e+06	2.64665e+06	2.80089e+06	3.02441e+06
684.256	9.42	1.32522e+06	8.04138e+06	8.06103e+06	8.42936e+06
684.336	5.68	1.66629e+06	2.33656e+06	2.48271e+06	3.01481e+06
685.339	5.67	0	1.65008e+06	1.89972e+06	2.01435e+06
686.166	5.67	0	2.20285e+06	2.50174e+06	2.81023e+06
689.211	9.83	2.85581e+06	6.76466e+06	3.23798e+06	3.25788e+06
707.4	8.85	156739	9.23384e+06	1.00937e+07	9.49112e+06
708.432	12.1	694.351	0	0	2.07412e+06
714.11	0.97	7.40755e+06	0	0	0
716.523	10.25	2.63125e+06	2.0146e+06	2.35094e+06	2.25989e+06
717.526	5.68	0	0	0	1.07108e+06
723.395	5.68	771.104	278.945	1.54886e+06	1.70054e+06
740.523	10.22	49427.2	46258.5	1.6996e+06	43071.2
750.479	1.03	1.15807e+07	1.19243e+07	1.08277e+07	1.1021e+07
751.482	5.68	0	409.262	1.23508e+06	1.36745e+06
755.434	8.99	634856	4339.85	747564	483860
758.57	5.67	0	2.20331e+06	2.48911e+06	2.78022e+06
759.573	5.69	334.195	1.46639e+06	2.05842e+06	1.6611e+06
760.576	5.71	2.1063e+06	0	236.698	428.518
764.494	12.11	1.16275e+07	6.90093e+06	1.31473e+07	1.55202e+07
765.157	5.67	0	1.91183e+06	2.20169e+06	2.27718e+06
765.498	5.68	2.33208e+06	3.0392e+06	3.05508e+06	3.54836e+06
769.45	5.68	0	0	1.47359e+06	1.59125e+06
770.453	6.68	226530	2012.07	2620.95	1595.59
780.489	9.19	31380.5	1.01635e+06	870772	25733.7
780.552	5.67	3.11317e+06	4.68752e+06	5.26819e+06	5.56559e+06
781.14	9.46	7.55417e+06	198660	2.42087e+06	6.73207e+06
781.493	5.67	70621.7	1.84732e+06	70214.8	72033
781.556	1.02	6.18699e+06	5.84265e+06	6.8526e+06	4.88299e+06
782.569	5.68	1.46564e+06	2.0678e+06	2.25529e+06	2.5718e+06
783.573	5.68	6.46772e+06	9.57886e+06	1.10531e+07	1.19574e+07
784.576	11.83	0	0	0	1.58358e+06
789.607	5.68	9.42087e+06	1.2299e+07	1.28957e+07	1.46725e+07
793.129	9.83	25082.7	31148.3	1.31797e+06	1.33694e+06
794.505	9.3	2.47089e+06	2.50178e+06	2.30893e+06	2.08097e+06
794.653	12.1	0	0	0	1.28096e+06
796.594	10.25	3.86237e+06	2.9476e+06	3.49384e+06	3.32745e+06
798.208	5.68	4.57528e+06	6.81392e+06	8.00418e+06	8.58031e+06
799.283	9.84	3.30021e+06	2.17988e+06	2.24162e+06	2.76939e+06
799.461	1.12	2.1693e+06	2.16447e+06	1.88912e+06	2.40112e+06
800.286	11.97	1.99179e+06	828.744	0	2.01888e+06
801.549	1.07	5.40728e+07	7.68142e+07	7.74128e+07	6.98174e+07
801.786	5.68	1.77283e+06	2.47517e+06	2.62167e+06	3.06829e+06
804.551	12.1	7.31977e+06	4.52285e+06	7.1408e+06	8.80851e+06
808.521	1.21	5.38048e+06	8.83975e+06	9.01834e+06	7.51909e+06
809.524	9.42	1.55809e+07	1.57128e+07	1.70801e+07	1.76582e+07
813.476	10.25	2.60784e+06	1.96312e+06	2.35849e+06	2.27243e+06
816.129	11.04	2.10775e+06	1.79881e+06	2.11915e+06	2.72293e+06
820.069	9.85	686124	796937	1.31886e+06	1.47598e+06
823.796	5.68	1.94784e+06	2.86398e+06	3.08038e+06	3.32359e+06
827.549	1.78	298045	4.06312e+06	4.46131e+06	3.81272e+06
896.668	5.69	742.791	1.29646e+06	1.56678e+06	1.43688e+06
908.116	5.68	6.48497e+06	9.66413e+06	1.09984e+07	1.19203e+07
912.459	5.68	4.02834e+06	5.01232e+06	4.89682e+06	5.73544e+06
924.313	5.67	0	0	4.60125e+06	0
927.503	5.7	3.54695e+06	4.28067e+06	4.31272e+06	4.52977e+06
936.503	5.68	4.88944e+06	1.10928e+07	1.22733e+07	1.30544e+07

[truncated: 10 more sheets: MAQ, MCA, NDO, NSA, PBR, SCA, SDI, TCO, TFL, XSI]
