# Supplementary material for: Metabolome analysis of 20 taxonomically related benzylisoquinoline alkaloid-producing plants
Source: BMC Plant Biol. 2015 Sep 15;15:220. doi: 10.1186/s12870-015-0594-2 (PMC4570626; doi:10.1186/s12870-015-0594-2)
Supplement: Additional file 10: — Exact mass list acquired using UPLC-FTMS analysis in negative ion mode. UPLC retention time (Rt) and total ion count is provided for each ionic mass (m/z) for all 4 replicates (labeled A, B, C, D) for each of 20 plant species. Species abbreviations are defined in Table 1. (XLSX 1216 kb) [file 12870_2015_594_MOESM10_ESM.xlsx]

## Sheet: AME
m/z	Retention time	AME-A	AME-B	AME-C	AME-D
101.025	1.03	25167.7	942254	323732	24939
104.036	1	1057.22	774335	382837	668246
105.02	1.14	1.41693e+07	6.82221e+07	6.95369e+07	3.09037e+07
106.023	1.13	0	2.0518e+06	1.8592e+06	320.905
107.024	1.21	644.026	335558	813.131	665.986
113.025	1.03	3.94676e+06	3.75607e+06	1.00627e+06	4.12993e+06
115.004	1.16	5.83069e+06	5.84398e+06	9.10013e+06	2.32905e+06
118.051	1.01	721608	768972	265914	849123
119.051	4.89	1749.07	432.958	444016	1977.39
127.052	1.01	265070	519.256	90.4102	336557
128.036	1.17	8.02179e+06	2.73661e+06	2.9343e+06	5.69826e+06
130.088	1.22	4718.33	4748.87	5251.46	1.40387e+06
132.031	0.99	2.00676e+06	2.44825e+06	1.59804e+06	2.51851e+06
133.015	1.19	8.28299e+07	9.27441e+07	4.55621e+07	3.48791e+07
134.018	1.13	3.24451e+06	987187	1.53234e+06	1.20012e+06
135.03	1.96	9.49046e+06	97438.8	1.60728e+07	7.89245e+06
135.03	1.06	1.29609e+07	2.11341e+07	1.60739e+07	7.34949e+06
136.033	1.13	548.094	251660	405.785	773.641
143.035	1.03	4151.87	1.44555e+06	541789	5048.66
145.062	1.01	8.34412e+06	6.83026e+06	4.59316e+06	9.6207e+06
146.046	1.56	55592	166019	103798	1.47831e+06
146.046	1.04	4.20185e+06	4.09078e+06	3.23146e+06	2.98284e+06
146.966	1.06	1.32154e+06	9814.8	9613.31	1.88199e+06
162.94	1.06	1.45881e+06	9244.98	8861.54	1.7566e+06
164.072	1.61	374458	0	373884	286.546
165.041	1.06	826933	587617	36690.1	396506
173.007	1.03	1378.58	1856.57	290461	2126.91
179.035	6.38	372801	45187.2	47898.5	49415.4
179.035	6.56	109284	105016	781921	107147
179.057	1.03	2.15898e+06	1.39645e+07	6.36966e+06	6.41297e+06
180.06	1.02	0	570485	367.049	201.127
180.067	1.52	102.07	146.599	471933	90.162
191.02	1.14	3.96952e+06	1.06812e+06	8777.87	4.27096e+06
193.051	6.02	51811.6	369673	804025	395452
193.051	5.39	1.39181e+06	920983	1.87826e+06	1.17737e+06
195.051	0.99	866994	3021.58	2946.38	3372.97
203.083	2.34	515080	1120.74	713.07	673299
207.03	6.38	266220	10317.8	9856.8	12899.3
209.067	1.14	1.74681e+06	1.30807e+06	1.57542e+06	1.31505e+06
213.049	1.01	363602	288470	939.288	369116
213.113	7.55	309786	7168.6	7823.59	7679.92
218.036	1.08	453.417	3.00609e+06	2.71705e+06	1.32853e+06
218.104	1.75	614973	3245.76	435833	0
219.032	1.08	20018.5	1.28024e+07	25598.5	5.68547e+06
220.035	1.09	1662.52	603368	565099	1158.61
221.046	4.86	6639.07	7279.54	864090	4723.85
223.061	5.52	3.7001e+06	425413	506709	5.22066e+06
225.062	2.66	37251.5	111763	118645	79245.4
225.062	1.93	792901	180641	3.14626e+06	2.78531e+06
225.062	1.47	8319.34	198633	12136	8911.23
225.062	1.02	7270.37	5.90894e+06	2.81476e+06	2.53343e+06
229.023	1.01	654897	334655	351855	622453
242.052	1.08	642564	6.85755e+06	2.95738e+06	4.94896e+06
242.176	8.91	843178	926461	891244	1.10785e+06
243.055	1.09	1173.68	287226	0	91.9059
245.043	1.22	663605	1656.03	1441.33	420029
246.03	1.11	631743	725315	1.12064e+06	791337
247.027	1.11	3.51353e+06	3.28774e+06	5.04188e+06	3.6595e+06
249.043	1.08	13645.3	1.23024e+06	1.06232e+06	743708
251.056	5.73	2843.97	4120.99	243779	4367.26
254.016	1.12	2690.87	573040	2029.3	1992.37
259.023	1.22	1.44469e+06	1.49793e+06	2.25324e+06	1.37064e+06
265.148	9.55	5.439e+06	2.57667e+06	2.97786e+06	4.38538e+06
267.051	4.87	4490.3	5679.6	2.36173e+06	2.04374e+06
269.046	9.22	2066.62	3394.65	214330	254289
275.022	1.12	8.37274e+06	951.295	3.03321e+06	634.247
275.169	10	294.51	421.382	205.707	339195
275.169	9.74	1556.02	592.007	832.97	444800
276.11	11.83	3.45299e+06	3.66093e+06	2.81976e+06	3.24516e+06
277.038	1.13	1.33218e+06	7203.96	5475.45	6589.92
277.218	10.92	2.90149e+06	3.92894e+06	5.77107e+06	3.60982e+06
279.012	1.03	0	0	333427	0
279.164	9.76	7327.67	293.745	504.992	334344
279.233	11.06	8.68452e+06	5.34763e+06	8.81629e+06	6.68641e+06
281.067	6.02	590164	737400	1.57292e+06	771431
281.249	11.22	833194	14908.9	658299	586529
282.114	8.22	5.57193e+06	454714	366145	826675
283.264	11.46	6.90782e+06	5.50156e+06	6.43584e+06	7.98919e+06
284.099	1.02	0	319087	72.724	0
284.267	12.3	1.43197e+06	105164	1.26225e+06	1.65553e+06
284.268	11.83	30878.1	97426.4	76491.7	33814
285.083	1.04	757361	8.91966e+06	5.80304e+06	2.45111e+06
286.086	1.05	0	646556	424493	100.91
289.044	1.03	1135.77	173496	221130	182116
293.069	1.08	0	1.00819e+06	395229	0
293.176	9.54	0	212618	219365	319973
293.179	9.96	1710.74	519252	683.901	812484
295.228	10.33	901406	8207.54	6933.46	8792.77
297.062	3.65	103349	65380.3	1.84078e+06	1.61638e+06
297.153	10.25	9.32349e+06	3.32207e+06	4.4174e+06	8.4695e+06
298.114	1.03	0	401219	0	243815
299.202	10.78	199480	2509.64	2979.77	3520.34
300.124	4.19	145.886	0	918380	287968
303.135	11.2	1466.38	653225	4010.06	3512.19
303.2	10.15	278.175	248.291	660.87	607920
303.2	10.41	661.563	497.473	412.075	688977
306.077	1.19	586.025	2.28614e+06	899461	372.567
307.195	10.14	24799.5	13832.1	16553.6	522849
309.023	1.02	0	107.134	223887	103.111
309.174	9.42	320291	4161.65	6200.12	246491
311.078	5.39	4.46949e+06	2.74555e+06	5.94205e+06	3.71813e+06
311.169	10.49	1.85665e+07	1.03887e+07	1.24238e+07	1.53133e+07
312.124	8.11	2.35721e+06	515440	800727	357676
312.172	10.48	2.99414e+06	1.58126e+06	2.0197e+06	3.71107e+06
319.082	7	199.671	234906	439988	240.633
321.064	1.13	0	512072	223845	553522
321.211	9.38	2109.55	946.526	1491.1	339838
322.115	10.49	5.55503e+06	4.30502e+06	4.31122e+06	4.53575e+06
322.115	11.47	2.82771e+06	2.73174e+06	3.95316e+06	2.83892e+06
322.115	11.83	7.35991e+06	4.50259e+06	3.83356e+06	5.02081e+06
322.115	8.5	2.65425e+07	2.6704e+07	3.05807e+07	3.62305e+07
322.115	7.24	2.85754e+06	2.06603e+06	3.26938e+06	2.99786e+06
323.079	1.07	1645.42	483810	1210.58	817.873
323.125	5.27	937488	225093	443582	397808
323.135	2.19	382503	942111	122620	155043
323.135	1.91	613289	579708	211538	290165
323.22	11.11	1.73013e+06	1.07308e+06	1.22609e+06	1.70349e+06
325.125	1.02	341505	1.26792e+06	421989	1.01015e+06
325.184	10.71	1.68585e+07	1.2749e+07	1.46387e+07	2.01821e+07
328.119	7.1	698.601	173.298	276900	3095.87
329.087	1.01	122.697	116.411	244.599	190227
329.114	11.2	633.279	225749	1590.5	0
329.233	8.79	348910	6701.03	222301	322420
331.104	2.26	2.68692e+06	3616.11	1854.95	829747
333.059	0.97	1.63979e+06	1.53674e+06	1.70277e+06	111.126
333.135	9.55	401705	11214	10751.2	261392
335.077	6.43	1703.98	217786	335036	411570
339.2	10.93	7.71025e+06	6.93461e+06	7.76177e+06	7.517e+06
341.088	5.06	850617	9521.82	11694.1	671801
341.109	1.76	80994	53269.7	39783.7	3.59715e+06
341.109	1.41	164597	127983	127443	97694.1
341.109	1.1	2.34714e+07	5.61377e+06	5.12819e+06	5.97127e+06
342.088	4.84	328993	281295	445906	3083.83
342.112	1.04	2.85033e+06	2.16373e+06	1.71895e+06	1.57252e+06
342.135	8	331623	4952.78	3484.74	4110.79
343.113	1.04	433687	304302	0	112.114
345.205	10.92	761179	1.01669e+06	1.43489e+06	955431
346.056	1.48	553936	4570.89	670944	4500.12
347.059	10.65	1593.29	267.062	1908.46	252579
347.22	11.06	2.13768e+06	1.33522e+06	2.0484e+06	1.68799e+06
349.054	6.01	2653.68	2467.65	420037	207416
349.236	11.22	207946	298.562	291.215	276.119
351.252	11.46	1.45488e+06	1.33716e+06	1.39374e+06	1.77259e+06
355.088	1.17	413308	2021.71	3189.76	449034
355.088	0.97	1.07179e+06	997.278	1936.24	631608
355.103	5.46	49356	5.52152e+06	1.76086e+06	1.9291e+06
357.083	2.36	7356.96	7681.89	702526	11829.7
359.098	3.38	357825	3266.41	11488.6	11060.5
361.187	7.03	236851	6380.48	7996.34	12120.4
363.072	6.69	1648.52	824969	1.19816e+06	748491
363.072	6.28	530.372	157.393	683.208	950146
369.046	2.12	760.401	973.019	2059.03	2.9237e+06
374.109	3.51	1.01886e+06	620193	1.53617e+06	499893
377.086	1.07	281857	2.23928e+06	654664	540284
377.109	1.95	305197	2.56126e+06	981553	1.00747e+06
379.065	5.39	15496.2	3226.04	708696	8657.39
385.114	5.52	5.22112e+06	626752	723478	7.37021e+06
387.115	1.05	1.12143e+07	8.48898e+06	7.03319e+06	6.36914e+06
387.13	5.12	7986.82	254610	294221	274295
388.118	1.04	1.44099e+06	1.0526e+06	888793	821916
391.285	10.18	201.697	997.598	511496	881.817
399.275	10.68	275714	860.776	718.933	1921.58
401.109	5.26	438.306	247990	2101.05	4471.72
403.285	11.75	1.23817e+06	36597.4	44007.7	42024.2
404.105	1.09	3.25453e+07	4.4779e+07	3.93073e+07	4.90692e+07
405.177	6.38	318598	0	0	268982
413.192	10.92	869.381	2327.69	248689	183218
415.207	11.06	373638	230445	335311	285425
417.14	4.86	236262	0	407.666	135.828
423.091	5.46	6029.2	402417	5247.67	6528.24
425.071	1.04	228921	0	0	0
425.163	11.06	0	0	180136	0
431.12	5.52	1.56442e+06	0	132.057	2.17621e+06
432.1	1.12	0	1.54669e+06	118.414	0
433.208	4.89	453718	1664.43	1437.78	737878
439.086	1.18	7.50332e+06	2.46165e+06	3.81173e+06	6.84128e+06
440.089	1.18	821493	264310	427170	742068
444.166	6.87	606961	2.15906e+06	1.02877e+06	2.29811e+06
446.152	1.04	2074.38	307868	1976.18	1782.78
447.093	7.42	695708	652991	554452	926735
447.134	9.34	483574	252.864	0	240336
447.136	1.06	3.84996e+06	1.84853e+07	1.42168e+07	4.01778e+06
448.139	1.07	0	2.93409e+06	2.26377e+06	594208
449.14	1.07	0	0	455650	0
449.203	6.28	2.52841e+06	632588	739468	2.24964e+06
452.044	7.23	948.061	170.461	221851	456.624
452.278	10.07	329154	1225.21	1870.16	214362
453.102	5.52	1.81995e+06	0	289147	2.42948e+06
460.146	3.74	524308	558561	2.04292e+06	1.08194e+06
460.167	1.04	304402	395224	0	0
461.167	4.95	221892	3506.29	7015.41	4545.2
463.088	7.05	827844	669866	731387	1.36159e+06
467.081	1.21	1.00447e+06	0	0	0
470.152	1.16	2.45508e+06	1.18465e+06	1.19448e+06	2.01531e+06
471.076	1.03	2.36251e+06	1.02903e+06	1.36859e+06	1.23753e+06
471.155	1.17	415180	0	0	0
471.185	6.28	499864	0	0	440604
472.08	1.04	327630	111.933	95.1699	0
472.176	8.47	476610	0	0	0
474.147	1.13	205919	1.1418e+06	925368	642233
475.131	1.12	3.73164e+06	1.55499e+06	2.32683e+06	1.34757e+06
475.146	5.52	4353.93	727.089	3742.98	350848
476.102	7.23	466884	0	930323	749713
476.278	10.03	636846	318731	509156	296798
477.147	1.07	1.92367e+06	5.65929e+06	3.90263e+06	1.09603e+06
480.309	10.08	197250	0	0	244424
483.273	9.43	276072	243027	402890	601818
487.178	1.06	1.99329e+06	4.60667e+06	1.58668e+06	2.05228e+06
488.162	1.08	686643	3.50617e+06	1.35633e+06	1.1169e+06
489.166	1.07	0	551858	0	0
496.123	3.74	329151	396918	1.33569e+06	706343
498.12	3.74	494.214	150.002	353768	130.503
504.309	10.04	279525	0	272512	0
505.257	9.23	1222.06	3879.75	3387.92	533904
506.152	3.74	8.4926e+06	9.01275e+06	3.07422e+07	1.66511e+07
507.273	9.37	0	0	0	231336
509.288	9.54	580.082	540.395	1731	327548
523.142	3.74	139.367	0	274661	0
528.042	1.12	0	569756	0	688339
531.097	1.04	188188	95.1386	407580	0
532.349	11.11	192588	2776.41	421.489	957.967
537.063	1.21	546821	107.584	236652	622238
540.331	10.08	544394	225370	347791	649548
550.178	3.74	390563	511906	1.66062e+06	873998
551.183	1.08	451860	925370	680477	381030
555.037	1.04	353057	0	0	0
556.349	11.06	274866	0	244693	196267
558.123	3.74	764744	604667	2.23348e+06	1.53947e+06
559.063	3.74	0	0	577859	374722
559.312	10.02	737052	1.21015e+06	1.90082e+06	1.03195e+06
560.071	3.74	422253	532686	1.4435e+06	874377
561.328	10.17	501013	324538	516750	376412
564.209	2	0	4450.93	994500	389904
564.331	10.03	975869	603376	976369	681234
571.14	1.04	221297	0	0	0
571.23	11.07	2.20187e+06	1.61295e+06	1.50689e+06	2.27992e+06
574.139	3.74	815145	880805	3.00919e+06	1.6362e+06
578.082	3.74	0	0	686811	383496
580.219	5.38	365571	0	1.18734e+06	250320
581.455	11.06	395161	0	439099	252567
582.206	7.9	328299	225.407	0	0
583.219	7.53	1.17322e+06	220.288	194.407	0
586.048	1.14	527011	114.424	0	638899
589.518	11.45	196698	0	0	264002
593.151	7.24	1.20764e+06	1.09056e+06	1.12008e+06	1.23774e+06
593.151	6.88	3017.45	600123	305853	1.32201e+06
593.173	3.39	3793.83	394.93	0	437686
593.19	11.2	10038.6	287195	8999.13	10327
595.289	9.02	351085	16439.8	20913.5	28991.9
601.139	1.19	315378	498316	554279	388348
601.442	11.11	0	0	0	162440
605.068	3.74	0	142.798	432032	0
607.421	11.01	1.40514e+06	1160.36	295667	546914
609.146	6.86	2.81835e+06	1.88443e+06	3.34534e+06	3.68547e+06
609.146	6.58	2533.46	594403	2720.44	1.60928e+06
611.152	6.87	1267.77	0	615.059	227840
611.408	11.06	237761	0	0	180080
619.421	10.98	831019	311609	573649	606837
621.437	11.07	5.74357e+06	1.83235e+06	2.50136e+06	4.62012e+06
623.162	7.16	244.126	355327	0	776809
623.162	6.81	0	266207	0	731728
623.24	9.1	2.21972e+06	6714.47	381527	474952
636.424	10.64	219562	867.725	1489.25	234808
641.25	8.47	263912	196.86	0	469.741
649.208	11.47	411881	202204	199547	642476
649.208	11.82	377060	140919	169998	544561
657.263	10.48	408103	0	0	838111
671.466	12.22	1.20596e+07	77327.6	74094.6	4.98903e+06
681.296	12.22	314578	0	419.841	0
683.226	1.06	716111	1.21275e+06	623228	350961
684.229	1.05	0	310386	0	0
693.45	12.13	2.73505e+06	4138.17	5891.9	13527.5
695.466	12.2	1.00231e+07	37880.8	35388.6	3.95991e+06
697.472	12.15	353320	484.275	855.718	1364.61
710.521	11.21	697371	0	261085	392108
712.261	5.32	0	0	472480	0
712.492	11.74	1.20726e+06	261719	501021	620361
712.537	11.35	4.57422e+06	584512	1.00967e+06	2.86142e+06
714.508	11.8	7.90788e+06	1.16591e+06	2.06274e+06	2.86096e+06
719.487	11.21	1157.04	0	304.966	540856
721.365	9.75	0	0	186500	0
721.503	11.28	2.22027e+06	0	430619	1.30259e+06
724.239	6.27	282269	0	0	0
736.137	1.08	0	468211	434171	0
736.492	11.74	849428	5106.4	8472.95	7236.45
739.209	6.54	0	390888	0	778950
740.514	11.81	355829	0	913.787	1139.54
741.47	11.15	0	258546	0	971873
742.539	12.05	376277	27323.7	34547.4	85223.2
743.487	11.22	1.98465e+06	870775	1.32701e+06	1.48723e+06
745.502	11.29	7.71117e+06	1.6777e+06	2.68123e+06	3.44517e+06
746.221	1.1	690948	879750	855768	880722
747.513	11.31	440549	0	161955	189458
748.514	11.35	932921	9521.47	7861.26	20814.2
755.204	6.28	8547.31	342322	9933.02	775797
756.199	3.74	0	0	446199	0
756.526	11.21	988294	273144	373766	546710
758.542	11.35	6.55534e+06	911678	1.53892e+06	4.15301e+06
759.546	11.41	4.59955e+06	1.17726e+06	1.75635e+06	1.8544e+06
769.22	6.48	10040	330128	373.19	870573
771.235	5.52	444050	0	0	843909
773.521	11.82	36234.2	0	174161	301297
781.203	1.16	667458	347473	0	529897
782.496	11.8	805473	0	211500	282212
783.499	11.79	343072	654.427	900.733	0
788.545	11.95	306862	0	1124.42	13102.8
792.532	12.07	502287	1862.99	1505.45	7139.79
797.542	11.87	408263	0	243348	500887
798.548	11.88	2434.81	0	304.673	206488
799.558	11.94	540183	0	237241	272231
800.545	12	2.40584e+06	1.01709e+06	1.86877e+06	1.50102e+06
802.56	12.06	1.67694e+07	3.71556e+06	7.63013e+06	6.62329e+06
802.569	11.41	511601	0	0	0
805.57	12.05	232098	0	390.055	492.447
809.498	11.82	627488	583167	617702	993021
811.218	7.22	0	0	226235	0
811.496	11.82	287844	169037	172908	243164
813.49	11.28	548836	1140.02	362.001	4560.98
813.529	11.95	290543	16711.4	44749.9	115213
815.498	10.49	1.35527e+06	821717	807899	2.73716e+06
818.518	10.54	424408	0	0	281996
819.526	11.82	1.34523e+07	1.05879e+07	1.23158e+07	2.06109e+07
821.533	11.82	1.48612e+06	1.33893e+06	1.52376e+06	2.44172e+06
822.54	11.85	3.16966e+06	522040	262359	428266
823.557	11.94	6.92611e+06	484430	762492	2.47378e+06
824.544	12.01	1.13891e+06	911299	1.40471e+06	912403
826.53	11.4	1.67874e+06	447409	664768	680859
826.56	12.07	7.18706e+06	2.04542e+06	4.36637e+06	2.75743e+06
827.328	11.12	759672	0	0	0
827.533	11.41	797438	259.283	0	297376
828.571	12.11	1.33077e+06	0	361734	237525
829.579	12.16	587925	0	0	325.713
830.591	12.29	427816	0	0	664.991
831.503	10.42	1.01203e+06	0	316176	830536
832.507	10.43	464019	0	0	352489
833.519	10.47	6.10157e+06	607949	859311	2.52807e+06
834.522	10.48	2.72958e+06	264840	382734	1.15879e+06
835.525	10.47	642341	0	0	266299
836.525	11.3	81896.4	9686.53	215193	24180.9
837.483	10.42	0	242828	249391	544496
838.486	10.41	0	0	0	245104
839.498	10.48	311421	184.722	0	357372
841.514	10.54	350709	0	0	0
846.586	12.07	342194	1160.59	3203.66	0
855.672	11.06	222801	0	0	0
857.518	10.48	370586	0	0	0
860.647	12	303548	0	0	1223.58
863.553	11.82	381255	346856	397416	668717
870.548	12.06	1.68242e+06	431588	866083	790686
887.514	11.82	635566	563822	645198	1.01756e+06
888.678	12.2	248489	0	0	477.347
889.529	11.89	346935	0	0	227570
891.545	11.95	358643	0	0	0
894.517	11.4	220522	0	0	0
894.547	12.07	765869	88230.5	495642	163403
901.506	10.47	476549	0	0	201567
902.509	10.48	224742	0	0	0
935.573	11.46	0	0	284.419	235374
959.595	11.52	2.26627e+06	738570	932304	2.63033e+06
961.61	11.58	2.22967e+06	0	376345	929735
962.614	11.58	1.15739e+06	0	192706	465014
963.344	11.31	556291	0	0	0
971.551	11.46	217804	0	0	305504
981.579	11.46	4.73645e+06	2.27348e+06	3.07538e+06	5.75773e+06
984.593	11.49	160426	0	0	207257
985.61	11.59	215806	0	0	356614
996.809	11.43	179855	0	0	0

## Sheet: BTH
m/z	Retention time	BTH-A	BTH-B	BTH-C	BTH-D
105.02	1.08	3.48963e+06	5.67197e+06	7.49109e+06	6.76307e+06
111.009	1.99	1.56384e+06	1.41041e+06	1.11584e+06	85484.8
111.009	1.13	1.76201e+06	1.22719e+06	1.15656e+06	4200.25
111.009	1.37	3.0615e+06	8766.62	1.95624e+06	3.1345e+06
115.004	1.26	1.68722e+07	1.30731e+07	1.15238e+07	1.06953e+07
117.035	7.27	221786	240287	8899.65	217473
125.097	7.1	587535	771128	1.00444e+06	472305
128.036	1.18	680399	10895.9	984688	11406.8
131.046	1.01	828849	878490	1.05981e+06	1.62142e+06
133.015	1.16	2.4301e+08	3.13481e+08	1.19805e+08	1.31333e+08
133.03	5.24	271399	492041	407873	384284
133.066	4.86	295420	308843	226.829	528.215
134.018	1.26	5.58505e+06	7.75982e+06	6.26171e+06	6.01733e+06
135.03	1.06	2.4613e+06	2.46377e+06	2.73117e+06	1.47443e+06
135.03	1.31	1.20961e+06	1.59344e+06	1.25151e+06	930730
137.025	3.98	2.17477e+06	1.48274e+06	1.14273e+06	59054.8
145.062	1.02	912869	667408	520767	973403
146.046	1.04	2.90113e+06	3.98297e+06	3.74935e+06	3.33483e+06
147.03	1.16	707371	419983	782697	14630.7
147.045	6.23	2196.72	226632	5302.7	7229.08
152.072	1.51	97692.1	297.842	102.5	0
152.072	1.19	3.95572e+06	4.82954e+06	4.17428e+06	5.19448e+06
157.012	10.05	5.69478e+06	5.87132e+06	5.57718e+06	1.64356e+06
165.056	6.23	1029.74	348386	286125	240791
173.009	1.53	11953.4	237219	10938.1	9786.5
173.009	1.35	8337.15	541663	7609.78	8140.75
173.105	1	3.77413e+06	278095	3907.54	647161
177.038	7.12	3058.63	274077	205294	4100.14
178.027	5.24	341869	191.729	0	154.717
178.051	1.69	2.32263e+06	360980	1919.5	6095.68
178.051	3.06	557436	1074.12	1473.9	1476.72
179.035	5.87	73236.2	78694.7	314603	365659
179.056	1.03	2.38671e+06	2.085e+06	8991.07	2.49705e+06
179.071	6.23	13532.6	213215	31940.1	18976
187.098	7.1	4.08573e+06	5.29108e+06	6.9473e+06	3.36654e+06
189.019	7.27	438688	455426	389193	386900
191.02	1.36	5.98672e+07	6.76904e+07	2.94353e+07	4.45311e+07
191.02	1.13	2.69623e+07	2.32672e+07	1.93119e+07	14964.9
191.05	5.86	306748	355219	351103	313105
192.043	7.08	724.145	315265	0	2989.78
193.051	5.25	2.18901e+07	3.8771e+06	2.54425e+06	1.34641e+07
194.054	5.24	2.10072e+06	266453	500.235	1.15861e+06
195.051	1.05	3.50129e+06	3.18069e+06	4.89391e+06	1.92147e+06
196.062	1.69	2.26783e+06	341315	15465.6	4094.49
197.046	5.66	10786.7	509871	16134	8652.9
199.034	1	2139.55	1985.06	1713.65	226606
201.113	8.53	282958	308700	280661	39824
203.083	2.34	1.03791e+06	690483	631633	1.35794e+06
207.066	5.03	21198.1	21433.6	173524	21677.7
207.066	7.08	1.29268e+06	2.01531e+06	1.26895e+06	1.46776e+06
209.024	5.49	219457	11696.7	10913.4	12656.9
209.08	7.11	658.371	232233	295928	0
211.077	5.3	11720.3	11394.2	13267.9	268723
215.033	1.05	3.31708e+06	3.10057e+06	2.63962e+06	188.682
215.129	8.55	248377	11174.2	10639.8	10577.4
217.03	1.05	837517	751425	606654	2763.7
217.066	5.86	436398	515905	517844	446812
219.045	5.86	1.19964e+06	1.38419e+06	1.43909e+06	1.21029e+06
223.046	1.13	4.83112e+06	3.83412e+06	4.81101e+06	6.61485e+06
223.061	5.53	368558	2913.11	2057.95	2111.7
224.048	5.55	7.96868e+06	7.73919e+06	7.00833e+06	6.71584e+06
225.051	5.52	371195	346178	749764	726279
225.062	1.01	1.99908e+06	1.29627e+06	1.04782e+06	1.74639e+06
225.092	7.27	589962	579722	411890	552819
232.053	5.86	271419	334752	326069	290092
234.041	6.45	510.62	0	217228	394.087
236.072	6.7	5.50776e+06	6.12868e+06	6.02437e+06	5.35651e+06
237.062	1.05	741828	118.876	221.668	196.935
239.071	5.54	871467	1.02722e+06	843099	895739
239.071	7.27	881842	881477	806624	792580
239.077	1.05	1.06385e+06	4056.86	4177.02	4635.43
241.092	0.96	1.0145e+06	3268.46	4140.96	0
242.176	8.91	871369	966116	1.16226e+06	759111
244.137	11.29	79511	74932	77970.7	87233.4
244.137	10.99	252148	246723	265859	128820
244.137	11.55	152781	145236	169026	197048
244.137	12.49	0	0	0	438855
244.137	9.47	3.82634e+06	3.86586e+06	4.04086e+06	1.86597e+06
245.082	8.27	236797	229847	208182	13609.6
247.027	1.08	1823.32	1434.6	1561.31	944019
247.077	5.86	245059	294939	265427	262241
250.051	6.7	840177	925652	905756	828356
252.043	5.51	573391	520130	807295	620101
254.221	10.88	1.40415e+06	717747	0	670160
255.066	5.02	251254	11555.1	515115	451628
259.023	1.2	1.08606e+06	925544	1.0915e+06	1.12624e+06
259.101	9.09	8412.57	261918	10267	8.25168e+07
260.103	9.08	1837.28	996.18	0	1.01901e+07
261.096	9.08	1683.15	1465.46	2602.11	3.51124e+06
264.067	6.44	13265	299313	17600.1	16524.5
264.067	6.7	1.01826e+07	1.14172e+07	1.11775e+07	9.7244e+06
265.075	6.7	1.79383e+06	1.95606e+06	1.31934e+06	1.69165e+06
265.148	9.55	4.53091e+06	4.91689e+06	5.58204e+06	5.31428e+06
267.072	1.12	130.429	223.518	568582	397.484
268.047	2.08	1.37548e+06	1.21673e+06	1.42233e+06	1104.82
269.082	7.27	597990	566769	414797	563038
269.212	9.84	496491	18249.1	21825	17083.7
270.114	4.93	995.077	538418	342982	371426
271.061	8.68	375481	11585.8	11647.1	10129.4
273.081	7.98	3555.53	1058.79	1718.41	327106
274.025	1.2	1.39369e+06	0	1.75282e+06	1.85868e+06
275.022	1.13	6.29385e+06	7.94377e+06	7.81835e+06	8.46751e+06
276.11	11.44	7.99272e+06	8.02648e+06	4.89377e+06	8.13367e+06
276.11	11.95	6.03944e+06	6.0961e+06	2.48621e+06	6.11925e+06
276.11	12.95	1.40291e+07	1.44439e+07	2.63139e+06	1.46077e+07
276.11	8.22	2.71872e+07	2.94274e+07	3.39885e+07	2.77372e+07
276.11	8.54	2.44189e+07	2.26309e+07	2.36499e+07	2.67232e+07
277.113	8.66	340108	431244	368753	341158
277.114	9.09	800813	164470	870339	819462
277.114	12.13	0	602651	0	2.10852e+06
277.114	10.42	864308	243422	892915	888354
277.218	10.92	5.45686e+06	6.27176e+06	6.99985e+06	4.23623e+06
279.066	9	403405	282217	421567	44631.7
279.164	9.75	1266.38	328901	0	455.025
279.233	11.06	1.20627e+07	1.09029e+07	1.22734e+07	9.56184e+06
281.249	11.21	2.88106e+06	2.14506e+06	4.43474e+06	2.27409e+06
282.114	5.55	3.91427e+06	3.75415e+06	3.41929e+06	3.3033e+06
283.061	7.27	1.44103e+06	1.53343e+06	1.36889e+06	1.30563e+06
283.264	11.46	6.87847e+06	7.2319e+06	6.86362e+06	5.76874e+06
284.268	12.15	1.52792e+06	1.51018e+06	1.54872e+06	73912.6
285.15	10.5	1161.53	334126	1373.94	1800.44
286.109	2.36	13801.2	355958	252308	299411
287.056	8.43	206834	2589.44	943.571	3791.31
287.092	5.31	790.81	319794	1985.06	991.11
290.046	6.67	571669	609891	616991	498732
292.062	6.44	485294	690938	580581	385892
292.062	6.7	4.33377e+06	5.03907e+06	4.84418e+06	4.25937e+06
292.134	5.86	451371	543378	560874	474762
293.069	6.7	1.03251e+07	1.07374e+07	1.05367e+07	9.84812e+06
293.106	5.86	4530.97	618232	640985	520828
293.176	9.53	223925	246134	258109	229548
293.179	9.95	1.40252e+06	511038	608864	3842.79
293.212	10.58	1.30197e+06	47298.7	39693.4	58721.4
294.073	6.7	1.59728e+06	1.67203e+06	1.6377e+06	1.47761e+06
295.085	5.73	36225.8	263228	29593	18047.2
295.103	1.17	96.5055	189.62	294691	119.925
295.228	10.32	2.3203e+06	1.48185e+06	5700.62	1.39431e+06
296.129	4.41	407221	342.807	229.216	234.875
297.137	5.54	385539	463395	357652	405303
297.153	10.24	8.93342e+06	8.64847e+06	8.6428e+06	8.2018e+06
298.145	2.57	5021.25	275044	211097	4313.16
298.145	3.98	3582.24	1.06881e+06	855305	646737
299.114	2.65	422161	548614	498849	388567
299.202	10.77	1.94977e+06	268973	286271	419312
301.217	11.02	1.7854e+06	1.26278e+06	4.38297e+06	1.42462e+06
303.233	11.13	873180	350333	1.55427e+06	683111
304.168	11.71	35276.5	354618	491218	282173
305.249	11.23	1.65785e+06	978874	3.83873e+06	1.12688e+06
306.077	6.66	548041	591699	12821.2	7924.55
306.114	6.98	236358	505804	309303	317651
307.085	6.44	613643	864740	697872	6154.82
308.093	6.7	4.72106e+06	4.95104e+06	4.9925e+06	4.43046e+06
309.174	9.42	8610.3	5575.84	4465.07	227879
309.28	11.52	0	0	208020	0
310.109	5.59	2.62594e+07	2.53337e+07	2.17576e+07	2.13574e+07
311.112	5.55	4.73052e+06	2.14707e+06	4.02619e+06	3.89569e+06
311.116	5.2	574461	745276	610388	453159
311.169	13.37	0	1.5578e+06	1.45567e+06	1.59906e+06
311.169	10.48	1.72278e+07	1.39496e+07	1.79887e+07	1.44032e+07
311.223	10.14	282876	1.11118e+06	1.26842e+06	1.14306e+06
311.223	9.87	822095	17818	18830.8	687653
312.124	4.51	1.66183e+06	1.72818e+06	1.82175e+06	24320.9
312.161	5.54	1.12099e+07	1.36938e+07	1.14327e+07	1.19914e+07
312.161	4.14	5.41264e+06	0	7.91692e+06	4.76376e+06
313.057	5.66	21696.4	311414	376596	16224.4
313.114	1.03	578.535	1127.05	593762	987.641
313.13	1.92	876198	765340	794343	1.62516e+06
313.132	5.02	232991	547697	456703	414034
313.144	6.23	9569.28	245347	213091	9667.16
313.181	10.07	747191	18420.4	15865.7	173294
314.055	1.55	110.219	0	346706	0
315.072	5.63	2.75022e+06	2.52089e+06	3.85552e+06	2.26806e+06
315.109	2.02	1.17953e+07	1.46929e+07	1.68596e+07	1.55785e+07
315.124	6.23	325660	439850	377972	333089
315.145	1.6	465706	199.935	1021.82	386.094
317.058	9.08	5225.35	6012.29	6036.72	237165
319.228	9.95	267432	1656.09	1564.85	1138.79
320.093	6.66	368335	414087	407242	9659.87
321.205	10.88	2.72889e+06	1.71006e+06	13258.9	1.71494e+06
322.115	11.92	3.12257e+07	3.19032e+07	9.04504e+06	6.59378e+06
322.115	13.1	1.41532e+07	1.44438e+07	2.73353e+06	1.46353e+07
322.115	8.64	1.29594e+08	1.37481e+08	5.18262e+07	130657391
322.115	8.06	6.29253e+07	7.00057e+07	7.20758e+07	4.68909e+07
322.115	10.46	2.61805e+07	2.62212e+07	2.66727e+07	7.72947e+06
322.145	5.86	265699	307963	286076	263276
323.112	6.59	4.40278e+06	794986	765995	4.08928e+06
323.135	2.12	1.1048e+06	766330	1.14666e+06	16148.2
323.22	11.11	2.718e+06	2.19075e+06	3.4827e+06	2.13218e+06
324.11	9.11	584653	607791	634238	358533
324.111	8.84	1.28992e+06	1.40961e+06	1.42739e+06	1.59353e+06
324.111	7.11	1.11435e+06	1.60626e+06	1.29318e+06	294411
324.111	7.48	644470	691341	669465	320194
324.12	6.7	663019	456656	707547	595232
324.124	6.41	1.26257e+06	1.8138e+06	1.29384e+06	597659
325.096	5.96	23986.4	251475	16603.8	11410
325.127	6.42	4.28988e+06	4.56668e+06	6.04124e+06	197709
325.132	5.55	2.51936e+07	2.46974e+07	2.12153e+07	2.08825e+07
325.151	2.47	301996	2900.42	518398	4819.93
325.184	11.41	2.25281e+07	1.91245e+07	1.08024e+06	1.45975e+07
325.184	11.89	774323	767056	620506	775597
325.184	12.98	0	6.6289e+06	1.53097e+06	6.65716e+06
325.184	10.71	2.40078e+07	1.46449e+07	1.37921e+07	1.49332e+07
326.14	5.2	2.39923e+06	3.03297e+06	2.48173e+06	2.11959e+06
327.087	9.08	13026.2	18629.9	15822.5	3.67921e+06
327.218	8.52	4901.87	449277	6250.44	4887.29
328.156	5.02	8.97305e+06	1.77748e+07	1.5975e+07	14390637
328.156	2.78	0	250.629	539834	0
328.156	4.12	2.04449e+06	2.14293e+06	1.93212e+06	1.7004e+06
329.088	2.82	5.40211e+06	4.16769e+06	251497	4.12295e+06
329.124	3.53	2.3084e+07	1.39429e+07	2.73642e+07	1.9075e+07
330.047	1.18	0	0	99.5199	478188
330.237	8.79	324886	402.544	722.634	412.073
331.104	1.96	30441.7	16904.2	18676.6	1.14785e+06
331.104	2.25	177812	112386	183191	2.31205e+06
331.155	6.23	381230	528467	399474	368231
333.027	1.36	106.795	90.296	134.881	464090
333.135	9.55	11384.6	306328	347668	351552
336.125	6.68	1.21706e+06	2.39833e+06	2.34566e+06	2.07086e+06
337.078	1.09	4.49204e+06	1.90191e+06	105.941	1.84852e+06
337.151	3.34	5.17702e+06	5.99469e+06	6.03276e+06	5.44034e+06
337.311	11.79	4150.46	1559.77	318501	2402.49
338.103	5.1	334820	275695	1109.21	235542
338.14	6.71	7.88777e+07	8.49701e+07	8.48582e+07	7.50171e+07
339.111	5.95	239872	334272	50014.3	39337.5
339.2	12.79	0	3.81192e+06	298547	3.79821e+06
339.2	11.58	1.31018e+07	1.08049e+07	504873	8.57976e+06
339.2	10.93	1.32384e+07	8.51379e+06	1.02685e+07	8.50303e+06
340.104	2.72	410729	412791	605353	281020
340.155	5.55	8.98721e+07	8.71409e+07	7.94225e+07	7.33978e+07
341.088	5.06	1.33679e+06	816704	687298	784183
341.109	1.53	95061.2	1036.82	66686.7	2068.67
341.109	1.04	5.84379e+07	5.0934e+07	4.19715e+07	6.33596e+07
341.159	5.64	7.25457e+06	1.86887e+07	5.61973e+06	1.56503e+07
341.904	1.33	155392	421950	240879	1896.6
342.135	8.17	24576.5	287991	271654	21461.5
342.161	5.56	1.00209e+06	216843	1.54587e+06	1.43424e+06
342.171	4.85	248502	4899.76	5652.78	2764.47
343.114	1.05	1.16142e+06	0	760614	1.23468e+06
343.155	6.23	47118.6	254502	206529	772.933
344.15	5.05	252182	281806	289870	261240
345.119	1.98	4.21708e+06	4.619e+06	4.65942e+06	3.64335e+06
345.119	2.65	1.0852e+06	1.48496e+06	1.31657e+06	1.05571e+06
345.205	10.92	1.16586e+06	1.44885e+06	1.39534e+06	1.01371e+06
346.142	6.23	1.26804e+07	1.57951e+07	1.46367e+07	1.25605e+07
347.098	1.74	831254	927271	837234	720061
347.22	11.06	2.57733e+06	2.47777e+06	2.54816e+06	2.26526e+06
349.091	1.04	255232	0	411387	0
349.236	11.21	753470	552617	1.10655e+06	600731
351.072	5.64	18883.7	373486	613670	9937.16
351.085	2.02	290095	381371	471769	402893
351.22	11.11	13532	10296.1	239051	9847
351.252	11.46	1.94892e+06	1.76082e+06	1.78186e+06	1.59951e+06
351.327	11.92	34829	169983	464416	34065.6
353.088	5.65	22621.5	8398.22	900432	13651.7
353.306	11.42	1808.34	981.714	477585	1501.43
354.171	5.86	2.19987e+07	2.34578e+07	2.51875e+07	2.28213e+07
354.171	6.07	892897	1.01397e+06	724834	832011
355.072	0.93	246912	722.188	391.569	0
355.104	5.25	1.75986e+07	3.14227e+06	2.04933e+06	1.09907e+07
357.109	5.24	321695	295320	376382	292609
357.134	6.06	249466	225240	30390.1	175566
357.134	8.07	34779.7	1.16432e+06	39824.9	49970.6
357.134	7.02	770669	665599	606996	821228
358.166	4.14	263562	294829	407633	0
359.098	3.96	2.96081e+07	1.3524e+07	3.95741e+07	2.1738e+07
359.098	3.45	3.73559e+06	731494	4.75565e+06	3.53289e+06
359.15	6.17	10396.9	585879	16935.5	594219
361.114	2.02	894659	1.11914e+06	1.3447e+06	1.19854e+06
361.166	6.23	6.93286e+07	8.70014e+07	7.78515e+07	6.55825e+07
361.166	7.21	1.17897e+06	1.45639e+06	1.01971e+06	992531
361.25	8.27	16306.2	268986	18261.4	13894.8
362.137	5.73	6055.06	266681	5877.64	6272.67
362.146	1.82	228632	0	0	580.391
365.101	3.53	602959	76121.7	717252	73531.1
365.342	12.04	302946	205195	808751	277407
367.189	10.77	580988	7538.39	8407.04	5804.75
367.322	11.56	27593	28671.6	396800	20616.2
369.205	11.02	1377.41	1358.94	627262	566.059
370.129	8.17	5356.56	337752	334896	204531
371.113	9.08	5769.9	1763.74	3206.74	272725
371.12	1.05	2171.1	294327	97.6958	465736
372.145	4.96	386347	681.561	383896	404117
372.182	5.17	717020	708418	767736	560128
373.114	2.6	2.10916e+06	2.38543e+06	1.63826e+06	1.82635e+06
373.15	5.08	528082	645268	1.14348e+06	449167
373.236	11.23	200292	4188.95	468936	2076.62
373.26	10.49	266256	534.37	621676	232.502
375.13	3.53	7.71015e+06	4.56628e+06	9.18254e+06	6.2982e+06
375.13	1.56	385770	354870	435966	407717
375.275	10.72	261964	0	460567	0
376.153	6.11	987372	1.43208e+06	1.23513e+06	1.00214e+06
377.086	1.06	5.28128e+07	5.18218e+07	4.52506e+07	2.07617e+07
377.156	6.1	40204.5	13029.8	217090	12798.7
379.083	1.06	1.63369e+07	1.62912e+07	1.38963e+07	5.95817e+06
380.086	1.05	1.76288e+06	0	1.49596e+06	0
381.087	1.06	288495	272755	0	0
381.192	5.99	816078	417176	1.40443e+06	416530
381.338	11.7	4.41165e+06	2.80299e+06	1.11524e+07	3.38759e+06
382.129	6.71	1.34432e+06	1.4609e+06	867180	1.2676e+06
383.096	2.02	516380	631300	754427	734013
383.119	1.07	0	269211	0	0
383.147	6.23	334784	383002	311171	346654
383.175	10.87	226172	233308	201239	231146
383.207	10.14	5653.1	249815	5860.95	7921.01
384.109	6.95	442715	612887	640334	390299
386.136	4.01	266.02	416.493	270572	217.543
386.161	5.55	2.91655e+07	2.86727e+07	2.55812e+07	2.45829e+07
387.114	1.04	2.76244e+07	2.42093e+07	2.16448e+07	3.0655e+07
387.13	5.03	470343	421050	705904	338411
387.13	4.22	1.24136e+06	1.12045e+06	750233	977146
388.167	5.53	656885	629811	332617	533847
389.058	9.08	74314.5	63682.3	71038.2	193369
389.119	1.05	640445	1126.67	507728	717328
389.161	6.86	10227.1	294464	73800.2	75337.6
389.161	6.16	9651.24	1658.69	7402.47	457057
389.192	10.88	439417	309329	1502.12	326504
389.27	11.6	204344	231965	414104	235153
391.08	5.24	1.32935e+06	488.677	731.457	797565
391.125	3.63	655709	572346	793469	594334
391.176	6.11	5.67836e+06	8.37686e+06	6.99209e+06	5.85087e+06
391.285	10.17	0	355.521	361.96	607383
392.117	5.78	1.84618e+06	1.79542e+06	2.89219e+06	1.38457e+06
393.077	5.24	349993	3262.07	4598.34	211181
393.177	2.19	507888	0	771799	536137
394.127	5.2	48861.6	259664	40281.2	17429.6
395.074	9.08	815.429	0	712.963	295784
396.143	5.02	249834	490538	432833	409281
397.111	3.53	481175	349878	308232	368965
398.124	5.1	371998	300509	262681	253326
399.275	10.68	231661	212646	233577	191588
400.177	5.86	1.33169e+07	1.41793e+07	1.54778e+07	1.37068e+07
400.177	6.08	3.1101e+06	4.63262e+06	2.37751e+06	3.18083e+06
401.109	5.24	1.59192e+07	14682.2	17155.2	9.89702e+06
401.145	3.18	333550	316245	510021	9509.47
401.27	11.52	60812.7	267623	364089	42827.7
402.113	5.25	2.81747e+06	424076	299602	1.70828e+06
402.132	6.51	3235.84	462856	3414.9	340636
403.103	6.94	9320.48	167444	21014.4	18886.7
403.114	5.24	387558	4276.95	4334.5	233738
403.125	3.16	1.15727e+06	1.37554e+06	990917	1.21937e+06
403.285	11.75	2.82878e+07	3.98604e+07	5.32706e+07	3.64656e+07
404.172	4.14	682324	745966	1.01418e+06	596572
405.14	1.63	802639	764140	855775	834811
408.112	5.25	3.32596e+07	3.65871e+07	4.03458e+07	2.55509e+07
409.096	1.03	0	0	0	320633
410.108	5.25	1.05934e+06	1.13939e+06	1.28506e+06	833385
411.111	5.24	105033	201880	230754	9001.93
411.129	6.08	140866	215736	231833	151941
413.086	2.02	754484	797121	1.02848e+06	1.15712e+06
413.192	10.92	183037	248474	200605	548.864
415.161	4.54	31644.8	56853	458389	50936.6
415.207	11.06	395112	396684	381024	378012
415.285	11.71	3975.22	6131.01	257101	5200.3
417.14	4.85	339011	332772	342125	289927
417.155	5.81	786895	13048.7	14012.2	1.0275e+06
417.156	6.51	2.02227e+06	3.05117e+06	1.59655e+06	2.32094e+06
417.213	6.99	1.49103e+06	1.00289e+06	2.50633e+06	985931
417.223	11.21	14742.2	8363.79	217043	5358.33
417.301	11.9	403163	532881	884718	542817
418.166	7.69	274267	255354	487344	183413
419.135	7.25	11305.2	309955	296688	11501.3
420.182	6.45	1399.62	670.528	325126	2017.07
421.035	1.08	481485	354788	347140	0
423.033	1.08	477259	335264	327142	0
423.091	5.25	3.10641e+06	846887	524064	2.8288e+06
424.094	5.24	487907	11432.3	209059	428184
425.167	2.63	692644	561919	1.08311e+06	650361
425.27	11.54	33337.2	526396	321616	17644.3
426.119	7.11	722571	873651	573651	758398
426.153	4.14	252665	282942	372898	2981.39
427.086	3.97	1.5279e+06	722763	1.97763e+06	1.18456e+06
427.101	3.53	625708	100360	620435	123631
427.285	11.64	4.10032e+06	8.53266e+06	7.45461e+06	6.0446e+06
429.049	3.54	30316.8	22079.6	362655	20666.3
429.101	2.02	24927.1	21231.3	292336	260353
429.301	11.79	503437	999816	1.10423e+06	790982
431.104	1.07	106.844	0	347464	0
431.135	5.8	409780	7382.83	5812.22	361479
431.317	12.04	1.05126e+07	1.57642e+07	1.88446e+07	1.27211e+07
431.338	9.99	3344.63	1553.01	1917.56	470973
432.166	5.38	489596	557591	537751	354634
432.166	1.88	686446	833267	761873	756547
433.208	5.58	1.99e+06	978790	3.7674e+06	1.09771e+06
433.323	12.03	377268	551982	655117	443860
435.187	6.25	278383	4158.81	315703	9782.93
435.958	1.37	0	0	0	1.41607e+06
437.203	6.47	0	0	249216	1247.97
439.086	1.13	3.88396e+06	3.84416e+06	3.12113e+06	4.39734e+06
442.151	7.04	1.67306e+06	1.57514e+06	1.70824e+06	1.45525e+06
444.203	5.85	3424.3	308816	1814.91	1349.86
445.073	1.03	0	0	0	167630
445.135	5.04	1.21546e+06	1.03044e+06	1.91792e+06	1379.82
446.182	5.31	1.62633e+06	1.59831e+06	1.45613e+06	1.25714e+06
447.134	9.35	216901	232310	212701	0
447.135	1.06	0	0	0	5.32483e+06
447.151	3.18	1.81362e+06	1.66872e+06	2.82007e+06	1.32051e+06
447.185	5.3	405599	358535	8916.36	8669.82
447.224	7.26	592465	20507.8	50467.8	23476.9
447.311	11.21	2.29746e+06	3.60738e+06	4.23749e+06	2.72912e+06
449.325	11.69	407934	9383.17	1.0606e+06	8647.44
452.044	7.14	511975	578126	444469	510773
452.278	10.07	1.11915e+06	358713	982320	528614
453.08	5.24	749422	12453.5	18520.5	496925
454.172	5.68	296593	1087.43	517553	906.826
455.102	1.03	1.18361e+06	1.11809e+06	883761	1.83538e+06
455.119	4.94	12983.1	305919	7554.73	7387.18
455.192	7.78	176927	3678.31	7501.84	4874.74
457.238	11.06	8.63342e+06	8.51843e+06	5.95244e+06	8.74085e+06
457.238	12.91	2.60415e+06	2.77028e+06	662637	2.83628e+06
457.238	11.97	2.71755e+06	2.78877e+06	1.31536e+06	2.83842e+06
458.161	7.82	5.28577e+06	4.77354e+06	5.0846e+06	4.08846e+06
459.348	12.29	22318.6	831579	979818	573703
460.167	1.05	0	0	0	221464
460.351	12.29	1689.96	224959	266083	2541.27
461.047	1.02	0	98.3515	0	309743
461.166	5.03	494497	533915	32082	431371
461.167	4.55	3.08467e+06	2.3895e+06	3.32731e+06	2.38427e+06
462.174	4.63	609055	286692	651774	457402
469.096	5.24	494793	9176.3	11555.7	280355
471.076	1.02	475746	0	0	1.4721e+06
471.273	11.75	814552	1.12643e+06	1.45059e+06	1.03346e+06
473.091	3.97	336856	7708.08	515650	11920.3
473.162	1.04	999100	1.08611e+06	1.05573e+06	2.02836e+06
473.166	5.81	404848	6137.12	15107.7	9286.75
474.146	1.06	0	486030	459220	310153
474.262	9.85	281140	21192.5	29948.2	17330.7
475.131	1.12	1.80692e+06	2.48355e+06	1.5897e+06	3.29859e+06
475.182	5.03	803964	1.09896e+06	759541	795379
475.182	4.49	479982	10385.1	508691	16072.8
475.343	11.52	1.02585e+06	1.6815e+06	1.72898e+06	1.43137e+06
476.1	5.25	208008	750048	812240	344508
476.102	7.14	2.27011e+06	2.52368e+06	1.91227e+06	2.29168e+06
476.134	1.13	277778	396861	0	538549
476.156	2.01	298769	859.87	769.404	0
476.278	10.01	1.50544e+06	857011	1.43819e+06	971305
477.146	1.05	0	766430	711295	0
477.281	10.02	333426	32713.3	316267	38335
479.141	1.85	272090	290507	245066	228872
479.156	5.69	298012	353784	107575	281243
480.188	3.01	592340	581.048	6225.68	2919.53
480.188	2.39	233488	4987.41	3967.56	1692.4
480.309	10.08	482289	0	417960	0
481.135	6.44	415240	524735	616884	419101
483.114	6.04	1.3449e+06	491385	1.63443e+06	645364
483.116	1.12	308576	455010	0	460945
483.177	5.44	589112	573119	547788	918228
483.209	4.16	16435.4	1.41124e+06	40554.3	1.18336e+06
483.273	9.42	593912	273271	489443	357583
485.178	5.12	931915	631360	973246	616109
485.2	6.98	16665.3	10368.5	254786	5823.56
486.141	5.39	689367	944085	540510	621983
487.178	1.04	1.00347e+06	687272	447764	1.07276e+06
488.154	2.62	0	0	282858	0
488.162	1.05	1.98996e+06	2.79657e+06	2.12667e+06	1.95962e+06
488.193	5.21	948167	1.19993e+06	1.00081e+06	677947
491.219	5.2	2.09751e+06	83509.2	28019.8	34249.2
493.139	4.93	351824	518021	334913	359543
493.208	5.99	288883	542931	406909	279831
493.208	6.31	308177	539091	359206	10216
495.114	6.8	276501	7782.23	541175	13444.1
495.151	6.51	4.29435e+06	4.59988e+06	6.96006e+06	5.64641e+06
495.273	11.64	6407.12	278770	230324	744.424
497.203	6.96	27256.1	66964.2	542907	14278.6
498.162	2.96	247.238	0	376932	0
498.162	2.54	1.27633e+06	962955	2.39533e+06	919829
498.262	9.96	0	0	326.095	258272
499.203	5.66	26910.8	21246.8	453466	22717.1
499.304	12.03	304303	373394	405098	310745
500.026	5.24	616207	1468.76	2256.54	598582
500.177	5.68	560964	11742.1	978410	274923
503.162	1.05	0	0	0	295281
503.21	11.75	1.41541e+06	203868	1.60676e+06	1.54545e+06
503.243	11.42	4.48305e+06	4.42146e+06	1.05657e+06	4.56808e+06
503.243	12.87	3.33884e+06	3.51121e+06	840536	3.61332e+06
503.243	10.98	2.42819e+06	2.41191e+06	1.76489e+06	2.41911e+06
503.243	11.95	2.5176e+06	2.58015e+06	1.28511e+06	2.62199e+06
503.25	6.76	37260.7	21961.3	468421	39488.7
504.021	3.96	465904	192.399	1860.92	1756.02
504.245	12.93	863055	917851	297878	950934
504.246	11.97	688096	706216	398848	713664
504.31	10.02	586503	391084	591524	507839
505.229	7.47	2.66089e+06	2.79094e+06	3.94847e+06	2.54099e+06
508.037	5.24	1080.09	280336	300141	519.173
509.167	6.87	4.79332e+06	4.03911e+06	5.81325e+06	4.42271e+06
509.167	6.06	56536.7	446446	937036	698103
510.17	6.87	1.1534e+06	1.02001e+06	1.49913e+06	1.11095e+06
511.146	6.35	2.13193e+06	2.15964e+06	3.07122e+06	2.41747e+06
511.182	5.49	294792	341948	487560	410266
511.205	2.85	525340	816.801	4204.28	303.6
513.219	5.9	39089.6	24618.5	344394	46022.7
515.214	6.04	1.18975e+06	725648	3.0246e+06	698817
515.221	1.03	526649	0	0	210331
515.25	7.59	388947	293967	569650	27321.6
516.151	5.32	903753	637030	1.11148e+06	659274
517.133	6.51	19197.8	389141	523301	472745
517.193	7.11	27857.3	15814.4	628530	31051.6
517.278	11.75	1.4913e+06	1.93504e+06	2.46694e+06	1.78785e+06
518.203	4.96	264357	748.954	413088	0
519.187	6.57	1.0507e+06	779195	619769	602008
519.187	7.02	2.17527e+06	1.70057e+06	1.68456e+06	2.53287e+06
519.207	9.08	1696.48	0	1152.39	495564
521.172	1.07	0	0	286360	0
521.203	6.38	33200.3	1.14185e+06	52593	46619.7
523.219	6.23	9.30851e+07	1.16314e+08	1.05839e+08	9.01606e+07
525.161	6.21	10267.4	616116	557250	486280
526.149	7.82	1.33098e+06	1.15427e+06	1.17327e+06	1.09962e+06
528.042	1.11	528479	674973	451016	825084
528.151	5.96	297958	348699	1709.53	1444.56
529.424	10.88	949497	382703	2.81277e+06	369129
531.148	6.87	272734	273137	324693	289724
531.245	6.65	1.99616e+06	642569	2.26443e+06	1.05229e+06
531.337	10.88	7807.28	806.96	225686	3754.89
532.349	11.11	341895	273297	505321	258695
533.137	1.11	671691	0	576320	6.68939e+06
533.159	5.24	505590	386.417	2188.5	773.154
533.166	6.77	254123	246057	19837.2	14762.2
533.261	6.42	831813	458755	1.67709e+06	459497
534.176	1.06	0	0	427032	88.1102
534.239	6.51	2854.86	211735	438227	522.272
534.458	11.11	315565	174695	483298	0
535.182	6.36	14937.3	10635	17507.1	622667
535.215	11.16	1.57426e+06	1.61305e+06	457823	1.60795e+06
535.215	12.8	1.8495e+06	1.91045e+06	376990	1.95266e+06
535.215	11.93	877224	881751	537347	895971
535.216	10.88	1.10201e+06	1.12098e+06	1.33105e+06	1.13927e+06
537.063	1.19	139.448	0	353335	570504
537.213	7.8	297064	3684.96	8555.18	7372.59
537.213	8.76	2.11496e+06	2.32796e+06	1.96063e+06	1.349e+06
537.224	5.2	533405	12208.7	8498.83	8905.71
539.138	1.06	583565	0	463398	0
539.141	6.54	4811.61	680.814	541171	0
539.141	6.91	2.45406e+06	1.22934e+06	2.42384e+06	1.98945e+06
539.26	11.75	0	439.37	270260	204302
540.331	10.08	1.25223e+06	493777	1.11316e+06	555848
541.122	1.13	0	98.7961	0	422255
541.189	9.08	1883.71	817.552	1797.62	3.32367e+06
541.278	11.64	291982	549306	437254	402029
544.146	7.57	457113	499740	515569	478273
544.149	5.24	170958	0	1149.59	207.449
544.266	10.02	20863.9	18588.8	248076	22326.5
545.167	7.75	381537	290312	395749	301489
545.224	6.75	92196.9	63266.2	487602	88096.4
545.31	12.03	789288	959463	1.17767e+06	793982
546.198	5.76	793.467	268777	595440	252.362
547.24	5.78	30405.6	14097.6	1.43533e+06	18674.3
547.273	9.67	400573	22360.5	950154	254615
549.198	6.49	512130	12539.7	450256	380173
549.255	6.76	54506	301698	995862	33339.3
551.177	5.92	6.06255e+06	5.74205e+06	3.89881e+06	4.32859e+06
551.183	1.07	0	177262	307291	0
552.217	6.85	412140	932194	371834	445681
553.23	6.11	1.29056e+07	1.90701e+07	1.60923e+07	1.376e+07
553.424	10.9	306.013	0	500765	0
554.149	7.82	210661	184732	172208	0
554.334	10.92	5569.02	182137	201986	5775.64
556.149	2.14	0	298552	311832	0
556.349	11.06	352948	348844	369315	290748
557.454	11.08	265878	0	349291	0
559.195	6.23	2.1149e+06	2.20719e+06	2.08137e+06	2.07276e+06
559.312	10.01	8333.02	1551.71	277824	1668.7
560.047	2.02	355127	476018	391765	545916
560.175	5.3	435131	460788	443.674	412.504
561.122	6.91	277862	2563.43	257033	241907
561.304	11.21	1615.23	227541	233850	2864.2
561.328	10.15	390615	288666	333246	777.669
562.315	9.87	657905	429112	796891	543948
563.271	7.43	523434	820.657	502790	408370
564.331	10.02	2.07797e+06	1.40441e+06	2.07633e+06	1.79536e+06
565.048	1.46	1.5546e+06	1.77382e+06	1.55567e+06	1.40107e+06
565.193	6.41	8.26704e+06	9.43098e+06	7.55361e+06	7.70173e+06
566.224	4.39	226523	0	0	0
566.346	10.2	252519	247.444	294043	402208
567.209	6.35	5.55906e+06	5.99583e+06	4.50566e+06	5.34947e+06
567.224	8.6	359925	495872	370673	334334
567.245	7.52	51109	36287.3	1.19508e+06	43871.7
568.212	6.34	1.61004e+06	1.70384e+06	1.25549e+06	1.54218e+06
569.224	6.28	3.76714e+06	4.47317e+06	4.27777e+06	271579
570.165	5.01	201727	288.662	350568	0
570.227	6.23	1.05924e+06	1.2832e+06	1.14095e+06	1.00935e+06
571.23	11.05	2.53771e+06	2.63114e+06	2.84374e+06	2.03479e+06
571.231	11.41	4.76861e+06	4.64999e+06	935523	4.63925e+06
571.231	12.12	7.88093e+06	8.06549e+06	1.84544e+06	7.81754e+06
571.289	9.09	591301	708.68	388265	364.366
573.217	7.47	2862.78	2296.21	238627	722.469
574.063	3.53	35542.6	42327.2	452173	37042.9
577.235	6.13	3.75479e+06	9.43294e+06	7.63218e+06	7.57585e+06
577.374	11.34	227296	357900	424276	306040
577.424	10.92	256571	228817	207518	0
579.178	1.07	0	0	759212	227916
579.208	6.51	3.69351e+06	5.66089e+06	2.99171e+06	4.46415e+06
579.266	6.43	1.21284e+06	656291	2.71699e+06	690265
580.167	6	821851	424241	979619	648832
581.188	6.34	4.53288e+06	4.24939e+06	3.24574e+06	3.51517e+06
581.194	1.05	0	0	325019	0
581.203	8.48	18316.6	19213.3	18352.2	180027
581.221	13.15	84140.8	84488.3	69666.6	91312.2
581.221	13.41	0	166119	59268	176930
581.221	12.2	1.37845e+06	1.44952e+06	500762	1.45488e+06
581.221	10.89	585205	590938	642155	592278
581.265	5.58	522.466	452037	277.435	0
581.266	5.91	5954.77	867379	7070.32	5733.82
581.312	11.44	462691	720727	818048	539604
581.455	11.06	713571	619049	732964	485066
583.219	7.52	27418.6	953742	33206.1	841818
584.222	7.51	4505.7	4311.22	7638.3	257059
585.219	5.57	1724.88	461.532	1156.12	244354
586.048	1.14	1.37744e+06	1.33979e+06	800430	1.80373e+06
586.214	6.23	254015	250534	224065	233685
586.315	9.98	2568.53	0	308185	415054
587.198	5.18	239582	281540	231382	201701
589.206	6.11	522674	689154	515109	508431
589.518	11.46	280980	266357	291674	205100
590.346	10.22	663.669	277.109	360656	320.179
591.206	6.23	2.3971e+06	2.37729e+06	2.20818e+06	2.59808e+06
593.266	5.93	51433.2	1.00579e+07	20111.8	29779.5
594.269	5.42	2.23594e+06	4.56256e+06	2.2764e+06	294.157
595.203	6.44	2.01954e+06	1.75104e+06	1.42334e+06	1.77161e+06
595.219	8.77	585414	981013	441923	883022
595.281	6.24	2.68855e+06	2.45132e+06	462175	667925
595.281	5.95	2.85333e+06	2.79357e+06	118049	8.69682e+06
596.285	5.82	3.05445e+06	14320.4	45457.3	580736
597.219	6.16	6399.35	6717.89	8683.21	840710
597.412	10.88	356169	0	828714	175623
598.196	7.5	11806.8	331283	465230	7925.19
600.042	5.24	299087	1075.58	966.948	244017
601.139	1.12	0	301147	392686	412393
601.234	6.93	1.24968e+06	1.86885e+06	1.97552e+06	35742.7
601.234	6.59	530367	1.54002e+06	1.06356e+06	916349
601.442	11.11	368458	243946	520870	244779
602.238	6.94	428025	5626.04	9537.03	976.99
603.186	6.06	300293	331000	3586.7	3632.55
603.25	6.44	15486.9	20622.4	409682	17976
603.25	6.1	863646	945360	1.35525e+06	680083
604.173	1.07	0	1.95291e+06	1.71827e+06	949633
605.176	1.06	0	0	370351	0
605.266	6.28	7.194e+06	4.4048e+06	2.261e+06	6.57994e+06
605.312	11.29	9511.23	234501	4284.39	5054.64
605.406	11.62	341311	415371	952728	449994
605.406	10.91	373240	10218.8	945713	267799
606.075	1.48	779807	300.586	1.49171e+06	286.787
607.281	6.07	37969.9	73805	2.27322e+06	7413.08
607.282	6.42	15127.9	1.27488e+06	18877.5	16808.7
607.422	11.02	1.5817e+06	1.9763e+06	2.31227e+06	1.86921e+06
609.176	9.08	2329.03	4225.18	4188.37	200126
609.297	6.26	2.04967e+07	3.31557e+07	2.88528e+07	2.41539e+07
609.343	11.71	1.00362e+06	1.55998e+06	2.01635e+06	1.13833e+06
611.303	6.19	1.77819e+06	3.07992e+06	1.22174e+06	2.11066e+06
611.408	11.07	1218.4	204634	177692	205601
612.209	6.04	2.05695e+06	1.37714e+06	2.3323e+06	1.99486e+06
613.232	6.14	5.18514e+06	5.6482e+06	1.93789e+06	1.75909e+06
614.191	5.81	254913	232287	595749	0
615.186	6.51	260637	330044	127726	171986
615.219	6.06	268242	312279	1387.09	0
615.247	5.42	0	425068	236.692	299617
615.25	6.66	1.95807e+06	3.54994e+06	3.11908e+06	2.51256e+06
619.2	6.16	8485.71	5288.8	3725.06	229115
619.281	6.53	1.34646e+06	1.10439e+06	993749	1.05131e+06
619.421	11.02	655281	812933	1.47376e+06	933026
621.196	6.23	706180	634078	522136	782154
621.217	6.11	1.18236e+06	1.60859e+06	1.29126e+06	1.24277e+06
621.437	11.07	4.6628e+06	5.64859e+06	6.05654e+06	5.56607e+06
623.313	6.45	7.09671e+06	1.24877e+07	6.93682e+06	9.16172e+06
625.319	6.44	4083.25	1.10729e+06	609014	765958
627.229	6.16	11200	404190	7348.06	500895
631.224	2.02	351270	536668	804540	606161
631.279	6.35	398543	573746	497072	496631
633.18	6.41	10558.8	4902.31	19449.4	257576
635.416	10.65	329253	314008	388146	451919
637.211	6.23	2.11015e+06	2.81367e+06	2.33568e+06	1.71389e+06
639.229	6.34	822.612	746922	966074	1653.49
641.154	6.23	459749	489782	447898	468900
643.26	8.04	256040	6444.15	422034	10966.1
643.26	6.11	974.034	344008	1619.44	2494.8
645.221	6.13	7497.26	353999	337763	358548
647.196	6.51	2027.5	0	3137.09	196081
649.208	10.89	306135	563421	309866	276998
649.22	7.47	270067	399288	343132	349321
649.255	6.1	355944	376311	684219	317871
649.442	11.05	233951	206638	234624	184174
653.287	8.07	20743.3	331514	585084	272214
653.323	5.52	192495	275818	0	0
655.218	7.52	247347	262396	531754	1576.27
655.261	5.99	816.222	1.28981e+06	936033	646576
657.231	7.14	344026	364974	306111	368579
657.318	5.01	0	264217	0	0
659.289	6.47	4056.32	338068	7209.42	283814
661.253	5.42	328874	679908	340322	480040
661.256	6.85	21673.3	3.37368e+06	2.64087e+06	2.0782e+06
662.256	5.4	0	269196	0	0
663.235	7.65	299614	589036	472477	381396
665.25	8.42	33948.4	55950	278891	38430.9
665.287	6.53	292905	244435	222593	225861
669.318	6.44	22991.4	1.47191e+06	870038	1.08525e+06
670.321	6.47	10890.8	595632	11649.7	442310
671.219	6.53	829108	1806.57	551465	514027
673.253	6.29	1371.31	4329.45	2384.96	329414
673.255	6.63	1.44687e+06	1.32923e+06	1.36477e+06	1.23623e+06
674.282	6	271381	0	962.2	0
675.271	6.67	1.43507e+06	1.49362e+06	897038	1.32416e+06
680.235	6.89	343162	5762.88	323021	209499
681.204	6.37	327531	0	0	1531.11
681.296	12.22	221721	430.525	257667	0
681.318	5.53	7.13069e+06	7.13284e+06	4.49934e+06	3.41313e+06
682.25	5.21	246.499	427.13	0	298721
683.201	6.23	164916	191641	14513.9	18252.5
683.219	6.57	379104	321304	655175	608133
683.225	1.05	6.0903e+06	5.34061e+06	3.7617e+06	6.21692e+06
684.223	6.56	4408.06	5230.1	221471	206589
685.271	5.51	1.21809e+06	0	0	1.12589e+06
689.23	3.51	291630	295.296	270947	1538.15
695.466	12.19	52927.5	37488.9	2.68545e+06	2.36266e+06
697.235	6.83	1.73358e+06	927742	1.95453e+06	1.86231e+06
699.266	7.99	79150.6	125408	1.48518e+06	77400.9
699.329	6.18	418208	1552.2	2076.21	546539
701.193	6.51	27379.1	8194.82	220408	14042.5
701.266	6	331797	615885	462073	315174
703.261	7.23	668270	738107	925710	560771
705.47	11.1	0	268267	0	0
709.232	6.74	9317.12	316264	377605	15008.1
711.214	5.24	1.1305e+07	319773	0	4.11552e+06
711.463	10.88	0	0	173559	0
712.167	3.53	659.573	1008.53	406955	224132
712.492	11.74	872616	1.62297e+06	1.54515e+06	1.18457e+06
712.537	11.41	2.49565e+06	3.12374e+06	3.66689e+06	2.83185e+06
713.26	9.72	411041	460785	419086	358122
713.308	5.96	0	408437	1556.51	0
713.54	11.35	494392	614367	1.60106e+06	552049
714.508	11.8	2.56365e+06	3.62167e+06	3.85795e+06	3.07297e+06
719.202	1.06	4.30002e+06	4.57686e+06	3.86927e+06	0
719.204	3.97	0	199.788	328895	173.06
719.261	6.71	1.25748e+07	1.3948e+07	1.35672e+07	1.20914e+07
721.199	1.06	1.27878e+06	1.37369e+06	1.17416e+06	0
721.277	7.02	638833	1.04718e+06	880454	755520
721.502	11.28	0	258654	251700	0
722.28	7.01	271376	453929	379314	334659
723.256	7.87	20993.6	274171	197791	200965
723.29	6.19	1.71021e+06	2.0877e+06	1.151e+06	2.03093e+06
723.381	9.86	299753	0	183876	0
724.224	6.89	254691	2272.66	250807	2113.44
726.552	11.37	515715	367419	1.4096e+06	386863
727.209	6.84	368576	17265.8	429908	16816.3
727.287	6.44	389648	418053	729239	359401
727.323	5.53	2.91398e+06	4.5861e+06	2.18779e+06	2.06964e+06
729.231	1.06	0	0	0	332627
731.277	5.51	2.54214e+06	3.01736e+06	2.55973e+06	2.45927e+06
733.196	5.24	847509	0	0	433514
733.292	8.3	1.26272e+06	2.68115e+06	2.19573e+06	1.21212e+06
734.476	11.67	1171.97	339666	420745	263880
735.298	8.3	67468.8	322129	263641	68407.9
736.492	11.74	913774	1.78506e+06	1.65246e+06	1.49066e+06
738.508	11.81	2.49936e+06	3.72076e+06	4.05252e+06	3.38445e+06
742.547	11.46	0	251876	344488	224265
743.487	11.22	487261	1.17332e+06	1.16583e+06	917114
745.502	11.28	1.23638e+06	2.27289e+06	2.4666e+06	1.9493e+06
747.307	8.47	8317.52	240280	7977.73	7305.8
747.518	11.35	3008.83	250463	342596	2930.91
754.502	11.33	0	228547	0	223462
755.355	5.85	3.42593e+06	3.94761e+06	4.18892e+06	3.63256e+06
757.271	8.11	406083	510581	267375	602148
758.542	11.35	1.74209e+06	2.20569e+06	5.26421e+06	2.03216e+06
759.255	6.56	757460	1.24936e+06	896239	717554
762.508	11.92	479.59	854.242	468539	1346.85
767.201	7.13	374480	387417	2889.54	418131
772.558	11.37	906359	626519	2.42548e+06	694935
781.202	1.08	630582	606591	737737	677489
782.495	11.8	280895	389495	382201	336685
786.205	5.25	371638	0	0	308098
786.529	11.87	1379.25	497549	439079	355201
787.267	5.81	2.32932e+06	1.68214e+06	1.92477e+06	2.92172e+06
788.545	11.95	358.127	318122	481485	321287
798.528	11.89	11642.8	11073.7	877817	312327
800.545	11.99	3.08121e+06	5.75484e+06	5.92639e+06	4.75745e+06
802.56	12.06	6.46082e+06	8.95362e+06	9.72851e+06	9.07044e+06
805.632	10.88	0	0	196610	0
806.495	11.81	248891	394110	412928	364392
807.578	11.75	0	242635	429349	202147
811.218	7.13	809253	927590	676795	847761
812.625	11.82	0	244986	335234	233406
817.232	5.24	245.399	374178	453719	0
819.526	11.82	1.05735e+06	2.24701e+06	1.95153e+06	1.79205e+06
821.542	11.88	2.10641e+06	3.94122e+06	3.47049e+06	3.56741e+06
823.558	11.95	1.72625e+06	2.28136e+06	2.28053e+06	2.30672e+06
824.545	12	2.73988e+06	5.40172e+06	5.87166e+06	4.65968e+06
826.53	11.41	633907	731004	827947	696710
826.56	12.07	4.96665e+06	7.8924e+06	9.21118e+06	7.85464e+06
828.574	12.17	750218	1.1429e+06	1.66654e+06	1.22355e+06
830.591	12.28	5670.39	419159	439181	355274
831.503	10.42	726444	1.08032e+06	926243	700388
831.671	11.1	0	0	292152	158563
833.518	10.47	1.36313e+06	1.37318e+06	1.36812e+06	1.06903e+06
837.537	11.39	227301	320034	0	233683
839.214	5.25	0	229092	0	0
839.303	7.02	5687.8	2045.26	261807	1765.5
840.545	11.37	0	0	408294	0
840.657	12.01	0	233436	265940	0
850.56	12.17	0	0	732673	0
852.576	12.21	3820.3	3690.02	578720	811.225
855.671	11.06	252777	272226	281778	245360
858.631	11.83	369110	542695	688136	507682
865.313	6.85	793645	557218	857063	684144
868.533	11.99	325244	4626.45	3205.01	514455
870.548	12.07	697693	879132	958579	947972
872.646	11.92	0	0	201493	0
886.662	12.01	495316	621850	765944	591122
889.529	11.88	0	200722	0	0
892.532	12	209054	546783	511981	428173
894.547	12.08	562810	831331	990066	878415
903.335	7.11	0	0	217138	0
959.595	11.52	283150	511636	433067	423120
961.61	11.58	706498	997008	925653	944815
981.579	11.46	319209	881190	652327	628869
984.598	11.53	720109	1.55237e+06	1.10977e+06	1.32024e+06
986.614	11.59	957793	1.5522e+06	1.30606e+06	1.55475e+06

## Sheet: CCH
m/z	Retention time	CCH-A	CCH-B	CCH-C	CCH-D
105.02	1.06	1.68163e+06	4246.02	3391.76	569136
113.025	1.04	1.35479e+06	753733	5.3625e+06	5.38843e+06
115.004	1.58	9.31804e+07	7.45167e+07	4.47086e+07	4.45867e+07
115.004	1.34	7.62645e+07	4.36921e+07	2.61206e+07	2.87404e+07
115.004	1.12	2.76442e+06	2.95228e+06	1.26177e+06	2.36697e+06
116.007	1.59	3.86388e+06	3.07081e+06	75611.7	88433.2
118.03	6.29	4306.53	5012.15	239803	206364
118.051	1.03	370639	239.868	123.332	218158
121.03	5.27	509648	566712	587263	4.07013e+06
125.097	7.1	2.03007e+06	947193	1.35344e+06	2.02851e+06
127.052	1.03	2.55041e+06	630559	1.74324e+06	3.2668e+06
128.036	1.16	4.92342e+07	1.93673e+07	3.38671e+07	5.01845e+07
128.036	1.42	12168.5	14763.6	1.25113e+07	1.89658e+07
132.031	1.05	294.728	447.213	2.03657e+06	2.00203e+06
133.015	1.17	4.42568e+07	4.52647e+07	2.08887e+07	3.83295e+07
133.03	6.87	469835	324269	335006	249614
134.018	1.12	1.599e+06	1.681e+06	208.169	1.33799e+06
134.047	2.06	516738	731696	685847	764720
134.047	1.62	603791	1.29486e+06	1.0004e+06	1.3285e+06
137.025	3.97	1.51642e+06	1.5295e+06	1.62048e+06	2.22367e+06
143.035	1.04	833399	384671	4953.07	4664.88
143.072	2.19	8222.52	7354.89	10257.2	11056.8
144.046	7.46	428777	224217	2.07448e+06	279091
144.067	1.66	1.01926e+06	612953	3.32085e+06	1.5817e+06
145.062	1.04	5.13522e+07	1.52751e+07	3.56112e+07	6.30479e+07
146.046	1.05	2.44111e+06	1.36379e+06	3.19903e+06	3.09123e+06
147.03	1.13	14646.7	13345.8	13426.6	662554
151.062	1.04	1138.88	92.4667	802575	216.573
157.05	1.07	162639	152047	148133	134617
161.046	1.52	699005	565453	310839	537778
164.072	1.6	0	399421	0	459881
165.041	1.06	1.00468e+06	823165	833258	45735.9
167.056	1.05	4237.54	4003.72	3335.05	3789.58
168.034	1.07	229.86	803.019	618.668	446.951
169.087	8.35	26837.6	13417.4	15307.2	21051.8
171.103	11.03	2.16683e+06	586637	652239	1.05043e+06
171.103	9.11	119216	442830	782607	859993
171.103	10.18	918099	804987	553082	1.24219e+06
171.103	7.65	772967	347182	65304.2	755265
171.103	7.17	5.52097e+06	1.40281e+06	1.81685e+06	2.91606e+06
173.094	1.07	3.85064e+07	6.28116e+06	1.75625e+07	2.20163e+07
173.119	7.33	5.18116e+06	1.76035e+06	1.84715e+06	4.36404e+06
174.097	1.07	2.76634e+06	0	1.20494e+06	1.49243e+06
175.051	6.83	24423.7	20173.1	23926.4	20245.4
176.936	1.22	2.93493e+06	5.55937e+06	6.70212e+06	3.90689e+06
179.056	1.05	9.67228e+06	4.96694e+06	1.86332e+06	3.51477e+06
181.072	1.04	1914.71	639811	1.06863e+06	932.938
182.075	1.03	93.3895	111.3	0	0
182.994	1.38	1.2049e+06	719190	1.31458e+06	913558
183.103	6.35	16607.6	7689.39	14009.1	21333.5
183.103	6.66	14494.9	12534.9	10323	8438.19
187.038	1.08	1588.46	1234.44	2347.01	2345.02
187.098	7.1	1.43882e+07	7.0787e+06	9.86072e+06	1.40787e+07
188.075	1.14	0	238.332	119.89	220.667
191.02	1.37	3.42614e+06	6335.3	7355.87	3.15487e+06
191.02	1.14	1.28453e+07	9.33367e+06	1.00883e+07	1.20639e+07
193.014	4.63	573586	9557.78	384250	435512
193.051	6.86	6.51795e+06	4.56835e+06	4.8751e+06	3.5502e+06
194.054	6.87	606771	416255	430417	311290
195.03	5.38	2761.2	3145.98	4532.99	3302.23
195.051	1.18	5.81116e+06	1.05684e+07	1.25494e+07	774787
197.067	1.04	9262.57	6966.83	6138.66	6359.88
197.808	1.23	0	0	0	0
201.113	8.53	1.60775e+06	1.52326e+06	1.22377e+06	1.11046e+06
201.113	3.07	15520.2	13565.8	14968.7	12284
203.083	2.34	2.55121e+06	1.24459e+06	1.57466e+06	1.99133e+06
209.067	1.08	4.09276e+06	2.66293e+06	3.33082e+06	1.32849e+06
209.08	7.1	3.69316e+06	2.28811e+06	2.69327e+06	3.79402e+06
211.134	8.79	729710	649435	840530	1.06268e+06
212.981	1.34	6.34294e+06	3271.24	1.61071e+06	2408.17
212.981	1.59	1.28635e+06	4.68575e+06	3.11387e+06	2.77391e+06
213.049	1.03	1.29686e+06	678351	1.1194e+06	1.61285e+06
215.033	1.03	5.3809e+06	119.547	1.73777e+06	1.54025e+06
217.049	1.05	398354	442059	415153	1783.88
217.145	8.22	327566	5081.62	264258	494651
217.145	6.82	984700	307210	491725	932597
218.082	5.85	2.30224e+06	1.38281e+06	1.25384e+06	3.89786e+06
218.104	1.75	1.01829e+06	752212	933015	1.14408e+06
219.046	1.02	15009.9	14946.3	213142	13718.7
220.077	6.25	483638	0	216449	171827
221.061	5.57	507.672	735.935	221524	387463
223.046	0.96	10415.4	9583.9	9597.38	0
224.048	5.6	3.34773e+06	3.56e+06	3.52764e+06	1.92773e+06
225.062	1.03	4.24519e+06	2.39175e+06	1.05937e+06	1.78728e+06
225.222	10.67	1072.96	782.234	3387.4	3027.09
226.109	5.83	1405.19	1452.87	3611.3	1592.33
228.055	1.07	679.271	642.03	743.606	889.794
229.023	1.03	605426	767318	992766	1.19996e+06
229.054	7.58	8250.68	10321.4	11345.5	10764.1
229.087	9.04	405432	4396.81	4861.82	4972.29
229.145	8.79	597731	493014	673392	808413
231.015	1.58	7594.05	6844.79	1.93476e+06	2.01195e+06
231.057	1.29	3.33695e+06	1.23428e+06	14629.8	588077
233.085	7.51	607.988	629.998	940.788	667.624
235.098	8.91	72589.6	71122.2	69107.8	71248
236.089	1.09	557909	502314	782057	1.02999e+06
238.064	5.56	247389	13313.8	15045	217361
239.071	5.57	3.51302e+06	1.23379e+06	1.88848e+06	2.91889e+06
239.202	10.77	425437	656627	228429	275877
240.075	5.56	369138	174.658	203228	345041
241.106	7.32	932599	350254	352376	816315
241.108	8.07	900762	342979	341421	791401
241.217	10.92	691951	543066	424223	587180
242.052	1.08	1.55448e+06	2.20426e+06	614809	1.18069e+06
242.176	8.9	785119	877934	879023	1.0231e+06
243.062	1.51	2.04807e+06	2.48389e+06	727.984	1.94495e+06
245.082	8.26	14977	12860.8	17494	15390.5
248.072	6.26	1.04268e+06	356847	483796	333665
249.15	9.23	9866.49	7376.59	7113.86	6842.58
252.043	5.6	218.668	489931	481245	272.742
252.997	1.6	0	1.12429e+06	0	767725
254.14	7.15	199115	4595.09	14187.1	271835
259.065	7.62	35698.1	29104.6	17517.2	72277.1
261.038	6.87	437151	340436	332296	273547
261.077	7.4	211860	326855	16293.5	17200.9
262.051	7.57	96704.3	35888.6	76166.2	80089.3
262.072	6.54	525997	3537.94	390506	498266
263.14	4.67	2.10855e+06	1.69666e+06	1.51693e+06	924212
265.021	1.02	509998	329.693	376649	509953
265.145	8.44	3898.04	3015.94	3394.1	5682.74
265.148	9.54	6.58306e+06	6.28848e+06	6.42741e+06	6.91464e+06
265.217	10.89	295048	559339	285675	206396
267.066	5.6	3007.88	4411.4	4457.22	1093.66
267.16	10.31	23102.8	12457.4	20341.5	27709.8
267.197	9.84	7272.67	325941	3889.64	269500
267.233	11.06	227361	401472	318271	39888.8
269.249	11.27	159491	485257	451183	546323
270.114	3.11	226128	399843	284615	352897
270.252	11.23	769.785	0	513.38	480.907
271.061	8.67	5408.98	914.507	2700.23	3568.45
271.07	1.08	1.57733e+06	1.08789e+06	1.63626e+06	2.05094e+06
271.228	10.68	6.83751e+06	9.99142e+06	1.3317e+07	7.35735e+06
272.104	5.72	638332	317803	349093	271697
272.231	10.67	942564	1.4333e+06	2.05838e+06	989148
273.077	6.04	1040.26	1113.4	2940.76	1143.94
273.15	9.28	31292.4	24399.5	34553.6	31592.8
275.022	1.12	3.86528e+06	5.82139e+06	2.13537e+06	196.523
275.056	8.67	2.11911e+06	1.27875e+06	791122	894737
275.165	9.32	0	0	0	2007.9
275.202	10.12	5.29016e+06	4.52036e+06	5.06834e+06	6.32006e+06
276.067	6.26	1.0128e+06	293309	423168	293215
276.109	11.09	2.9047e+06	2.90446e+06	2.49927e+06	1.93783e+06
276.109	10.46	2.90708e+06	3.71395e+06	3.97476e+06	3.76044e+06
276.11	8.55	1.43615e+07	2.16936e+07	2.30817e+07	1.3211e+07
277.035	5.57	471011	1775.55	1868.36	292787
277.075	6.25	796765	209838	295138	229718
277.104	1.08	673586	495777	333899	490507
277.218	10.92	8.7424e+06	1.24403e+07	6.33652e+06	5.09278e+06
277.218	10.3	5.22692e+06	5.8749e+06	5.33621e+06	6.62893e+06
278.083	6.26	7729.59	193593	238089	186129
278.104	6.76	13276.7	12829	12118.5	11906.9
279.049	1.09	187.458	91.1811	239.48	133.948
279.124	5.61	556.351	0	234.532	189.692
279.127	8.19	16640.8	15045.1	17014.6	14098.7
279.164	9.75	1.32839e+06	1.34072e+06	1.48942e+06	1.51933e+06
279.233	11.05	5.58032e+07	1.18111e+08	6.31732e+07	4.49514e+07
281.07	5.61	352908	6730.07	275706	6787.87
281.082	6.91	5337.12	1335.49	3503	3869.85
281.176	8.58	23694.4	10865.3	9053.57	6584.42
281.212	10.09	387559	429662	433222	444734
281.249	11.21	1.09021e+07	1.37457e+07	1.38603e+07	9.2629e+06
282.085	1.69	1.34031e+06	1.68981e+06	677006	1.31351e+06
282.114	8.21	376457	298688	294722	382692
282.114	5.59	1.19838e+06	1.46007e+06	1.44319e+06	751028
283.061	7.25	8983.91	4056.08	8640.53	4046.32
283.078	1.08	322.792	525537	439621	613105
283.264	12.61	0	584855	320180	1.20405e+07
283.264	11.44	7.71177e+06	7.76148e+06	8.66949e+06	8.20209e+06
284.268	11.45	1.33083e+06	1.29385e+06	1.46634e+06	1.37657e+06
285.041	8.96	65057.1	68951.5	61540.8	59460.3
287.056	7.42	6393.5	4268.47	11166.5	7364.67
287.057	5.2	1779.43	1168.03	2614.94	1639.66
288.161	5.9	645265	424278	545503	896892
289.072	5.22	905.603	376.432	138.923	1067
289.131	5.71	650139	340049	328898	252123
290.046	7.57	3789.5	4363.86	4313.45	6906.21
290.139	5.71	1.09908e+06	497673	551894	437459
291.092	1.09	103.359	85.5846	298127	263749
291.124	9.09	4143.3	752.415	3434.41	5486.3
291.197	11.04	1.28009e+07	4.45603e+06	4.49837e+06	6.51112e+06
291.197	10.38	209511	2.84741e+06	3.14243e+06	330731
292.924	1.22	1.18077e+06	2.35542e+06	2.74646e+06	1.63752e+06
293.14	6.96	30157.3	13283.9	15285.7	7408.27
293.176	9.53	230995	361728	266997	270058
293.212	11.19	8.60148e+07	4.4809e+07	4.37649e+07	5.43958e+07
293.212	10.57	5.30883e+07	4.24871e+07	4.54186e+07	5.29036e+07
293.213	10.12	2.72174e+07	22532948	2.52802e+07	3.1202e+07
294.216	11.18	1.67479e+07	8.75293e+06	8.60094e+06	10621539
295.155	6.57	5929.27	2230.39	1951.77	4878.32
295.155	7.15	3134.57	0	316.53	1273.63
295.228	10.58	5.82374e+06	3.74096e+06	3.3305e+06	5.89351e+06
295.228	10.3	1.36149e+08	1.39844e+08	1.35706e+08	1.71573e+08
296.093	5.61	751945	575098	623231	516228
296.13	5.19	2.74909e+06	988178	1.70176e+06	1.55463e+06
297.134	8.65	4374.91	1982.16	11618.5	5701.44
297.137	5.57	1.82065e+06	563488	1.00051e+06	1.8093e+06
297.153	10.23	1.52632e+07	1.34427e+07	1.58762e+07	1.36242e+07
297.171	9.04	383921	862247	1.83531e+06	399496
297.171	6.7	30092.1	25089.6	24399	20643.1
297.244	10.84	4.41649e+06	4.39412e+06	2.70757e+06	1.00068e+06
298.109	2.76	529732	418915	529893	385318
298.141	5.56	285132	629.57	1492.27	275035
298.145	5.01	395970	934774	775890	235418
298.247	10.37	4029.96	6858.96	12711.4	9817.83
299.161	6.21	271376	0	408.693	243504
299.202	10.76	261621	192394	13590.6	284962
300.136	1.53	483780	0	436385	642250
301.075	7.61	6253.08	1755.16	6704.64	4718.91
301.217	10.87	5382.98	3043.13	5007.8	6608.2
301.238	11.1	269584	268213	225375	267085
303.085	8.91	1753.39	1365.07	1940.37	4414.03
303.197	11.52	0	0	0	0
303.224	10.86	54984.3	51366.9	166448	74997
303.233	11.13	48131.4	41874.6	224677	128894
304.062	6.25	576009	0	229313	0
305.07	6.25	1.06417e+06	254436	368758	287093
305.078	4.97	721459	1120.84	1.30282e+06	1.82456e+06
305.135	1.1	884782	632060	888.638	727901
305.162	5.73	7.24115e+07	3.53467e+07	4.11973e+07	33410995
305.249	11.24	92171	21635.1	32793	47126
306.077	6.26	907202	398429	477266	366151
306.146	6.71	36598.6	34052.2	50703.8	33254
307.085	6.26	901209	374371	424203	322506
307.115	1.08	2.38366e+06	345197	356578	862836
307.175	5.89	1.00127e+06	640575	781798	1.34447e+06
307.192	9.43	3.95341e+06	2.13952e+06	4.12183e+06	4.32896e+06
307.264	11.36	348478	592132	378656	377342
308.099	1.16	1.24216e+06	367.998	0	1.18092e+06
309.088	6.83	37651.4	36391.5	27219.9	14938.8
309.174	9.41	756967	731157	967036	853463
309.207	10.34	5.3338e+06	4.79768e+06	6.70623e+06	7.20845e+06
309.207	10	2.96477e+06	2.47756e+06	2.89935e+06	2.66401e+06
309.208	9.67	762769	349656	6.82809e+06	4.94809e+06
309.244	10.78	4.92259e+06	6.16073e+06	1.05471e+07	9.00131e+06
309.28	11.51	480311	523468	404300	451637
310.109	7.09	954976	1.08681e+06	1.66189e+06	555230
310.109	5.6	124863	1.13424e+07	1.04366e+07	5.69853e+06
310.247	10.77	906681	1.18297e+06	2.10158e+06	1.74681e+06
311.056	8.44	4274.27	3976.5	6751.76	2727.05
311.06	8.7	15715.6	7409.08	15032.9	16769.6
311.116	5.61	4.92122e+06	2.99788e+06	3.50192e+06	2.37052e+06
311.169	10.48	3.51847e+07	2.97387e+07	3.92343e+07	3.61711e+07
311.187	9.24	476145	721519	2.20407e+06	504744
311.223	10.2	7.54562e+06	5.95928e+06	8.98492e+06	6.48194e+06
311.223	9.52	8.0248e+06	6.09725e+06	9.21831e+06	8.01795e+06
311.223	9.8	2.88943e+07	2.95962e+07	3.69574e+07	3.11749e+07
311.296	11.75	702384	778957	578323	510435
312.095	2.06	1.03382e+06	1.3996e+06	609311	1.57591e+06
312.124	8.1	3.42481e+07	2.11824e+07	1.99634e+07	2.1075e+07
312.161	5.59	4.65877e+07	1.7917e+07	2.65148e+07	4.13621e+07
312.161	4.12	9.04346e+06	1.05875e+07	1.3163e+07	5.85201e+06
312.226	9.79	5.68576e+06	5.79734e+06	7.24786e+06	6.13308e+06
313.075	8.76	6.66788e+06	3.1952e+06	3.6398e+06	1.54255e+06
313.093	2.03	2.31911e+06	402689	619313	1.4389e+06
313.113	1.04	2.78576e+06	339789	1.28112e+06	3.90193e+06
313.132	6.3	1.9925e+06	4.00819e+06	3.61451e+06	741212
313.164	5.57	9.58426e+06	3.57801e+06	5.38885e+06	8.52844e+06
313.164	4.11	1.7628e+06	2.1e+06	2.60456e+06	1.12186e+06
313.169	10.47	246735	3.23093e+06	5.95689e+06	244579
313.181	10.06	74010.3	49370.3	94571.2	53174.5
313.191	11.11	197201	198822	201456	224873
313.238	10.43	5.4071e+06	2.59345e+06	2.57916e+06	749594
313.239	9.78	4.87714e+06	2.2972e+06	5.77415e+06	5.85989e+06
314.116	1.04	219601	0	0	314450
314.136	6.28	328639	689668	616092	1311.96
314.242	9.79	895197	396119	1.0663e+06	1.06664e+06
315.218	8.44	443649	367949	524617	546832
315.254	10.05	569394	287899	681207	759097
316.156	3.84	690588	1.24245e+07	7.79077e+06	214660
317.159	3.82	20017.7	2.3413e+06	1.46111e+06	20346.9
319.119	8.73	12535.3	853.29	4512.51	1195.78
319.162	1.07	290647	0	0	308146
319.178	6	1.31561e+06	580072	801207	586855
320.057	7.57	17839.9	14191.4	264056	9031.81
320.067	1.09	483843	390159	5443.28	496750
320.093	6.25	2.91201e+06	999792	1.3935e+06	950715
321.064	1.1	2.23386e+06	1.82631e+06	669679	2.31052e+06
321.205	10.87	374804	352354	263001	316318
322.109	6.26	181281	7.57617e+06	9.48657e+06	7.71154e+06
322.115	9.95	1.11054e+07	4.64108e+07	1.08265e+07	4.64703e+07
322.115	10.68	5.80481e+06	5.22901e+06	5.27796e+06	5.18366e+06
322.202	9.13	403509	3332.61	287217	246720
323.112	6.25	3.61349e+06	1.45064e+06	1.91854e+06	1.56061e+06
323.118	8.58	1.57019e+06	631731	576611	180935
323.168	8.09	40626.9	36028.1	34394.6	31109.8
323.22	11.11	5.63397e+06	5.70746e+06	5.5452e+06	6.27468e+06
324.111	10.99	523320	449650	491353	486609
324.111	12.53	4.62563e+06	1.26181e+06	4.03307e+06	793868
324.111	9.18	8.26396e+06	4.00211e+06	1.34275e+06	1.96382e+06
324.124	6.37	1.97501e+06	1.90685e+06	983089	618828
325.125	1.04	1.33995e+07	1.79485e+06	2.53214e+06	7.46261e+06
325.132	5.59	7.45429e+06	8.47272e+06	8.26452e+06	4.24261e+06
325.184	8.2	6573.65	2253.31	10856.2	8626.3
325.184	10.7	2.15969e+07	1.97692e+07	2.37491e+07	2.11356e+07
325.202	9.52	1.95793e+06	77543.5	418447	2.42894e+06
325.238	11.05	176997	385252	209893	640834
325.311	11.89	18013.6	15625.2	12023.1	15088.5
326.129	1.04	1.4009e+06	150.271	236214	730854
326.14	5.61	2.20111e+07	1.69966e+07	1.87607e+07	1.46323e+07
326.14	6.17	1.00513e+06	59186.2	826391	586447
326.14	5.05	1.79577e+06	3519.86	2.49329e+06	1.11707e+06
327.111	7.97	301852	9234.51	298155	8894.97
327.218	8.52	3.31734e+07	2.27947e+07	3.69977e+07	4.2701e+07
327.218	9.14	6.6232e+06	1.42045e+07	9.65257e+06	4.98069e+06
327.29	10.87	304114	272682	541753	482716
328.119	7.57	2.16543e+06	576754	577662	15143.7
328.119	7.09	2.8154e+06	3.22351e+06	4.79164e+06	1.78529e+06
328.153	5.9	1.73759e+06	1.26724e+06	1.31466e+06	26864.4
328.155	6.3	1.73379e+07	3.00619e+07	3.0999e+07	6.85888e+06
328.156	4.09	1.04363e+06	791094	909703	705529
328.156	5.34	380.351	1.11986e+07	8.7054e+06	401.569
328.221	8.53	6.43694e+06	4.40856e+06	7.15673e+06	8.25519e+06
329.087	1.04	1.80338e+06	366895	1.44998e+06	3.74021e+06
329.233	9.13	6.23316e+06	4.13852e+06	7.35103e+06	8.46447e+06
329.234	8.79	158188270	1.38844e+08	1.86739e+08	2.12614e+08
330.162	6.29	291922	552988	563998	4887.59
330.171	5.43	305.616	301.909	0	0
330.237	8.79	3.1141e+07	2.75668e+07	3.68719e+07	4.15543e+07
331.082	8.68	243932	204707	1315.3	0
331.204	10.3	390634	411207	406616	488836
333.109	6.38	1.80363e+06	519.409	934.565	1.43108e+06
333.132	8.44	9946.68	9982.45	27811.6	11964.7
333.135	9.54	351398	366082	339566	360520
333.206	10.2	797380	11672.3	232775	9901.78
333.243	10.5	1.16078e+06	49578.4	46371	879122
335.077	5.2	1292.89	805.257	888.653	295.129
335.146	1.09	2.81238e+06	405163	407987	794999
335.22	10.43	17580.8	11542.5	12839	6618.41
335.259	11.32	544171	0	500.312	293548
337.093	4.9	761.634	713650	923046	0
337.191	11.05	246889	368415	330289	272222
337.205	9.78	7672.21	2745.3	4408.16	8188.83
337.236	11.28	363489	127109	107703	301976
337.311	11.79	5106.96	5570.41	10649.3	12962.9
338.104	5.1	0	0	399171	144.278
339.2	10.92	1.04488e+07	7.92917e+06	1.18666e+07	1.00882e+07
339.327	12.04	1.42353e+06	1.54025e+06	1.02746e+06	1.18477e+06
340.155	5.59	2.70164e+07	3.31975e+07	3.27744e+07	1.69303e+07
341.039	1.51	924.61	2.39348e+06	1.75037e+06	115.474
341.101	8.73	10887.5	7757.35	7038.92	9639.82
341.109	1.05	1049.33	501102	703.707	427.756
341.27	10.8	3250.09	547.153	2428.35	1270.59
342.098	2.76	721499	584623	709296	550912
342.135	8	1.53331e+07	9.13442e+06	9.31987e+06	9.77449e+06
342.171	4.83	942.434	508086	462080	852.85
342.265	10.02	0	0	375.76	0
343.135	5.72	371868	20682.5	223557	199887
343.249	9.36	4.2269e+06	2.00867e+06	5.42336e+06	3.65892e+06
344.15	5.97	15699.3	30352	29201.2	14135.3
344.15	5.02	1.03831e+06	2.30753e+06	1.9673e+06	663925
345.119	2.03	1.89057e+06	881729	467797	617190
345.154	5.01	447.17	414771	338546	2076.42
345.154	5.93	32838.2	60924.5	13603.3	29998.8
345.156	5.42	1253.71	169.119	285.257	278.951
345.205	10.92	1.80149e+06	2.5508e+06	1.41966e+06	1.11307e+06
345.228	9.01	2.54846e+06	63284.6	2.45848e+06	2.93973e+06
346.056	1.45	2048.06	2151.21	1664.21	1529.77
347.184	9.52	618647	5700.96	337904	804090
347.194	1.08	835299	0	109.799	409362
347.22	11.05	5.68164e+06	9.11349e+06	6.86819e+06	5.60817e+06
349.104	5.47	1037.82	0	320.535	219.365
349.2	8.52	221931	691.068	1267.23	260461
349.236	11.22	1.32786e+06	2.16436e+06	2.25578e+06	1.51742e+06
351.1	8.53	6849.9	3809.13	7467.92	3426.23
351.167	5.73	3.23051e+06	1.53031e+06	1.75858e+06	1.39985e+06
351.171	10.12	318758	285902	320342	362834
351.22	11.11	442974	439339	389020	448778
351.221	9.28	6026.39	3168.92	11482.8	5202.27
351.252	11.45	1.45167e+06	1.80552e+06	2.02999e+06	1.83325e+06
351.254	10.51	4.18016e+06	1.39974e+06	15595.3	2.77033e+06
353.157	1.07	4.37436e+06	446711	487669	1.13302e+06
353.186	10.3	841632	911425	858336	1.03636e+06
353.2	9.31	259451	256211	284523	295920
353.306	10.98	834204	437066	0	357157
353.342	12.17	310149	328076	224537	270861
354.265	10.03	1278.02	341.658	520.73	421.501
355.183	10.31	250993	73519.7	245618	94081.9
355.322	11.21	8612.95	803045	573336	817718
355.322	11.7	1.84136e+06	860038	587163	904799
356.069	6.26	593873	337551	398111	342435
356.15	8.43	447428	365050	359817	246596
356.15	5.11	0	0	138.945	137.411
356.15	5.33	0	0	377910	0
357.059	5.22	1033.66	173.509	587.173	444.235
357.154	5.34	187.006	226.371	2063.84	181.144
357.16	10.76	14812.5	8941.51	18243.1	14834.5
358.13	7.02	663229	1.86049e+06	1.02321e+06	425020
358.166	4.11	455235	543539	686681	284464
359.098	3.36	2.69234e+06	1.71496e+06	2.43014e+06	2.884e+06
359.099	2.04	1.72574e+06	4715.58	700027	1.04851e+06
359.176	10.87	1.24056e+06	1993.61	6226.08	10706.9
360.088	6.93	14536.3	9914.48	15254.8	9511.18
360.276	10.85	883303	866837	512158	453001
361.093	7.19	45652.6	49365.3	48280	46245.5
361.199	11.18	5.67425e+06	3.91927e+06	3.9948e+06	4.85697e+06
361.2	10.57	4.69222e+06	4.21882e+06	4.41921e+06	4.8836e+06
361.2	10.12	4.45683e+06	4.03065e+06	4.0608e+06	4.91553e+06
362.203	11.19	1.02949e+06	361342	23993.3	50041.3
362.291	10.98	797730	439082	345763	392168
363.041	8.47	0	253.75	955.161	270.51
363.142	7.15	3461	1859.49	3831.1	3457.59
363.215	10.31	6.98057e+06	7.27322e+06	6.97087e+06	7.84961e+06
363.252	10.8	3385.85	6393.13	24649.3	6111.16
364.046	7.57	0	226.751	255.92	860.197
364.066	2.06	0	294581	839.066	300181
364.083	9.24	325710	17075.5	15334.1	19949.1
365.158	6.7	28047.5	7568.56	12391	4329.49
365.21	8.79	536823	492973	614200	644865
365.231	10.37	33549.2	17326.9	18597.8	21801.1
365.27	10.88	948319	12689.9	8031.6	678983
367.103	6.01	1.14156e+06	3.62959e+07	2.8154e+07	473135
367.103	5.38	1.18629e+06	3.63451e+07	2.89107e+07	466245
367.105	1.06	2.65295e+06	503884	91.4626	0
367.189	10.76	456596	335641	420055	217609
367.358	12.3	1.1423e+06	1.05084e+06	553620	576029
368.114	6.91	4.00774e+06	752349	2.64621e+06	1.69352e+06
368.15	6.09	0	1989.52	1645.8	0
368.236	10.7	513435	394955	3590.53	341507
369.109	5.4	56089.6	848886	674750	49150.9
369.205	10.87	15733.4	9892.38	25517.2	20372.9
369.301	11.14	298231	252314	227871	282294
370.13	5.5	555460	2997.73	831609	330627
371.081	7.83	2768.13	1374.03	6743.37	3902.85
371.137	1.08	0	0	0	92.5899
372.145	7.84	1.44912e+06	1.23639e+06	1.2811e+06	817620
372.276	9.86	6393.91	291179	8923.75	9213.87
373.149	5.73	1.42299e+06	968992	916650	850031
373.236	10.5	291786	11347.3	32558.4	204894
374.161	5.34	1707.87	6.34589e+06	5.05515e+06	917.924
374.291	9.98	0	0	390.829	0
375.148	5.35	308603	1.22021e+06	999305	433.169
375.179	9.43	530127	311927	584262	647047
375.22	11.05	253381	512917	374589	260395
375.275	10.72	698231	579562	295739	654668
377.086	1.08	323481	0	0	109.842
377.231	10.78	176279	657989	1.21195e+06	919484
377.236	11.22	71196.6	51127.4	80620.2	87281.7
379.156	10.47	7.43469e+06	7.22662e+06	7.23995e+06	5.94918e+06
379.21	9.8	4.20056e+06	4.12348e+06	4.56958e+06	4.50381e+06
379.252	11.44	119661	32506.3	3076.76	70891.8
379.283	11.75	1100.91	638.172	0	1650.66
380.061	1.69	0	445488	0	294229
380.111	8.1	545516	343907	309973	318295
380.114	8.32	2.40883e+06	1.79471e+06	3.11019e+06	909665
380.148	4.11	296253	350717	426822	180.701
381.08	2.03	891108	5381.81	13607.9	365555
381.226	9.78	559140	265972	610547	692670
381.337	11.72	10687.3	7033.72	8286.28	9583.52
383.171	9.11	30733.2	14469.2	30548.1	7147.91
383.353	11.52	25939.6	445006	0	0
383.353	11.99	3.08223e+06	1.46014e+06	182779	266494
384.145	5.85	1.07702e+06	19036.8	16425.4	291447
384.275	9.93	303597	625300	486649	270380
385.112	5.68	11605.9	239691	484031	7005.01
385.176	8.53	232770	180268	258443	298130
386.161	5.59	7.27116e+06	9.32985e+06	8.77439e+06	4.44921e+06
387.048	5.2	0	0	0	0
387.114	1.05	438887	1578.28	390.799	764.529
387.254	11.06	0	0	0	0
388.118	1.05	0	0	116.234	0
389.085	5.39	6698.1	1.13339e+06	844566	9765.54
389.195	6.64	472.971	0	0	1135.63
389.246	10.67	307939	0	1411.93	243222
389.254	9.48	0	658.783	871.221	0
390.099	10.16	291113	207023	259169	208258
391.14	6.14	2717.66	24464.5	18641.1	715.949
391.207	11.12	557886	592211	585833	690632
393.189	10.19	232379	11407.2	23161.4	272050
394.127	5.66	1.11475e+06	31237.5	905012	857192
395.153	8.91	8848.96	2492.63	53611.2	13885.3
395.189	10.76	63389.2	58687.6	52599.3	56502.3
395.193	5.73	545684	312438	311917	266438
395.205	8.53	2.55554e+06	1.97677e+06	2.7434e+06	3.02507e+06
396.106	7.09	100210	182345	121156	54970.4
396.143	6.28	2083.79	245106	253527	0
397.205	10.87	435.263	487.717	1985.94	1760.21
397.221	8.79	6.21595e+06	4247.81	6.54259e+06	6.86542e+06
398.125	5.1	0	274200	461990	144.287
399.275	10.67	4.56689e+06	2.73077e+06	1.29335e+06	3.55042e+06
401.291	10.84	287741	560.066	0	244683
402.286	9.8	315192	1.1575e+06	331536	0
403.064	5.2	349.638	0	135.309	139.746
403.139	5.73	516253	461617	488088	420125
403.306	9.53	1875.64	474.342	2126.91	2016
404.105	1.09	617290	850211	288099	460257
404.172	4.11	1.19749e+06	1.36433e+06	1.70119e+06	722119
404.302	9.92	234011	507026	0	0
407.174	7.65	238043	1563.19	316700	321139
407.202	10.67	18034.1	22624.8	12039.4	19345.7
407.241	10.31	420939	417325	15031.2	436137
407.244	9.65	2777.88	962.726	5136.68	3862.28
407.314	12.04	4465.1	8314.91	7430.79	7258.34
408.112	6.12	253.72	649.073	988720	814.139
408.143	5.63	1623.06	216.491	412160	0
409.19	7.91	2.37265e+06	1.72658e+06	3.70541e+06	3.45289e+06
410.128	5.39	3167.88	9891.97	8582.15	3842.87
410.137	4.09	205.168	290257	353937	182.545
410.193	7.92	414982	293852	666425	620423
411.07	2.03	1.05944e+06	251513	545497	799064
411.093	5.92	2.81784e+06	3.00391e+06	3.36091e+06	2.33576e+06
411.131	5.4	1479.02	1574.93	1919.72	480.91
412.138	5.97	493624	23960.4	36046.3	1483.34
413.142	5.91	9755.61	12505.8	9254.48	12060.6
413.192	10.92	307801	416206	255750	202345
415.207	11.04	468067	641781	606283	543383
415.322	12.33	2180.42	956.038	1020.61	2959.04
415.343	10.35	3988.96	876.785	3873.34	6986.09
417.223	11.22	210894	334006	341533	264658
417.301	12	3971.42	0	0	1944.05
417.322	9.79	0	807.752	0	503.476
418.032	1.13	491832	95.7163	0	480828
418.093	10.18	685.429	0	1806.51	0
418.281	8.22	253750	0	252165	295698
419.166	7.1	237106	0	887.825	219780
423.072	8.33	3771.98	4378.52	3531.55	4521.05
423.072	6.47	87765.6	57712.1	56570.9	46515.4
426.153	4.11	472530	525313	638176	291234
427.21	8.79	407040	550903	713884	746681
428.08	5.34	0	329630	284844	0
428.135	6.62	1.09198e+06	430332	18581.6	672322
429.187	10.12	562791	556109	515237	636383
431.12	2.27	697044	544.454	330711	497896
431.172	7.91	365227	282906	587073	568808
431.317	12.11	16052.5	21050.5	18115.8	26323.8
431.338	9.98	163030	110265	127967	122138
432.034	7.56	2799.25	310.668	0	702.624
432.166	5.35	1.19446e+06	2.03236e+06	2.11973e+06	950728
432.218	10.92	14334.4	11873.5	22439.1	5384.1
433.052	2.03	485140	100804	72860.1	238990
433.17	5.34	260646	451303	473105	0
433.236	10.72	4.33866e+06	935720	824204	834312
435.072	7.07	24145.4	23153.6	15885.6	5903.64
435.091	5.39	889.875	1.32968e+06	1.02304e+06	1715.42
435.176	10.76	21743.4	15703.8	4901.75	6139.76
435.348	11.81	844878	273625	322257	633231
436.013	6.66	789043	766370	824713	608354
436.101	6.91	643781	257242	452849	291855
436.104	7.23	2.4102e+06	1.37373e+06	2.26072e+06	601474
437.145	6.14	0	31567.7	23732.6	574.227
437.192	10.87	24741.3	15481.8	14966.8	10955
439.086	1.1	762368	719314	292757	0
439.182	2.94	387035	627007	435386	344239
440.135	8.2	3319.75	1681.41	4714.72	1540.75
442.151	6.03	0	0	423.167	0
443.067	5.01	8106.23	221706	192118	6649.58
443.192	3.3	564760	0	359775	0
443.317	12.02	16174.6	4356.37	7810.92	21881.9
444.13	8.72	10395.3	9794.35	7948.8	10504.2
445.135	2.15	7.29266e+06	1.28994e+06	2.42296e+06	3.9777e+06
445.332	12.27	1.44873e+07	6.2018e+06	7.30357e+06	8.54217e+06
446.139	2.14	1.47812e+06	4529.22	454329	771473
446.197	7.28	581.081	1096.47	319.221	1520.82
446.376	12.03	324752	306643	453.834	0
447.134	9.34	296504	315025	313721	328394
447.275	11.06	258253	489984	63188.7	23907.7
448.067	7.76	54963.2	81536.4	62494	163004
448.067	6.93	566249	269521	615668	406133
448.101	8.32	1.01635e+06	813711	1.28508e+06	434001
449.109	5.54	0	689.697	241.67	173.466
449.192	8.79	280026	406116	474708	432328
449.275	8.4	214669	312318	268504	385816
450.083	8.31	1.24026e+06	785190	747476	435667
450.119	9.38	7942.74	2253.4	3059.43	2055.5
452.278	10.06	541185	527034	6915.39	4230.03
453.32	9.98	514.034	378.794	0	336.109
453.337	11.51	367492	1.0076e+06	519095	272553
455.353	10.99	0	1.15586e+06	783736	865264
456.348	10.36	0	467.673	536.619	0
456.356	10.98	253554	345031	234049	257816
457.359	10.99	0	0	1272.82	0
458.086	10.16	1809.56	1214.75	1283.09	0
458.24	10.68	282039	257991	574468	472483
458.24	13.3	0	179725	111649	67261
458.24	12.72	797704	706931	143151	145352
458.24	11.66	1.37249e+06	1.30771e+06	97821.7	150412
459.13	7.19	2457.07	993.807	663.657	0
459.311	11.05	22571.9	1961.93	9534.01	45646.8
459.369	10.32	0	0	546.448	0
460.071	6.67	3.76349e+06	3.62958e+06	3.83998e+06	3.03063e+06
460.176	9.2	844791	463754	840783	856762
461.073	6.66	841930	818305	855303	680118
461.122	3.77	963571	361739	257018	847663
461.13	2.77	813994	0	0	350502
461.239	7.52	4364.4	1359.66	3388.17	1511.1
462.177	5.45	521394	366329	512134	349218
463.088	7.03	20643.8	27904.4	27633.4	15550.1
463.193	8.53	401581	354614	6630.72	529339
464.171	6.88	3843.19	409513	726735	1785.02
467.028	5.4	230.736	407938	331247	150.058
467.133	6.34	793.75	430.612	0	2263.39
467.316	11.09	7605.05	1806.03	2592.87	2871.53
468.32	11.1	0	0	0	0
469.141	4.61	2.67216e+06	2.08663e+06	3.34177e+06	2.33329e+06
469.257	11.06	0	3055.28	464.194	2074.57
469.332	10.83	3779.55	2326.87	4026.16	4607.99
470.144	4.6	698615	533941	890946	598590
470.291	10.13	0	339.01	906.302	478.412
470.336	10.83	423.281	325.007	0	0
471.076	1.03	0	0	0	0
471.156	4.6	5.57532e+06	4.383e+06	7.0523e+06	4.95224e+06
471.311	11.12	62852.8	52483	51872.2	46132.3
471.348	10.53	44219.2	50563.8	17130.5	58582.7
472.14	6.37	415755	49791.5	701666	403980
472.176	10.62	245066	385.893	0	0
473.078	5.35	1383.96	362154	373908	1410.69
473.327	11.13	1.2262e+06	216848	368989	325329
473.364	12.51	1.29477e+06	577881	496168	618265
474.085	6.3	186221	270459	27266.7	114687
474.177	5.89	528.825	632062	339453	0
475.306	11.38	20116.9	5545.44	3238.22	10382.5
476.193	3	471.386	706112	783.858	565069
476.278	9.31	1222.54	648631	352910	824.581
476.278	10	308495	417097	332310	196798
477.203	5.16	1.07417e+06	1.55378e+06	2.02859e+06	23777
479.092	1.18	599516	363491	452532	822688
479.219	4.45	11387.5	515462	341085	1540.37
481.426	11.98	375677	484332	203656	320554
482.23	6.88	3503.54	441348	241925	1407.62
483.236	7.66	87822.3	494789	316616	318623
485.301	10.1	332045	3485.91	2851.97	334516
487.063	5.4	0	244586	219627	0
487.161	9.28	942.586	2657.95	1482.27	1018.48
487.343	10.1	324622	3806.29	31639.6	8953.57
487.343	9.82	3582.57	995.31	2535.88	4841.95
491.088	6.3	3714.09	250922	240628	419.663
491.219	5.2	1.02921e+06	3.40428e+06	3.00209e+06	33889.7
491.267	10.47	12436.5	12626.9	2.3925e+06	12936.4
491.286	8.14	865300	493324	642637	1.04365e+06
491.286	8.33	1.91973e+06	1.08173e+06	1.23686e+06	1.48296e+06
492.097	6.39	11436.6	1178.6	6522.16	2671.52
492.222	5.19	36116.7	998817	880493	11122.6
493.293	11.12	18878.1	10190.8	11893.3	12879.6
495.272	11.15	256058	460.256	5984.03	1995.27
495.442	12.04	224681	274707	0	2765.64
496.245	7.26	876298	2.20812e+06	1.24733e+06	345114
497.216	7.52	955.754	1354.69	1916.77	1046.39
499.234	9.61	2394.98	0	2222.47	2505.25
499.325	9.98	7455.26	2362.91	6630.94	4810.31
501.358	10.98	762.371	0	587.421	0
502.187	10.62	2.52177e+06	306629	458497	700218
503.146	9.62	282841	438.543	3631.13	1475
503.338	11.68	525329	386883	349163	349576
504.188	6.99	0	257.43	251.714	445.063
504.31	10.02	13301.3	733.414	12942.8	10823
504.341	11.69	0	131543	691.858	0
505.282	10.73	39099.6	37709.6	739199	17799.1
505.313	10.03	13626	17553.7	16914.4	5991.2
506.152	3.71	2.29582e+06	40653.4	47365.4	782561
506.325	10.2	6326.4	2045.07	2916.42	2890.38
507.245	7.53	2568.69	2951.99	4825.57	494.24
507.261	9.7	3544.34	365.507	2.4853e+06	6988.48
508.198	9.11	2.66429e+06	1827.18	3.35133e+06	2.80356e+06
508.248	7.52	32227.6	12266.8	30923.5	5442.49
510.359	11.75	0	548.843	0	0
511.473	11.11	542354	497225	421822	505877
513.32	12.27	384843	438.571	218367	259405
516.089	8.32	208299	235.521	253351	538.047
516.157	0.96	483878	0	575271	789028
517.353	10.53	0	0	1128.39	0
518.227	7.26	702.273	400409	210349	585.855
518.32	9.86	16584.3	2773.73	6335.97	4047.41
519.173	6.14	684870	6615.25	402101	423965
521.312	10.69	8233.7	9493.26	22370.1	13155.2
521.325	11.51	3167.21	261811	1224.98	2903.97
523.256	9.29	0	421.321	402.615	3314.37
523.34	10.98	223006	330533	227842	277614
525.32	11.68	13446.3	17906.4	11124.3	17558.1
528.164	9.2	245652	438.8	0	286371
529.306	10.53	3693.33	2044.16	1936.18	1867.85
530.18	9.11	441411	193304	587842	516842
530.277	10.49	0	407.24	0	0
531.369	11.96	840310	692105	484036	667604
532.349	11.11	1.27963e+06	1.2005e+06	1.06682e+06	1.2133e+06
533.148	5.74	1.68909e+06	872327	1.04262e+06	1.24172e+06
533.348	10.1	7283.99	2877.47	5349.46	4137.66
534.458	11.11	1.59668e+06	1.5371e+06	1.44022e+06	1.73777e+06
536.193	8.26	361183	384984	310042	298848
537.224	5.19	35894.1	993097	850151	8677.22
537.272	10.47	2562.45	0	817.108	881.906
538.208	7.74	60111.3	52724	50849.4	51034.5
538.323	10.83	0	1282.9	320.943	356.977
539.336	10.53	4122.54	10316.2	3462.39	4926.22
540.331	10.07	415487	471149	0	0
541.114	7.94	12614.9	6295.56	15045.5	11231.8
541.284	8.63	498.543	289.343	1646.88	831.143
543.113	2.14	1.00611e+06	0	497726	739105
543.13	7.65	1842.08	1371.74	2083.72	2121.69
543.13	7.16	8583.53	5035.93	5079.95	4200.64
543.3	8.6	1272.18	0	0	1371.58
546.138	7.14	265.943	1271.09	612.915	372.231
546.272	9.8	0	0	1.73112e+06	1730.6
548.178	2.81	5.42109e+06	808639	2.54382e+06	4.0273e+06
549.343	11.03	2977.4	1826.74	2834.08	4048.02
549.343	9.61	3529.77	2816.62	2224.38	1250.85
550.484	11.77	7.50966e+06	1.06631e+07	7.71689e+06	9.37659e+06
551.271	7.52	829.823	1101.31	0	304.38
551.341	10.98	17983.3	13986.4	612744	17020
551.468	12.22	0	0	0	0
552.224	8.22	327017	280417	257864	12711.3
552.5	11.82	263837	720245	468088	566653
553.266	9.7	27464.5	9003.98	204415	29444
553.39	11.69	1221.19	7028.73	10361.5	1375.19
554.334	10.92	251815	347186	0	8993.44
554.516	11.84	790143	865133	584184	853974
555.094	9.02	1479.83	432.153	436.637	1033.08
555.224	7.24	375.832	0	1304.84	313.628
555.331	10.1	3455.92	1637	6618.52	3559.54
556.349	11.05	1.41231e+06	2.64243e+06	1.58678e+06	1.13198e+06
557.403	11.07	488606	901091	528168	1.58609e+06
558.126	7.8	0	251.51	0	1398.74
558.365	11.09	561444	840464	636907	543269
559.125	7.24	4128.24	4650.68	8373.08	4054.03
559.125	6.87	12699.6	20222.2	20279.4	14691.8
559.312	10.02	189164	318921	446.191	371.759
559.367	11.21	0	0	0	0
559.379	12.5	0	0	0	0
559.473	11.05	603873	2.26282e+06	801952	405920
560.128	6.87	1169.59	5016.18	3419.89	3138.5
560.128	7.22	1900.58	1249.87	965.459	496.957
560.381	11.44	3063.11	4773.89	3873.68	3625.41
560.383	12.51	32995.1	28097.1	26991.3	28891.6
561.328	10.18	336244	383779	461.405	0
561.383	11.45	0	0	468.367	1127.8
562.315	9.88	0	521.963	731.886	1028.42
563.504	11.21	0	0	0	0
564.209	1.98	589112	0	0	636927
564.331	10.02	3458.53	413437	17562.7	2088.78
565.111	7.15	593.331	830.321	1039.24	0
565.32	10.83	60399.2	63001.1	52603.8	27265.5
565.445	10.66	0	0	0	0
566.346	10.2	710.596	0	826.953	1535.04
566.515	11.88	0	3415.01	6225.31	6441.72
567.118	4.61	5358.11	449091	767357	497583
567.336	10.53	11761.6	6696.02	2181.5	506.07
567.491	11.83	0	690.207	0	411115
567.536	11.44	0	0	0	0
568.218	6.93	0	242.832	1246.31	203.823
568.219	7.28	0	499.378	0	0
568.495	11.57	2.21819e+06	2.45205e+06	1.50502e+06	1.96455e+06
570.174	10.62	560782	638.347	0	0
570.328	11.18	1.53194e+06	739349	741807	43393.5
570.329	10.12	509710	410557	469511	538846
570.511	11.61	2.30343e+06	1.58479e+06	1.3729e+06	1.88242e+06
571.088	8.68	965.515	452.916	0	1518.83
571.229	9.61	1636.21	0	0	2741.82
571.289	9.1	394079	298901	479.885	0
571.434	11.15	516692	351281	342653	415048
572.091	8.68	0	0	392.683	0
572.344	10.3	1.963e+06	2.02334e+06	2.00598e+06	2.48596e+06
573.094	5.34	19063.3	216211	207579	13378.5
573.486	11.21	0	0	0	734.162
575.12	7.08	6020.35	5148.12	6546.05	6586.2
575.12	6.48	0	984.532	1415.8	1551.08
575.188	5.34	1.20654e+06	321928	299753	902615
575.232	7.52	11476.8	3011.92	8290.93	12680.2
575.38	10.33	1258.65	0	0	521.465
575.468	12.17	7929.24	9274.82	27756.1	3230.82
576.191	5.37	312152	11103.1	3159.44	245555
576.318	10.76	0	349.631	0	0
576.5	11.87	54123	45464.5	45265.5	38065.8
577.075	9.02	1659.82	0	0	0
577.374	11.34	1.50806e+06	312482	459412	455775
577.424	10.92	321614	668972	206505	506.126
578.334	10.87	1533.16	243774	1113.17	1151.75
578.346	11.75	14348	19170.3	22573.3	20060.8
578.516	11.93	0	561.576	0	0
579.106	7.14	409.608	922.759	360.686	419.535
580.154	5.2	2085.16	3431.64	3206.44	229.789
580.19	2.07	379001	0	0	321107
580.495	12.01	0	294420	830513	0
581.187	6.87	3621.68	1118.46	1981.98	843.518
581.455	11.05	4.09737e+06	1.01171e+07	5.66288e+06	3.65912e+06
582.19	6.86	2745.48	411.22	0	2160.84
582.198	7.58	1088.47	1320.33	1370.64	3033.03
583.331	10.1	4825.04	1085.14	587.5	1627.87
585.234	7.96	1112.05	320.097	392.036	1291.56
585.38	10.88	2681.76	1154.96	863.678	0
585.486	11.21	294726	617687	658394	302075
586.451	10.7	0	0	0	0
586.461	11.77	953888	1.20982e+06	874638	1.02133e+06
587.431	11.18	1.18311e+06	368335	341383	506479
587.431	10.12	0	255223	309456	473037
587.432	10.7	508.344	0	0	228960
588.43	10.29	0	0	0	0
588.457	11.78	237666	298665	233493	263649
589.518	11.45	263875	313644	405182	343707
590.181	6.54	247193	251157	209520	319916
591.114	6.76	310.904	656.529	0	1320.68
591.328	10.98	17328.3	7908.79	7184.27	8565.14
591.463	10.3	5.87396e+06	6.32388e+06	6.02019e+06	8.35054e+06
591.463	11.7	1.08073e+06	603518	829574	1.22767e+06
593.07	8.68	0	0	497.968	0
593.418	11.04	1.60032e+06	687459	648395	828574
593.419	10.75	1014.23	792.621	781.692	1370.44
594.183	5.43	735049	0	0	293215
595.101	6.87	624.991	808.947	328.525	674.6
595.289	9.03	1156.29	1166.09	564.763	0
595.424	11.11	174787	3533.04	489.996	182365
596.213	8.21	639.707	0	0	0
596.49	11.78	5.14358e+06	7.03217e+06	5.25703e+06	6.30859e+06
597.097	6.87	310.874	832.55	312.945	345.388
597.305	9.19	1297.23	1756.21	8363.11	2308.78
597.45	11.2	1.34748e+06	1.23806e+06	1.27482e+06	1.07941e+06
598.506	11.82	579669	1.01317e+06	639293	770937
600.466	10.77	0	0	0	0
600.521	11.85	1.14354e+06	1.26942e+06	881664	1.27681e+06
601.177	6.41	0	484.52	586.967	0
601.442	11.11	1.06132e+06	1.08735e+06	1.06202e+06	1.26195e+06
603.39	9.7	1.17144e+06	0	753691	1.01039e+06
603.439	10.86	753.291	0	864.825	685.789
604.334	8.53	573279	412222	636118	701898
604.461	10.38	0	0	0	0
604.471	11.57	284663	259792	4259.42	229363
604.495	12.04	1153.45	209738	533145	551.535
605.13	6.87	351.286	251	473.852	292.997
605.406	10.92	701420	249587	331271	597699
605.406	11.62	3.77164e+06	255679	339378	1.40739e+06
606.35	8.79	1.98925e+06	1.80956e+06	2.18853e+06	2.25956e+06
606.487	11.61	240596	0	0	193387
606.51	12.12	0	0	2116.39	0
607.136	6.86	0	364.341	670.466	322.758
607.323	10.53	6251.69	3446.69	2205.57	1742.39
607.422	11	3.43812e+06	2.93763e+06	2.93043e+06	3.49649e+06
608.345	8.78	206139	0	226838	0
609.146	6.85	12898	519678	7869.22	10550.3
609.413	10.12	1.50003e+06	1.12367e+06	1.34213e+06	1.94937e+06
609.42	11.09	259065	218445	214621	265372
610.416	11.18	1.72128e+06	633556	632099	935633
611.117	7.16	3236.17	5407.17	3560.81	3020.23
611.331	5.71	814585	4006.77	340364	9127.08
611.396	11.12	204258	190870	150803	187118
611.43	10.57	274213	0	686.363	299789
612.521	11.88	895.562	3630.05	3201.19	1623.84
613.445	10.3	1.34628e+07	1.44988e+07	1.3633e+07	1.82538e+07
614.5	11.57	1.33907e+06	1.27603e+06	820102	1.21937e+06
615.403	10.76	509.163	327.264	438.222	0
616.255	6.7	4998.09	874.741	1318.82	3634.87
616.494	10.86	0	0	0	0
616.516	11.61	1.25355e+06	838685	727880	1.00541e+06
617.295	6.68	0	2576.66	6285.98	967.158
618.477	10.47	0	0	0	0
619.348	9.69	10683.8	5843.35	3763.83	2062.68
619.389	10.73	6980.08	4782.28	1014.13	0
619.421	11.01	3.70834e+06	2.58148e+06	2.92452e+06	3.87747e+06
621.125	6.47	590.158	0	423.256	2113.54
621.362	7.34	0	0	0	0
621.392	10.76	0	0	0	0
621.437	11.08	4.07709e+06	3.91257e+06	3.71623e+06	4.44316e+06
622.12	6.87	0	286.354	683.086	0
622.505	11.87	0	0	0	0
623.081	9.02	0	0	895.805	0
623.24	8.28	8023.29	254.305	3400.37	5003.84
623.24	8.05	13712.9	3267.73	6626.88	5189.39
623.24	9.1	3.08406e+07	2.13713e+07	1.98872e+07	1.96469e+07
623.318	10.1	3523.64	2231.69	1249.24	448.785
624.521	11.93	45104.8	47034.8	59038.1	76939.1
625.246	8.05	551965	188378	213586	183455
625.328	5.56	304639	0	0	267059
625.442	11.08	324818	434702	368657	334210
626.249	9.09	399393	265981	246332	238882
626.427	10.86	4427.08	1310.86	4021.51	3772.27
627.193	2.02	909813	0	0	332221
627.367	12.51	2432.18	0	0	3908.55
627.424	10.33	425029	376062	389743	363023
629.405	10.38	1060.21	534.796	398.166	596.577
629.479	10.74	0	0	0	0
630.409	10.43	0	485.587	0	0
632.062	5.2	716.426	831.23	800.324	0
632.318	10.02	21279.3	9715.31	2575.99	1062.25
636.353	7.9	0	0	0	0
637.505	12.64	794476	1.13322e+06	856139	825561
639.235	8.46	3.48441e+06	168226	3.55734e+06	2.81114e+06
640.516	11.78	341970	397503	236442	282716
641.107	7.14	284.18	0	0	1098.25
641.193	6.25	984693	204921	337218	223137
641.25	8.11	1.79842e+06	643720	985395	659571
641.25	8.47	4.34161e+06	2.31986e+06	2.70057e+06	2.52053e+06
641.463	10.11	489030	0	0	1.20884e+06
644.374	10.3	655300	718683	707906	986689
645.188	7.66	279497	19622.1	46626.7	34195.3
645.222	9.1	833260	628261	523005	518233
645.254	10.21	1912.2	569.052	1775.59	4776.66
645.362	11.34	11597.6	1754.29	679.419	1243.35
648.399	11.46	7626.05	5441.84	2412.3	2371.69
649.156	6.87	701.554	250.583	4233.68	0
649.255	6.29	541714	744826	817549	2626.01
649.442	11.05	707039	1.40045e+06	997675	744394
650.259	6.28	213442	294299	313079	0
652.589	12.26	353925	276367	0	264752
653.214	8.15	1.19508e+06	613506	893621	807752
653.323	5.57	371940	151.497	410247	0
653.473	11.22	0	205565	206383	0
655.187	7.46	25770.5	2296.58	15814.4	258.278
655.23	7.8	1.77807e+06	4130.58	22038.6	10377.4
655.443	8.53	481148	333.754	591219	793877
656.233	7.79	7239.23	2941.69	9155.32	5497.45
657.101	6.87	1554.58	0	0	0
657.122	7.14	421.19	0	0	0
657.23	8.32	392706	301303	507683	8415.74
657.318	6.28	290.355	213059	224470	0
657.423	10.55	3252.03	2255.87	15370.1	66041.1
657.505	11.44	0	0	171123	0
657.51	10.85	0	0	1615.7	721.187
659.204	6.25	2.36156e+06	472677	806526	625874
659.216	9.1	883823	656097	629054	618486
659.397	11.05	169013	288682	182475	0
659.474	8.79	1.0222e+07	7.4397e+06	1.31406e+07	1.55446e+07
660.22	9.09	321555	246492	9778.64	234357
661.505	12.71	1.78194e+06	2.27791e+06	1.84934e+06	1.82618e+06
662.508	12.58	0	893031	738702	784207
663.232	8.47	3648.31	1605.27	2592.9	693.156
664.477	11.78	976367	1.25383e+06	876690	986574
665.336	9.96	2906.24	2063.17	1685.05	2663.97
665.437	11.2	267570	283335	292243	263377
666.24	6.61	0	0	730.954	0
666.493	11.83	12016.9	3543.93	8502.38	11504.1
667.302	5.61	2.01507e+06	1.3941e+06	1.67058e+06	1.01754e+06
668.508	11.85	204158	203243	0	1059.35
669.209	7.6	363.762	260.293	2152.21	0
669.429	11.12	318888	150497	144210	218220
670.454	12.13	2.10929e+07	776871	3.95531e+06	332733
671.261	8.02	227640	17479	19493.1	4977.49
671.261	8.38	14627.8	309042	318096	3478.77
671.334	4.09	0	213564	318574	0
671.403	10.3	0	173604	166317	204348
671.466	12.21	1.12731e+06	813606	1.05222e+07	5.22157e+06
672.469	12.18	5.59963e+06	3.63086e+06	182731	132253
674.12	6.87	307.158	0	0	276.186
677.06	6.87	1103.58	0	468.369	1434.2
677.4	11.18	591943	281304	275152	410385
677.401	10.12	227354	196314	203265	291262
677.425	8.53	1.13713e+06	589342	1.39688e+06	1.79201e+06
681.296	12.21	393533	436536	229961	306985
681.318	5.59	944497	1.52145e+06	1.27251e+06	440870
681.432	10.3	792723	812152	752647	902908
681.456	8.79	1.28738e+07	1.04205e+07	1.55015e+07	1.674e+07
682.487	11.57	407069	385416	226519	289212
683.261	7.86	1.03495e+06	398296	1.0429e+06	3067.15
684.503	11.61	358599	211255	183295	241404
685.198	7.35	9179.11	4399.78	7659.89	3660.67
685.372	10.8	34201.8	13108.7	7205.6	3261.7
686.23	3.82	0	234907	157.608	0
689.214	6.25	401317	206.336	3646.17	181020
689.38	10.76	491.728	0	842.814	0
691.227	9.1	128243	1.31399e+06	1.10098e+06	1.11426e+06
692.23	9.09	673269	509447	421295	426289
693.411	10.87	64692.8	29631.4	8752.16	11791.6
695.465	12.18	1.61106e+07	9.20077e+06	6.5056e+06	5.52109e+06
696.469	12.17	6.50106e+06	3.79978e+06	163507	131217
699.256	7.21	5304.38	1063.87	369.579	2652.4
701.271	8.54	165937	145322	747332	9004.52
701.272	7.9	17334	290055	958305	2402.26
709.238	8.47	9479.38	2090.16	7459.06	2820.81
709.481	12.97	548283	2.89961e+06	353690	21930.9
710.23	5.34	0	496641	468245	0
712.385	8.79	840905	717868	1.06075e+06	1.28675e+06
712.492	11.73	1.15822e+07	4.31901e+06	2.43561e+06	1.53959e+06
712.537	11.4	2.00938e+07	1.02923e+07	8.6076e+06	1.47922e+07
713.271	7.79	520652	3140.97	446785	0
713.54	11.35	8.76659e+06	4.42539e+06	3.73059e+06	1.87156e+06
714.508	11.8	3.2592e+06	4.59882e+06	1.27495e+06	765743
716.523	11.88	837566	358177	2029.16	1865.52
721.503	11.28	2.28605e+06	882154	48515.6	39182.3
723.193	5.35	0	0	0	0
724.537	11.32	752.217	599.167	0	500.253
726.552	11.37	0	0	0	0
727.323	5.58	515314	933934	725684	5057.23
728.568	11.5	0	0	0	0
730.547	11.33	1.31304e+06	946105	615410	921116
731.282	7.83	8166.55	1118.35	366974	867.554
733.199	5.41	171.052	542102	453131	0
734.476	11.66	3.33582e+06	1.16238e+06	645.005	1776.45
735.139	6.66	1.24928e+06	1.74758e+06	1.92355e+06	1.36674e+06
735.215	5.4	0	292993	240055	0
736.142	6.65	295737	698756	773248	549574
736.492	11.48	848964	362527	4803.26	14817.8
737.181	6.25	547824	0	253506	218604
737.478	11.05	215676	322708	235493	116919
738.508	11.54	1.44801e+06	1.78258e+06	0	2402.91
739.512	11.81	22059.2	41042.7	37844.1	17654.2
740.519	11.85	161719	218066	11064.6	4625.33
742.548	11.45	351972	0	1015.78	226270
743.282	7.72	0	0	249.558	0
743.487	11.23	1.53724e+06	635116	14273.9	29946.5
743.531	11.79	1.24543e+06	533717	350648	89465
745.503	11.28	13670.4	1.19269e+06	6160.76	15495.1
748.464	10.53	387.68	0	0	0
748.514	11.4	1299.51	1.21104e+06	1671.53	1.61528e+06
749.443	8.79	449997	486178	473097	470159
752.568	11.53	0	0	0	0
753.472	10.3	0	216213	0	241620
753.571	11.54	0	0	0	0
757.196	5.4	0	377941	285596	0
758.542	11.4	2.83245e+07	1.45577e+07	1.25491e+07	2.1021e+07
760.548	11.32	7244.59	584790	384155	812.768
761.561	11.45	183206	0	0	0
764.459	10.1	452.866	0	426.822	0
765.516	11.75	2.04153e+06	834822	503599	336831
767.417	11.56	9185.24	3686.49	1261.22	0
769.259	7.9	0	0	0	350.934
770.542	11.32	38548.2	20418.4	224238	22825.8
772.557	11.37	0	0	0	0
774.574	11.5	0	0	0	0
776.553	11.33	1.2354e+06	908322	564950	868570
779.155	6.66	2.29394e+06	2.27011e+06	2.36682e+06	1.61427e+06
780.158	6.64	1.0576e+06	1.05228e+06	1.08393e+06	751652
780.48	11.73	1.09105e+06	455744	282222	3841.56
783.193	6.87	6382.21	0	0	479.364
798.574	11.54	0	0	0	0
799.558	11.93	0	594050	367947	890.14
800.544	11.99	7.32824e+06	2.44573e+06	1.21348e+06	769762
800.58	11.53	0	710.96	0	0
800.589	11.58	0	0	0	0
802.56	12.05	2.18077e+06	3.50773e+06	843363	637369
802.569	11.4	998641	476483	391998	663440
811.677	11.11	341842	347958	315139	396422
814.641	11.99	353016	302887	292468	384138
817.514	10.53	363830	336961	201858	0
819.526	11.81	3.78654e+06	5.68682e+06	3.29192e+06	2.63366e+06
821.542	11.88	1.44107e+06	1.92164e+06	1.30432e+06	880206
823.558	11.94	957408	1.60332e+06	1.01892e+06	681165
825.548	12	12790.7	3025.99	548.054	533.426
826.53	11.39	3.8962e+06	2.19163e+06	2.04021e+06	3.2394e+06
826.56	12.07	51265.7	2.18854e+06	608851	433364
827.533	11.4	1.79117e+06	1.00081e+06	933973	1.46397e+06
828.575	12.16	88519.1	874953	937.46	933.601
830.582	12.15	31037.1	13839.9	12517.1	13169.2
830.591	12.24	35004	505.018	1049.07	4129.2
831.193	6.72	0	0	280.119	805.198
831.235	8.61	832.95	282.104	0	0
831.503	10.42	5.67652e+06	1.92129e+06	1.04691e+06	657680
831.671	11.09	481239	437468	409537	535455
833.518	10.47	2.37188e+06	1.67046e+06	572808	550559
837.236	9.42	815641	0	0	170712
838.529	11.32	7615.92	1205.72	1998.07	0
839.292	7.14	0	0	0	0
841.514	10.53	266112	212872	830.698	0
841.656	11.03	0	379546	244407	184425
853.656	11.04	304754	487108	357663	313288
855.671	11.06	403721	954723	622488	438834
860.647	11.99	796350	703809	649349	829187
861.246	8.5	0	0	0	0
866.561	11.54	0	577.794	0	0
881.545	10.64	0	0	0	0
883.677	11.05	160773	499694	253858	0
888.678	12.2	389147	511186	247693	299870
894.517	11.39	388653	285489	270005	396232
894.548	12.07	483976	400858	361154	538365
896.563	12.16	1286.87	1198.54	0	0
928.246	6.89	0	255.765	0	0
931.662	10.3	401457	433469	403408	607554
959.595	11.51	490652	347751	0	199916
961.61	11.57	481590	471353	245716	249218
965.627	10.54	0	0	0	0
981.579	11.45	1.41873e+06	1.35544e+06	695347	771122
983.594	11.52	792348	444013	288536	358017
985.61	11.59	654192	425434	235294	280363
993.246	6.51	0	0	0	0
996.808	11.43	650504	338127	307045	485951

## Sheet: CMA
m/z	Retention time	CMA-A	CMA-B	CMA-C	CMA-D
101.025	1.03	1.51633e+06	54250.1	1.47488e+06	54281.2
104.036	1	272734	1221.95	1105.93	237765
105.02	1.08	1.55874e+08	1.45039e+08	1.33875e+08	1.47965e+08
107.024	1.2	491408	780.53	1029.95	433537
113.025	1.02	3.18627e+06	2.97164e+06	3.31381e+06	2.90861e+06
114.056	1.16	622439	1025.2	396.923	385.212
115.004	1.13	7.60512e+06	8.66336e+06	3.74478e+06	9.19262e+06
119.035	1.02	1.75324e+06	6095.11	5916.9	5798.63
119.051	6.41	542.061	255165	635.492	440525
127.052	1.01	563.957	153.874	96.7403	263658
128.036	1.17	5.77422e+06	2.16221e+06	8737.26	4.48119e+06
131.046	1	1.49234e+06	289134	5510.23	618302
132.031	1.03	2.81964e+06	653.171	432.338	2.30924e+06
133.015	1.17	1.04854e+08	5.22144e+07	5.55598e+07	116162728
134.018	1.71	48132.9	355.56	611.274	713.975
134.018	1.2	3.89719e+06	1.84455e+06	1.98736e+06	2.31716e+06
135.03	1.39	73641.3	11765.9	10580.8	11523.7
135.03	1.06	646795	4926.58	5845.2	387389
139.004	1.39	1.12031e+07	9.87279e+06	1.19674e+07	9.85585e+06
139.004	1.98	4.54698e+06	4.5081e+06	808453	1.90668e+06
143.035	1.02	1.79226e+06	1.63112e+06	1.87785e+06	1.8757e+06
145.062	1.01	1.3071e+07	1.70931e+06	725030	8.24314e+06
146.046	1.62	50430	68030	1852.77	1305.51
146.046	1.04	6.02453e+06	4.60224e+06	4.38678e+06	5.55745e+06
149.046	1.04	3424.35	3392.54	435604	318555
152.072	1.18	110.385	96.4108	304814	88.759
161.046	1.26	1.15765e+06	1.5982e+06	2.26025e+06	2.20997e+06
161.046	1.51	1.41505e+06	1.81275e+06	469157	488755
165.041	1.06	960681	1.06992e+06	930420	1.29367e+06
173.093	1.08	3.51495e+06	450820	221726	1.39169e+06
179.057	1.03	2.03908e+07	1.81765e+07	1.97656e+07	2.00436e+07
180.06	1.02	206.126	0	0	750521
191.02	2.6	255705	2.05587e+06	2.66708e+06	2.21072e+06
191.056	1.07	1.96769e+07	4.09843e+06	5.27355e+06	6.84855e+06
192.059	1.13	885559	93.4659	0	0
195.051	1.07	671516	890781	600466	617117
209.067	1.08	5.59542e+06	5.85702e+06	5.06396e+06	6.40064e+06
213.049	1	485950	511.329	223.937	306574
215.033	1.07	1.07568e+07	1.75488e+07	1.70854e+07	26061093
216.036	1.06	276.528	0	982513	1.03815e+06
217.03	1.07	2.74431e+06	5.03048e+06	5.11753e+06	7.44088e+06
218.036	1.08	3.22222e+06	3.33329e+06	2.83121e+06	3.44207e+06
218.104	1.72	572965	398869	391.228	365984
219.032	1.08	1.4051e+07	1.45113e+07	1.23705e+07	14861098
224.078	0.97	272.914	0	304484	102.718
225.062	1.02	1.04253e+07	7.91313e+06	8.38817e+06	8.81035e+06
229.023	1	460953	18691.3	19925.1	282686
242.052	1.12	1.7357e+06	2.29419e+06	2.07791e+06	1.64687e+06
242.176	8.9	687718	739179	704165	1.03295e+06
245.043	0.99	748335	1044.5	1028.04	637053
245.043	1.21	2.25943e+06	1945.69	1716.41	705423
246.03	1.12	600408	746.18	826688	640168
247.027	1.13	2.99135e+06	3.99934e+06	4.07214e+06	3.24303e+06
259.023	0.98	594265	544484	2916.74	607090
259.023	1.22	3.16688e+06	1.96206e+06	1.995e+06	2.72153e+06
275.022	1.12	224.725	1084.05	714.635	2.51664e+06
276.11	11.82	2.2311e+06	2.22362e+06	2.25452e+06	2.74372e+06
276.11	8.07	1.79813e+07	3.58917e+06	4.64833e+06	2.66777e+07
277.033	1.18	1.26525e+06	1.56444e+06	957839	2179.31
277.218	10.92	1.41661e+06	1.25657e+06	947969	2.41607e+06
279.164	9.75	491921	984182	774709	935362
279.233	11.05	4.82724e+06	4.97642e+06	3.57936e+06	9.84641e+06
281.067	6	0	376831	272706	291379
283.264	11.45	5.75106e+06	5.74774e+06	5.15124e+06	5.98423e+06
284.099	1.01	242152	0	91.6689	102.858
284.268	11.97	89117.8	798841	50835.2	1.00356e+06
285.083	1.05	1.20167e+07	1.36325e+07	1.35149e+07	1.18711e+07
287.223	9	221463	632.13	604.678	389.056
292.072	1.08	418461	0	386423	0
293.069	1.08	2.02592e+06	1.81638e+06	1.76607e+06	2.07139e+06
293.176	9.53	218632	277913	726.287	206973
293.179	9.95	539413	693714	3919.95	5517.99
297.153	10.23	1.56713e+07	9.25447e+06	1.08739e+07	1.39333e+07
301.217	8.4	4784.91	391009	238714	535053
307.115	1.06	652392	333.411	205.952	348165
308.099	1.17	992395	419984	117.503	0
309.174	9.41	376998	576929	490411	539320
311.11	1.02	0	0	123.592	164194
311.169	10.47	2.76198e+07	1.28083e+07	1.58207e+07	2.28053e+07
312.124	8.11	403332	50023.7	380324	237737
313.093	5.54	768456	1.44078e+06	813949	905864
317.015	1.38	698.793	599667	719417	512743
321.063	1.13	761372	842042	862264	597377
322.072	6.05	75059.9	73964.2	77848.7	249280
322.115	11.82	3.67204e+06	4.38533e+06	5.68141e+06	8.04688e+06
322.115	11.45	3.92303e+06	3.92211e+06	3.69993e+06	4.75103e+06
322.115	8.18	6.56184e+06	4.24146e+07	4.31537e+07	3.98865e+07
323.19	9.6	28283.3	242725	29113.3	27297.7
323.22	11.11	1.2699e+06	1.04189e+06	1.08011e+06	1.45402e+06
325.125	1.02	3.74585e+06	400078	210169	2.16192e+06
325.184	10.7	1.062e+07	1.26426e+07	1.30131e+07	1.84219e+07
327.18	10.7	23130	19630.9	380563	22322.2
329.087	1.01	205248	114.877	117.431	88.9493
333.135	9.54	372192	503353	373914	17867.2
335.146	1.09	383783	0	110.206	87.3121
339.2	10.93	8.19264e+06	7.45811e+06	7.25442e+06	6.66067e+06
340.125	1.01	0	0	226612	0
340.155	5.46	73952.4	1350.87	39442.7	1694.34
340.156	5.69	334223	438102	737847	968680
340.203	10.92	1.42334e+06	1.23953e+06	22114.4	13459.1
341.109	1.63	76801.9	47788.1	41381.5	6.38396e+06
341.109	1.04	2.30553e+07	2.07781e+07	2.40378e+07	2.50621e+07
342.135	7.98	2183.18	2320.54	196505	252027
345.205	10.92	393488	348036	249343	654670
347.22	11.05	1.22853e+06	1.28302e+06	948460	2.40118e+06
351.252	11.45	1.838e+06	1.67142e+06	1.53336e+06	1.66224e+06
353.156	1.08	451264	0	0	0
353.2	9.3	723.613	283206	1842.54	242.458
355.103	5.46	63544.7	338803	535828	497732
359.12	1.02	0	0	232280	94.4944
363.218	8.41	503303	1.85704e+06	1.21875e+06	2.42772e+06
364.221	8.4	5370.17	369575	5292.17	484129
367.105	1.07	566050	607893	505881	619112
371.119	1.13	1.53528e+06	119.591	218.845	0
372.145	7.85	428.204	412.637	252778	271178
373.15	6.64	0	667908	390261	379517
375.327	12.08	3116.89	830924	524651	1.04429e+06
376.33	12.09	0	248.56	258.531	224910
377.086	1.07	1.31285e+07	1.97527e+07	2.66432e+07	3.21097e+07
379.083	1.07	3.74597e+06	5.68975e+06	7.79133e+06	9.44705e+06
385.114	5.63	7886.78	7006.64	8999.7	509110
387.115	1.04	9.97804e+06	9.14587e+06	1.0288e+07	1.08215e+07
393.171	10.68	491983	8309.38	8224.82	9185.4
403.285	11.75	829350	34439	31337.8	39575.7
404.105	1.12	1.28747e+07	1.525e+07	1.39734e+07	1.34086e+07
415.207	11.05	230504	249759	196310	431525
423.166	7.25	280359	447533	0	382686
431.192	5.4	0	346584	285981	0
431.317	11.84	6556.76	1773.33	35638.5	1275.96
431.317	12.03	26325.7	3897.44	677870	5817.1
439.086	1.18	8.30938e+06	1.01851e+07	7.76916e+06	6.22146e+06
440.089	1.17	932636	1.20443e+06	899563	708707
441.091	1.18	0	278995	0	0
447.136	1.07	2.35934e+07	2.68763e+07	2.77745e+07	2.52905e+07
449.14	1.07	765734	883572	919524	762310
452.278	10.06	0	992.442	0	274256
456.172	1.1	431406	0	86.7442	0
460.071	6.74	565135	575407	396912	710923
461.167	3.71	321482	450189	408317	313179
470.152	1.17	2.00133e+06	758098	0	1.38659e+06
471.076	1.02	633458	992969	975257	697951
471.224	7.5	657430	2.67914e+06	2.04822e+06	3.23707e+06
473.163	1.05	1.19701e+06	348945	0	611927
474.147	1.07	1.4274e+06	1.35977e+06	717884	1.31677e+06
475.13	1.12	1.29015e+06	1.8914e+06	2.07196e+06	1.67893e+06
475.182	5.03	0	396617	314890	140.705
476.278	9.3	0	761.313	1083.13	514390
476.278	10.02	37768.3	127960	60507	569095
477.162	2.28	564270	0	0	588503
480.309	10.07	0	0	0	215188
483.273	9.42	244842	234719	231.293	524570
487.178	1.06	9.23646e+06	1.35939e+06	735022	6.1464e+06
488.162	1.07	3.54516e+06	3.13768e+06	2.96632e+06	4.45786e+06
493.205	7.5	158.82	212367	0	271324
497.099	8.4	450.363	0	0	258791
500.048	1.08	0	219831	0	0
503.162	1.02	5.22657e+06	2.67707e+06	2.96708e+06	4.03905e+06
504.31	10.03	0	0	0	439743
507.156	1.06	0	0	0	228955
515.21	1.08	5.56458e+06	1.55222e+06	649167	3.19283e+06
517.215	1.08	216214	0	0	0
521.173	1.07	0	316571	104.466	0
525.271	8.41	567875	1.8836e+06	1.25129e+06	2.44281e+06
528.042	1.13	393116	646702	815103	625093
529.158	1.08	258962	236482	222458	0
533.173	1.07	3.52577e+06	783462	973861	1.3339e+06
533.455	11.11	0	0	0	229074
534.176	1.12	697379	0	0	0
537.063	1.21	646095	1.01557e+06	639738	445513
539.139	1.07	2.99333e+06	2.51939e+06	3.30628e+06	5.9364e+06
539.211	7.5	0	217717	0	273216
540.331	10.07	0	251342	0	542843
549.167	1.02	4.46648e+06	2.55948e+06	2.79419e+06	3.8041e+06
551.183	1.08	1.33583e+06	1.40519e+06	1.34927e+06	1.57533e+06
556.349	11.05	0	0	0	277155
561.247	8.41	0	215.879	0	431579
564.331	10.03	551732	667906	295940	1.49706e+06
566.158	1.12	3.94297e+06	2.70556e+06	2.48347e+06	2.84542e+06
571.23	11.06	1.35312e+06	1.31613e+06	1.25822e+06	1.8419e+06
571.276	8.41	610779	2.17404e+06	1.48587e+06	2.84425e+06
572.279	8.41	0	631987	430322	848533
581.455	11.05	0	0	0	514921
586.047	1.13	113.179	0	295163	0
587.159	1.14	318221	0	0	0
589.518	11.45	235454	0	0	217282
595.167	5.95	0	336186	0	0
601.139	1.16	5.26868e+06	3.74989e+06	2.66223e+06	4.78682e+06
607.422	11	0	0	0	245393
609.146	6.86	659.931	344288	0	243.598
609.189	1.07	5.17455e+06	3.46743e+06	3.41974e+06	3.73232e+06
611.194	1.08	293127	0	0	0
617.155	1.01	166293	0	0	0
618.225	1.06	335696	0	0	0
619.421	11.01	405067	837352	591257	1.29293e+06
621.437	11.05	912604	1.62928e+06	1.11082e+06	2.5109e+06
624.165	7.16	0	492700	0	0
632.204	1.17	814120	93.9561	0	414344
633.129	1.01	558742	372390	373948	443354
635.215	1.05	469686	0	0	0
636.2	1.07	0	0	0	281452
637.184	1.13	445921	442781	490617	0
639.263	8.41	0	402993	296443	557450
649.208	11.45	191963	192404	162092	314498
649.208	11.82	109763	106779	87882.8	257282
649.208	12.06	275645	297590	235934	663955
649.231	1.06	3.29205e+06	395210	0	1.58587e+06
650.215	1.07	799977	554494	581290	794191
657.263	10.46	246.434	759807	0	211.847
677.262	1.09	1.38782e+06	255129	0	649834
682.295	7.91	270937	0	0	315590
683.225	1.05	1.5463e+06	1.58942e+06	1.91647e+06	2.05012e+06
684.229	1.06	390326	402749	468804	540721
695.225	1.08	210585	0	100.484	0
712.492	11.73	0	258890	0	599832
712.537	11.41	570554	1.183e+06	0	2.19073e+06
714.508	11.8	1.05214e+06	2.19287e+06	1.47206e+06	5.21548e+06
719.202	1.07	851491	1.48804e+06	1.97593e+06	2.70242e+06
720.206	1.08	0	392670	0	0
721.199	1.07	0	0	587871	837610
736.137	1.09	276742	443940	372078	480351
736.492	11.74	243982	552044	308561	1.15386e+06
738.508	11.81	1.09057e+06	2.48349e+06	1.60295e+06	5.63088e+06
743.487	11.23	780471	951138	566069	1.8082e+06
745.502	11.28	2.3901e+06	3.54358e+06	2.27232e+06	7.96658e+06
746.221	1.12	0	0	252884	0
746.461	10.77	0	0	0	273481
746.506	11.28	992835	1.48404e+06	916438	3.41635e+06
758.542	11.41	855220	1.71929e+06	924321	3.23556e+06
760.549	11.4	0	667.444	0	364526
766.539	12.05	9670.16	16055.8	8677.26	498992
769.502	11.28	0	780.002	0	300114
770.461	10.72	0	0	0	210117
781.202	1.12	543893	826080	997533	556961
782.495	11.8	4742.93	247644	1330.36	562458
784.327	7.92	653528	459165	0	642340
788.545	11.95	271.245	339.754	0	338138
792.532	12.06	0	240.273	0	376970
800.545	12	700257	1.28601e+06	620568	2.87017e+06
802.561	12.06	3.18172e+06	5.34765e+06	3.26548e+06	1.36727e+07
805.332	8.05	960434	524290	0	1.04712e+06
806.495	11.81	0	279685	0	611450
809.498	11.82	0	186158	0	357297
813.49	11.28	0	284299	341.557	657670
816.532	12.08	13623.7	324143	16370.4	626730
819.526	11.82	2.84489e+06	4.01313e+06	2.45528e+06	7.59577e+06
821.533	11.82	359845	501225	299297	927538
822.335	7.79	230682	0	0	210454
822.542	11.85	0	0	0	188166
823.559	11.95	0	0	0	360045
824.545	12	2.30582e+06	3.2941e+06	1.50776e+06	6.71496e+06
826.53	11.41	0	310549	0	0
826.56	12.07	6.80173e+06	1.06961e+07	5.27481e+06	2.42053e+07
829.574	12.11	0	0	223.914	342051
830.34	8.04	291635	163.306	0	0
831.503	10.41	0	0	0	233330
833.519	10.47	245681	482481	346300	1.04048e+06
845.279	1.05	319672	0	0	0
870.549	12.06	372693	0	380718	1.29772e+06
876.561	11.6	0	0	0	352321
887.514	11.82	0	214562	0	403703
892.532	12	0	416713	0	716900
894.548	12.08	853713	1.2893e+06	689698	2.46374e+06
900.561	11.61	0	0	0	450209
959.595	11.51	0	0	0	243125
962.535	12.08	1366.1	4556.67	1086.17	462380
981.579	11.46	986979	1.51189e+06	888021	2.97039e+06

## Sheet: CMU
m/z	Retention time	CMU-A	CMU-B	CMU-C	CMU-D
101.025	1.04	65267.2	2.37162e+06	1.991e+06	2.03192e+06
104.036	1.01	704918	1960.33	510506	613630
105.02	1.13	3.29954e+06	2.50777e+06	1.23609e+06	1.30698e+06
109.03	2.15	207950	1473	1234.05	1431.7
113.025	1.04	5.22238e+06	4.9096e+06	4.00619e+06	4.11978e+06
115.004	1.19	8.59044e+06	9.86181e+06	1.03286e+07	1.02274e+07
116.051	2.34	553678	485615	503027	526499
117.02	1.46	26198.9	27096	4.08175e+06	24776.6
117.02	1.27	4.60302e+06	8741.83	9248.29	9814.39
118.051	1.03	635433	420.811	423123	502571
119.035	1.04	2.60358e+06	7879.34	2.15629e+06	2.21521e+06
128.036	1.16	1.21455e+06	10081.5	1.15084e+06	1.16021e+06
130.088	1.21	1.6172e+06	1.50549e+06	1.6586e+06	3944.92
131.035	1.04	5944	1.01832e+06	6060.57	733203
132.031	1	567.487	238.78	1.39305e+06	697.109
133.014	1.17	1.23643e+08	1.42676e+08	1.47621e+08	147462901
134.018	2.11	4.79575e+06	4.65736e+06	4.21643e+06	120081
134.018	1.85	128081	387192	735068	168653
134.018	1.18	5.28038e+06	5.95668e+06	6.00583e+06	6.19721e+06
135.03	1.12	1.17474e+06	8993.96	1.01254e+06	1.13253e+06
139.004	1.43	994165	21260.7	14262.9	13724.4
142.051	1.18	658315	5317.65	554779	556165
143.035	1.04	3.17469e+06	2.9868e+06	2.39687e+06	2.51766e+06
145.062	1.03	1.09674e+06	19463.7	17490.9	18021.8
146.046	1.04	2.26453e+06	1.6545e+06	1.14878e+06	1.36015e+06
149.046	1.05	1.364e+06	1.11655e+06	845238	857452
152.072	1.21	692474	840228	1.1881e+06	1.03509e+06
161.046	1.55	909401	716389	632390	611491
161.046	1.04	3.69737e+06	3.4465e+06	2.81007e+06	2.89264e+06
164.072	1.6	1.68181e+06	1.54698e+06	1.66368e+06	1.74985e+06
165.041	1.03	45574.9	34849.7	3.09736e+06	3.1426e+06
178.072	0.96	86.9933	0	269169	0
179.039	1.4	2.01922e+06	1.88155e+06	1.66213e+06	78439.4
179.039	1.64	1.32253e+06	1.23602e+06	1.14864e+06	960045
179.056	1.04	3.06855e+07	2.82048e+07	2.34481e+07	2.43707e+07
180.067	1.5	321.149	110.007	1.02353e+06	1.10282e+06
180.067	2.15	530045	452557	408391	66437.2
191.02	1.13	1.12382e+06	979689	713311	678453
195.051	1.56	117927	4048.91	129894	3880.14
195.051	1.05	7.39648e+06	5.24896e+06	4.36413e+06	4.55913e+06
201.113	8.52	27910.9	21830.7	408519	331975
203.083	2.34	3.9703e+06	3.4816e+06	3.51473e+06	3.78157e+06
209.03	2.25	352421	85552.7	485722	109027
209.03	1.58	140954	151364	121957	161298
209.03	1.93	336689	315825	264836	98916
209.067	1.14	1.5804e+06	839156	544258	609539
215.033	1.05	2.01277e+07	1.26008e+07	8.85243e+06	9.13276e+06
217.03	1.09	2784.21	2596.62	2.57323e+06	2.62611e+06
218.104	1.71	571371	392330	347732	339577
223.046	2.26	186222	174493	160901	60589.2
223.046	1.58	22531.4	163354	19403.7	151668
223.046	1.23	471994	474411	12891.4	417916
223.046	1.87	152785	44550.7	430355	57348.3
224.057	2.15	1.30091e+06	1.19108e+06	1.04784e+06	1.11902e+06
224.078	0.96	377820	513633	1.32878e+06	986827
225.062	1.04	1.11027e+07	1.06459e+07	9.22374e+06	9.45747e+06
233.104	1.18	210.356	341.502	342219	316331
236.078	1.13	579433	0	354368	292772
237.062	1.2	228005	238.228	0	204.335
241.12	3.26	339802	326676	2453.22	1513.94
242.052	1.07	4.85762e+06	4.7385e+06	3.84229e+06	3.85475e+06
242.176	8.9	717176	687967	819731	784160
243.062	1.14	598125	104.14	204.506	504098
243.062	1.49	494310	1218.16	523264	474939
259.023	1.22	9736.36	14966.2	1.34057e+06	1.56798e+06
259.076	2.35	6001.27	214225	8626.8	7789.25
271.07	2.34	382539	351109	352596	372156
274.025	1.2	735498	3.01891e+06	862523	3.04972e+06
275.022	1.3	1.98776e+06	2.59431e+06	4.3076e+06	2.43165e+06
275.022	1.11	1.18836e+07	1.25381e+07	1.24851e+07	1.29308e+07
277.218	10.91	1.00835e+06	1.72236e+06	1.3505e+06	1.64979e+06
279.164	9.75	884591	901864	923753	1.09452e+06
279.233	11.05	2.75724e+06	4.4957e+06	3.65726e+06	4.30406e+06
280.104	1.04	370592	284841	0	0
281.249	11.21	2.26177e+06	3.78414e+06	3.27846e+06	3.52545e+06
283.264	11.45	5.84317e+06	6.55266e+06	5.83783e+06	5.64377e+06
284.099	1.03	447547	333061	250757	302067
285.083	1.06	595737	507082	0	0
289.018	1.33	4.09577e+06	4.56636e+06	3.67704e+06	4.35392e+06
293.125	1.96	114906	72846	805680	44453.9
293.176	9.53	285954	197154	264956	226098
293.179	9.95	1834.75	4564.4	462645	661621
297.119	1.19	0	123.184	454328	442742
297.119	1.45	1.47367e+06	1.42066e+06	1.41716e+06	1.46847e+06
297.153	10.23	1.16736e+07	1.20239e+07	1.06082e+07	1.13922e+07
298.114	1.04	534398	376871	296213	330913
309.023	1.04	248395	292845	295164	301103
309.174	9.41	543876	584024	542829	636568
310.151	1.17	0	0	109.927	195944
311.169	10.48	1.96973e+07	2.43658e+07	2.14883e+07	2.6069e+07
312.095	2.06	13030.5	13544.6	208778	17456
315.072	2.15	2.74617e+06	2.51012e+06	2.45815e+06	2.32252e+06
315.093	1.05	246902	0	0	0
320.067	1.1	956195	1.15771e+06	1.05322e+06	1.12533e+06
321.064	1.11	4.47949e+06	5.44203e+06	4.97376e+06	5.31288e+06
322.115	11.81	5.57265e+06	4.19131e+06	2.59883e+06	3.94277e+06
322.115	8.53	1.01287e+07	3.8492e+07	2.99237e+07	1.65149e+07
323.028	2	888218	45787.4	852498	840791
323.029	1.39	3150.67	951415	21205.9	24190.3
323.125	5.26	304693	292823	282795	290038
323.22	12.54	42343	112482	113135	109915
323.22	11.11	1.28097e+06	1.61079e+06	1.5304e+06	1.65314e+06
323.22	11.61	74273.5	100431	121520	114381
323.22	12.04	87887.3	467257	74539.1	371495
325.125	1.05	345462	0	0	0
325.184	10.7	16030558	1.64816e+07	1.47736e+07	1.81201e+07
326.088	2.24	263274	253056	2657.54	223685
330.119	1.19	401595	445012	485890	506850
330.121	1.98	250627	240633	477157	485993
331.104	2.25	783645	747126	698362	704171
333.135	9.54	340466	371331	365940	442510
335.077	6.42	485271	461354	397508	378732
336.109	5.38	727768	651417	616897	659060
339.2	10.93	7.83927e+06	7.83129e+06	7.37578e+06	8.02554e+06
339.327	12.04	226932	512013	663576	806382
340.125	1.03	207.534	1.07409e+06	1.42805e+06	1.3283e+06
340.156	5.69	1.05295e+06	211.324	0	466499
342.088	4.83	313988	283669	263804	264035
345.205	10.91	277370	476758	379284	459201
346.056	1.47	1.09076e+06	1.29375e+06	1.4496e+06	1.29458e+06
347.22	11.05	755735	1.2238e+06	997490	1.16853e+06
349.236	11.21	638658	1.01004e+06	906041	960090
351.252	11.45	1.66023e+06	1.85386e+06	1.53054e+06	1.40602e+06
355.322	11.71	4949.73	1.57159e+06	2.31006e+06	3.06254e+06
359.119	1.04	538399	512691	356881	395827
366.109	1.07	354239	104.433	0	0
367.358	12.3	265209	662612	837842	1.02515e+06
374.094	1.08	283407	0	0	0
374.109	3.5	280425	0	161.217	169.541
376.101	1	0	580212	1.01722e+06	984310
383.353	12	688817	2.16711e+06	2.82433e+06	3.46036e+06
386.13	1.03	0	1.68093e+06	2.08628e+06	2.00003e+06
386.161	5.69	281945	142.488	279.649	273.322
390.102	11.81	310561	418767	444143	1.1211e+06
390.102	11.44	220759	259269	253143	1.12523e+06
393.232	10.26	3175.57	2964.28	3836.22	637180
401.291	10.84	0	224035	202739	193228
403.12	1.09	713236	1.11959e+06	1.43426e+06	1.36056e+06
415.207	11.05	215.713	228742	199579	220355
417.223	11.21	1497.22	210557	3056.4	202004
421.162	5.13	300006	264271	250249	250661
423.177	3.54	329371	299698	291663	295332
431.156	2.33	682761	675991	612124	641108
432.166	1.88	234396	0	0	1933.76
439.182	2.62	701388	376584	360997	370660
447.134	9.34	0	0	294.689	298813
452.278	10.06	309527	699806	658259	640325
467.167	5.14	2.14199e+06	1.93224e+06	1.86961e+06	1.84365e+06
470.092	1.03	214796	346331	456761	419012
473.306	11.66	237.712	367.884	0	347979
474.146	1.1	0	0	277324	253952
476.278	9.31	266.634	338628	761.362	0
476.278	10.02	360464	652726	461447	582529
477.162	2.33	2.21687e+06	2.15768e+06	1.99624e+06	2.05793e+06
478.294	9.48	251.357	549396	0	0
480.309	10.08	0	235797	198017	195840
482.134	2.23	265276	257320	240962	257452
483.273	9.42	837.454	210887	283.053	336.007
484.183	5.03	406395	388256	357692	348071
489.128	1.62	829631	836294	770478	773081
489.149	5.13	259575	237081	0	0
491.177	3.27	743669	714901	655119	693917
496.079	8.65	271097	219084	242972	236559
506.152	3.79	277104	273220	0	157.351
506.325	10.2	249079	549751	382905	427293
527.058	1.11	0	319663	397255	397738
530.188	5.03	486461	482161	440280	437863
533.454	11.11	0	269898	225649	263959
540.331	10.07	270496	567214	490957	476706
559.312	10.03	212849	347984	230826	335296
564.331	10.02	421388	641168	358294	493195
565.048	0.97	1.45857e+06	1.5396e+06	1.6184e+06	1.60438e+06
565.048	1.42	2.78992e+06	3.34424e+06	3.51962e+06	104290
566.084	5.13	216594	18444.3	20095.1	20766.4
566.346	10.2	906788	1.8707e+06	1.34229e+06	1.48536e+06
571.23	11.05	1.62858e+06	1.99086e+06	1.80658e+06	2.366e+06
571.289	9.1	235.338	0	326057	313258
581.224	6.43	1.76889e+06	1.57562e+06	1.46022e+06	1.59639e+06
583.24	6.13	440530	0	0	391315
589.518	11.45	220335	258153	195390	182519
593.209	2.26	728091	720220	632636	683587
595.289	9.06	11469.2	516598	472964	661449
597.305	9.21	0	586664	576201	612195
607.422	11.01	541336	1.21643e+06	1.58919e+06	1.97177e+06
609.436	11.11	0	0	0	239393
611.408	11.06	334.166	212669	242169	285148
619.422	10.97	404856	999287	1.21729e+06	1.56547e+06
621.437	11.07	2.52136e+06	5.09795e+06	6.04196e+06	7.13783e+06
623.452	11.16	439223	1.10748e+06	1.5656e+06	2.01417e+06
634.333	10.2	0	222204	0	0
635.246	2.33	278492	227323	805.489	228699
639.215	2.26	671500	670935	589035	625530
671.466	12.23	24390.6	21508.3	2.73035e+06	2.51481e+06
695.466	12.2	12779.2	9737.97	13623.4	2.27403e+06
697.481	12.29	16879	45671.9	2.38858e+06	3.12932e+06
712.492	11.73	433209	1.17163e+06	1.36097e+06	2.35351e+06
712.537	11.4	1.34632e+06	3.44504e+06	3.97465e+06	5.27543e+06
714.508	11.79	1.37267e+06	3.78733e+06	4.47222e+06	6.43786e+06
714.552	11.39	651283	1.89209e+06	2.42461e+06	3.16973e+06
715.556	11.38	274158	779188	1.04463e+06	1.31917e+06
716.523	11.86	793626	2.48666e+06	2.96232e+06	4.33144e+06
716.568	11.43	0	123668	231271	226009
721.502	11.28	490418	1.27832e+06	1.61884e+06	1.68318e+06
736.492	11.73	3773.44	490470	504806	1.02356e+06
740.514	11.8	318.268	406.002	151680	211128
740.568	11.57	0	0	0	122476
741.527	11.88	0	680159	780753	1744.85
742.539	11.71	0	369.111	348451	466142
742.548	11.45	251421	614242	788910	1.03554e+06
744.563	11.55	0	0	210302	290641
745.503	11.28	0	782.429	751.776	300187
747.518	11.35	1492.31	345149	372340	455025
748.513	11.29	0	146923	339.791	0
750.533	11.4	0	0	0	170620
758.542	11.35	855914	4.80892e+06	2.94184e+06	7.33678e+06
760.557	11.39	1.77369e+06	3.46062e+06	4.99027e+06	5.84575e+06
761.561	11.38	521534	1.42228e+06	1.8377e+06	2.40133e+06
780.48	11.73	0	297.896	903.184	266482
782.495	11.79	0	430733	517480	696616
784.511	11.87	727.204	303776	361009	502584
786.574	11.62	0	300084	390158	566306
793.514	10.53	0	242401	333181	348172
797.542	11.87	0	0	0	206508
800.545	11.99	346623	691663	587434	1.04543e+06
802.56	12.06	1.24049e+06	2.69775e+06	2.55979e+06	3.65181e+06
802.569	11.4	0	0	0	300038
804.576	12.15	2.20358e+06	5.68427e+06	5.63113e+06	7.66417e+06
804.584	11.43	0	269.295	0	420699
806.495	11.81	0	363.652	213171	0
808.511	11.89	0	310.451	0	399987
809.498	11.81	0	216006	213149	356046
814.641	11.99	0	1262.92	1029.6	256765
819.526	11.81	2.60046e+06	4.9691e+06	4.76129e+06	8.32324e+06
819.53	10.61	0	0	446.67	248973
822.541	11.84	0	0	0	202186
823.558	11.96	0	243789	273887	517286
826.53	11.4	345929	855454	1.05191e+06	1.25195e+06
826.56	12.07	552590	843769	631100	1.25205e+06
828.545	11.38	299409	568016	814231	932375
828.576	12.16	914104	2.05278e+06	1.78545e+06	3.19731e+06
829.549	11.39	0	254194	361516	416545
830.591	12.25	972313	2.86338e+06	2.82923e+06	4.61815e+06
831.503	10.42	350304	843361	1.03367e+06	1.35932e+06
832.603	12.3	25578	328574	342443	530363
832.615	11.73	0	0	0	144749
833.519	10.47	926858	2.57381e+06	3.54181e+06	3.95062e+06
835.534	10.54	1.10605e+06	3.53494e+06	4.35608e+06	5.13955e+06
859.534	10.55	0	0	295145	382234
860.647	11.99	257.138	315666	463097	567362
861.55	10.63	242.929	492.235	338.722	324882
863.553	11.82	0	0	0	176150
870.548	12.06	0	312892	0	336.08
872.564	12.16	13886.3	679540	653952	907415
874.545	11.54	0	2161.28	236998	368018
876.561	11.6	0	535879	749652	1.06867e+06
878.576	11.68	0	318958	426999	588751
887.514	11.81	0	274446	265488	441961
888.678	12.2	0	308611	344489	376751
896.563	12.16	0	0	0	380430
898.545	11.55	0	0	0	237885
898.579	12.25	0	356453	341142	555676
900.561	11.61	0	360600	436899	736048
901.506	10.47	0	0	292698	330109
902.576	11.69	0	309007	412739	635581
903.522	10.54	0	301203	394194	446513
959.595	11.51	214985	639047	769075	1.28064e+06
961.61	11.57	0	463050	631017	924657
963.626	11.65	0	727446	1.01535e+06	1.42792e+06
981.579	11.45	685221	1.29477e+06	1.30434e+06	2.28561e+06
985.61	11.6	0	0	0	245527
987.626	11.71	0	0	376478	652413
989.641	11.75	0	0	302780	484622

## Sheet: CTR
m/z	Retention time	CTR-A	CTR-B	CTR-C	CTR-D
117.02	1.47	15384.2	14671.6	16599.8	806127
118.051	1.02	576.859	378830	195.67	217074
121.03	5.31	1.43766e+06	406695	363913	362328
129.056	2.05	101204	74737.5	584131	104302
130.087	10.35	177155	0	609.101	1208.05
134.048	4.82	311064	534624	433843	518241
135.03	1.09	5071.06	283730	274650	701131
135.045	9.27	289432	126824	114713	112509
135.045	7.53	1.61633e+06	1.80185e+06	1.58063e+06	1.46335e+06
135.045	8.9	325316	64669.9	60003.7	54180.2
139.007	10.54	191057	176848	189871	333771
139.007	11.11	208677	213484	329487	442606
139.007	10.73	163133	150540	163763	257021
139.007	12.68	3.93405e+06	3.93868e+06	3.84227e+06	1.54481e+06
139.007	12.05	2.89519e+06	2.91173e+06	505561	2.78749e+06
139.007	13.31	1.72566e+06	1.71352e+06	780035	0
139.007	10.9	154662	149628	148713	281358
144.046	7.46	230127	272672	250448	262274
179.057	1.05	8256.92	967692	794427	1.77498e+06
181.051	6.51	91436.6	135539	144174	240779
185.022	1.16	2944.74	3.61776e+06	3709.27	4089.03
187.097	7.4	43531.8	48203.5	49798.9	54162.1
187.098	7.1	438959	21862.4	255035	29186.4
195.139	9.32	1.10525e+06	917260	1.07405e+06	842359
199.17	10.12	1.01903e+06	895908	746812	30910.9
203.033	7.53	488553	458078	459787	395269
209.155	8.74	5.59564e+06	5.16399e+06	5.27893e+06	4.64118e+06
211.134	8.71	34871.1	39543.3	44220	130688
211.134	9.46	51353.6	53917.9	88824.7	86393.1
211.134	9.11	2.12006e+06	2.09686e+06	1.97082e+06	1.86683e+06
213.186	10.28	458805	5308.75	328531	330088
214.049	1.02	216.87	447962	88.6155	0
215.033	1.1	289879	453617	340462	1.27297e+06
217.03	1.1	2948.23	1662.23	1994.23	282422
218.031	1.08	675.717	490.846	382564	213.193
221.155	10.24	1.38128e+06	1.10798e+06	914434	838637
223.134	9.31	60921.8	67124.5	70988.6	574109
225.062	1.04	233451	332443	4961.2	694891
227.202	10.73	5.45462e+06	6.5305e+06	4.58303e+06	4.85683e+06
230.082	7.69	251140	314117	274453	289509
233.105	1.13	3.54039e+06	2.88914e+06	4.42973e+06	3.39231e+06
233.155	10.46	90830.8	239589	105458	105376
233.155	10.72	836001	210952	786051	743675
233.155	10.08	614866	145315	171019	161600
234.108	1.11	0	0	433904	76.2359
235.17	10.09	1258.39	446354	5210	5709.13
237.15	9.35	793796	860485	12125.5	11376.4
239.129	9.27	662766	682297	108353	102211
239.202	10.7	582166	704108	523220	5572.87
241.217	10.92	24837.9	341199	23411.7	26064.9
241.217	10.61	2.75615e+06	2.27742e+06	1.74085e+06	150342
242.176	8.9	1.39274e+06	1.23338e+06	1.23632e+06	1.50894e+06
249.15	10.7	4.30773e+06	3.72491e+06	3.3238e+06	2.98817e+06
251.166	9.69	10936.3	18174.2	4.06046e+06	5.2831e+06
253.093	1.14	504.316	616.568	295669	321042
253.145	8.74	4.0621e+06	3.90864e+06	3.92053e+06	3.61886e+06
253.181	9.57	9080.78	9174.03	755955	756863
255.197	9.94	58236.6	51570.4	290891	55917.5
255.197	9.61	17399.7	17905.8	361475	17665.1
255.251	11.11	349062	383190	0	204545
259.109	5.65	959808	1.06506e+06	1.04232e+06	1.06631e+06
263.202	10.74	491712	594617	476351	534045
265.148	10.01	51603	176877	183877	189662
265.148	9.54	6.83647e+06	7.87807e+06	6.80969e+06	7.15963e+06
265.217	10.88	11054.4	15483.1	152011	16172
267.144	9.54	5461.06	249827	197358	9819.73
269.081	1.1	0	210696	299628	438073
269.212	10.42	2.99988e+06	6.15558e+06	2.30528e+06	2.44789e+06
269.249	11.28	2.36786e+06	2.37276e+06	2.34441e+06	2.24852e+06
270.252	11.28	0	369095	339840	305199
271.228	10.23	7.1958e+06	24838.4	6.3987e+06	6.1252e+06
273.038	1.06	2.40384e+06	1.14578e+06	543172	1.29138e+06
276.109	11.11	4.09972e+06	2.57012e+06	3.62395e+06	5.63859e+06
276.109	10.72	4.57747e+06	3.57549e+06	3.97985e+06	6.88011e+06
276.109	12.18	3.146e+06	3.12129e+06	3.21922e+06	2.84047e+06
276.109	11.5	7.76704e+06	7.66171e+06	7.40521e+06	5.37687e+06
276.109	11.82	4.03123e+06	4.16219e+06	4.05065e+06	3.07993e+06
276.109	12.39	1.01997e+07	9.60581e+06	9.56034e+06	2.89164e+06
276.109	13.26	1.1361e+07	1.02782e+07	1.08821e+07	8.27623e+06
276.109	10.22	5.28085e+06	5.50494e+06	4.35654e+06	5.79863e+06
276.11	13.71	1.2743e+06	1.16301e+06	1.2594e+06	1.4246e+06
276.11	9.13	3.66714e+06	5.40231e+06	3.29218e+06	5.60266e+06
277.123	4.71	266436	342568	332360	349251
277.145	10.16	749739	738907	155467	698787
277.217	12.76	783120	1.77814e+06	777363	820699
277.217	10.27	14143.3	719210	94665.2	82714.7
277.217	10.91	2.6266e+08	2.93993e+08	2.49179e+08	2.57185e+08
277.217	9.84	14954.6	1.99184e+06	110869	113069
278.105	11.05	751426	714284	791261	822809
278.105	13.21	3.74037e+06	982437	3.60529e+06	3.58783e+06
278.105	11.44	2.4416e+06	1.15654e+06	2.46523e+06	2.41396e+06
278.105	12.14	1.48213e+06	730942	1.39935e+06	1.41069e+06
278.105	12.51	1.42834e+06	834283	1.35733e+06	1.38242e+06
278.105	13.74	475890	516312	0	0
278.105	9.13	1.95943e+06	1.27657e+06	1.24534e+06	1.24668e+06
279.164	9.75	1.17322e+06	2.39289e+06	1.30964e+06	1.32153e+06
279.233	11.56	3.94806e+06	4.38282e+06	226877	3.7789e+06
279.233	11.81	1.13016e+07	2.00221e+07	238918	1.25646e+07
279.233	11.05	7.62233e+07	8.542e+07	8.22775e+07	8.59064e+07
279.233	12.01	230023	282074	131679	288105
279.233	12.29	251478	287750	165017	287745
281.249	11.21	5.10792e+07	6.00949e+07	5.1844e+07	5.12167e+07
283.264	13.28	1.83204e+06	1.67168e+06	313507	1.74715e+06
283.264	11.45	7.83934e+07	7.58652e+07	7.40246e+07	7.38118e+07
286.13	8.66	460803	559488	669708	538014
291.197	10.22	133093	2.39914e+06	1.53452e+07	15047697
292.2	10.18	22781.1	18549.4	2.80632e+06	2.72466e+06
293.176	9.52	534514	493092	491164	486680
293.212	10.57	4.38167e+06	4.15418e+06	4.06347e+06	4.42401e+06
293.212	10.75	8.74147e+06	1.06634e+07	2.95521e+06	3.1182e+06
293.212	9.92	676188	1.1997e+07	1.20619e+07	1.23001e+07
293.212	10.12	1.79046e+07	1.91047e+07	1.73532e+07	1.81075e+07
293.212	10.33	3.91722e+06	6.22904e+06	9.10668e+06	9.13546e+06
295.228	10.65	2.37665e+06	1.75964e+06	1.85752e+06	1.94424e+06
295.228	10.11	5.48996e+06	5.81711e+06	5.52111e+06	5.63502e+06
295.228	10.32	7.87728e+06	8.05211e+06	7.68392e+06	7.67342e+06
296.192	10.72	191632	42079.5	44591.9	50871.6
297.153	10.24	1.15961e+07	1.28437e+07	1.09502e+07	1.11084e+07
297.244	10.28	4.25785e+06	4.87059e+06	4.34332e+06	4.07974e+06
297.244	10.85	8.37273e+06	8.76437e+06	7.22793e+06	7.4312e+06
297.28	11.61	6217.67	5933.94	253334	0
299.149	10.24	9010.23	397282	10804	18045.3
299.259	11.04	4.08968e+06	3.74762e+06	4.37426e+06	4.43176e+06
299.259	10.64	5.06411e+06	4.54701e+06	3.89259e+06	3.60026e+06
301.238	11.11	1.65471e+06	1.65481e+06	1.60166e+06	1.65075e+06
305.114	5.65	423888	464359	450548	477803
305.176	9.18	41099.2	51347.6	2.38434e+06	2.59102e+06
305.215	10.6	252619	289855	120587	105398
305.248	11.24	404263	477416	387778	411742
307.192	9.39	1.48813e+06	1.7617e+06	95616	110674
307.264	11.35	644745	673839	694274	712693
308.093	6.67	1061.26	5.58838e+06	5.62108e+06	9.92558e+06
309.064	7.82	203811	270881	260331	265880
309.207	10.34	1.42973e+06	1.42482e+06	1.81085e+06	1.93618e+06
309.207	9.32	2.62173e+06	2.92998e+06	2.78918e+06	3.01276e+06
309.207	9.53	2.2168e+06	2.53625e+06	2.71747e+06	2.8736e+06
309.28	11.5	1.85035e+06	2.50027e+06	2.01785e+06	2.01276e+06
310.109	5.76	2.38842e+06	3.64198e+06	2.56333e+06	2.70842e+06
311.169	10.49	2.77657e+07	3.74038e+07	2.94447e+07	3.02545e+07
311.223	9.56	4.49055e+06	5.19013e+06	5.27648e+06	5.56328e+06
311.296	11.76	8.30001e+06	8.76729e+06	8.95799e+06	9.15985e+06
312.095	2.06	5520.63	272597	7311.88	308887
312.124	4.54	3.21555e+06	4.17972e+06	3.93041e+06	4.31159e+06
312.124	3.99	1.26998e+06	1.69895e+06	1.58571e+06	1.65178e+06
312.161	5.7	312559	540171	375033	453609
313.164	10.49	1.6611e+06	963533	1.55131e+06	1.7588e+06
313.217	10.94	251577	226640	392694	351556
313.238	11.3	719224	818236	985129	823066
313.239	9.77	1.71272e+06	1.87103e+06	1.82107e+06	1.92057e+06
313.275	10.72	0	373153	1098.2	0
314.14	4.08	723940	816160	852439	863356
315.109	2.76	424634	698919	549735	611333
316.076	6.02	10413.1	402048	375899	416845
316.076	7.52	592535	870895	616233	686303
319.133	4.71	246058	312211	301732	313463
321.132	8.74	2.22999e+06	2.12586e+06	2.04294e+06	1.93103e+06
322.114	11.12	6.07387e+06	6.45989e+06	8.32899e+06	4.93203e+06
322.115	10.72	7.51867e+06	6.46118e+06	5.98937e+06	5.37167e+06
322.115	10.03	5.64865e+06	1.08257e+07	7.28788e+06	1.18221e+07
322.115	10.27	5.67849e+06	2.60911e+06	6.45365e+06	5.51779e+06
322.115	11.57	6.58502e+06	1.4912e+07	4.02677e+06	3.6509e+06
322.115	13.74	8.09087e+06	0	2.53431e+06	0
322.115	12.21	1.31694e+07	4.69898e+06	1.18042e+07	4.82181e+06
322.115	11.84	4.51148e+06	4.59057e+06	3.46102e+06	4.62121e+06
322.115	12.57	6.42143e+06	5.27439e+06	5.91265e+06	7.08017e+06
322.115	7.11	3.4199e+06	658784	2.45532e+06	715296
322.115	8.54	2.24158e+07	2.26252e+07	3.68033e+07	2.19125e+07
322.115	9.13	6.21795e+06	5.34757e+06	9.69585e+06	6.82604e+06
323.187	9.11	1.43924e+06	2.07158e+06	4.45958e+06	4.49363e+06
323.19	9.6	237615	361713	1.58109e+06	1.85423e+06
323.22	11.11	8.85212e+06	7.92366e+06	6.27199e+06	6467805
323.222	10.91	539975	616359	545128	546355
323.296	11.38	2.01463e+06	1.70312e+06	1.39169e+06	1.2106e+06
324.088	7.82	301313	421861	377837	415032
324.124	6.11	7533.29	480015	7637.19	317272
325.132	5.69	303.263	272157	460.24	138.642
325.184	10.71	2.09023e+07	2.8306e+07	1.96114e+07	2.12004e+07
325.202	8.06	15287.3	27468.9	563529	23893
325.238	11.05	677057	284144	290852	286466
325.311	11.36	4.82985e+06	3.82826e+06	3.12792e+06	3.28463e+06
326.314	11.37	113719	705328	67108.9	649859
327.218	8.52	1.93516e+06	1.84912e+06	2.49043e+06	2.69252e+06
327.29	11.36	8.65239e+06	9.84077e+06	1.01043e+07	9.8215e+06
328.294	11.36	1.64127e+06	1.88043e+06	1.88941e+06	1.86108e+06
329.233	8.78	2.86571e+06	2.46655e+06	3.59543e+06	3.96558e+06
329.27	11.45	731768	694887	700987	688067
333.135	9.54	389931	511429	13551.4	334858
334.143	9.49	20480.9	219751	294676	211728
337.163	9.69	13179.2	339871	700684	739359
337.236	11.28	190411	90045.9	57482.5	72707.7
337.348	11.96	517900	906807	928132	773019
339.2	10.92	6.48685e+06	1.34495e+07	6.75747e+06	8.56872e+06
339.215	10.23	1.05344e+06	871427	58436.4	57024.8
339.327	11.45	1.04426e+06	889445	819874	625617
339.327	12.05	1.10872e+07	1.1899e+07	1.17949e+07	1.20785e+07
340.155	5.69	774804	1.44191e+06	963772	1.20745e+06
341.109	1.05	449469	558179	300447	1.59079e+06
341.159	5.69	299.879	280704	160.751	0
341.233	8.98	805293	1.15536e+06	158031	757700
342.088	4.82	786646	1.32716e+06	1.09208e+06	1.28529e+06
343.213	7.73	78785.8	1.07234e+06	110083	124760
344.135	8.74	179406	175511	175461	144649
344.281	10.15	429490	455542	449788	450054
345.119	2.64	1547.78	425921	1715.12	377262
345.119	2.03	1119.87	259013	216.989	0
345.204	10.91	9.89219e+06	9.1463e+06	6.74362e+06	6.88536e+06
345.276	10.22	715.993	574215	573.486	0
347.22	11.04	4.50147e+06	4.11688e+06	3.35444e+06	3.28489e+06
349.236	11.21	2.50373e+06	2.17007e+06	1.6755e+06	1.6565e+06
351.22	11.12	729503	721205	688002	672946
351.252	11.45	2.68524e+06	2.30814e+06	2.20603e+06	2.14964e+06
352.262	10.98	265361	261690	23914.2	223426
353.201	9.3	268912	557287	335717	313914
353.342	12.17	1.21368e+06	1.31407e+06	1.43605e+06	1.42951e+06
353.342	11.62	235303	624095	190523	180488
354.117	8.66	573113	681088	813128	643390
355.158	11.12	312927	293955	433817	464507
355.168	9.61	1.28046e+06	1.12441e+06	1.03491e+06	1.05172e+06
355.322	11.68	1.0564e+07	1.38057e+07	1.33324e+07	1.23456e+07
357.328	11.67	1039.68	0	256804	1413.85
360.276	10.84	917287	998521	862068	825269
362.291	10.98	3.64753e+06	3.65324e+06	3.36375e+06	3.31751e+06
365.14	10.24	351179	42756.5	31523.4	29222.2
365.231	10.28	460245	445351	11769.3	15719.4
365.246	10.73	427487	513671	423000	445569
367.216	9.49	8276.89	215133	10130	10848.2
367.358	11.67	3.13325e+06	2.37777e+06	2.04485e+06	2.12054e+06
367.358	12.3	1.43703e+07	1.56501e+07	1.5508e+07	1.54141e+07
368.362	12.3	3.58154e+06	3.92232e+06	3.82948e+06	3.80364e+06
369.119	4.59	508925	1.28741e+06	633518	750598
369.337	11.83	84455.9	77372.8	1.51269e+06	71113.5
370.296	10.82	1073.42	182398	1309.37	1347.8
373.205	10.91	467548	447666	458975	418819
374.109	3.5	0	437468	0	325198
375.22	11.04	292404	256479	260077	266197
375.275	10.72	6.22902e+06	7.50324e+06	6.2614e+06	7.07342e+06
377.086	1.09	0	0	0	412965
377.142	10.91	0	1051.52	248214	233553
377.194	10.18	594139	459092	1.32603e+06	1.28964e+06
377.236	11.21	277864	252270	212131	236768
379.252	11.45	369168	344941	340354	304443
379.283	11.76	318138	273496	288945	291139
381.374	12.41	3.0478e+06	3.04468e+06	3.04582e+06	2.86531e+06
383.353	11.96	2.16667e+07	3.6629e+07	3.58148e+07	3.0703e+07
385.179	9.61	706985	635400	604012	600702
386.161	5.69	527.548	414218	262206	342035
387.109	6.51	1.59976e+06	2.12975e+06	1.70856e+06	1.93898e+06
387.114	1.05	570.73	318573	342.531	188.987
387.23	10.54	713192	783527	683804	758409
388.112	6.52	0	383538	304795	348948
389.119	8.74	264433	255498	246284	239901
389.237	10.61	327880	235508	200444	236513
390.286	10.15	310228	285363	297596	306761
391.174	9.11	23363	25487.6	36368.6	524774
391.207	11.12	524233	479967	380087	326831
391.262	10.85	243959	312994	240226	250651
395.389	12.52	6.24254e+06	7.60545e+06	6.40012e+06	6.59355e+06
397.221	8.79	265360	238962	392457	32399.5
397.227	9.23	41592.2	229887	53785.7	62737.8
397.259	10.54	1.10294e+07	1.2139e+07	1.05335e+07	1.18117e+07
397.369	12.11	2.08214e+06	3.74601e+06	3.63674e+06	3.17224e+06
398.263	10.54	2.49058e+06	2.59402e+06	2.38315e+06	2.62118e+06
399.275	10.67	4.87843e+06	5.44302e+06	4.58489e+06	4.792e+06
401.291	10.84	3.53257e+06	4.57498e+06	3.6155e+06	3.68095e+06
402.132	6.51	2.8098e+06	3.64815e+06	2.98144e+06	3.38249e+06
403.135	6.51	570716	734340	596205	680687
403.306	11.08	431010	541037	460877	514871
407.296	12.37	3.26443e+06	2.92236e+06	2.25062e+06	2.04789e+06
407.314	12.05	233468	0	0	2044.27
407.389	12	952313	776147	720184	818430
409.311	12.05	266362	304339	229994	236169
409.405	11.99	1.92046e+06	1.31757e+06	353048	1.15072e+06
411.384	12.22	3.78555e+06	7.55761e+06	6.86884e+06	6.16104e+06
412.162	7.53	0	220825	0	0
413.191	10.91	217164	520097	384365	385170
415.146	1.02	0	226554	0	208.303
415.207	11.03	297650	245960	0	0
417.155	5.81	1.71184e+06	3.38904e+06	2.63027e+06	3.15411e+06
417.156	6.51	1.68773e+07	2.29668e+07	1.76561e+07	2.0242e+07
417.169	9.61	774515	393158	331471	272703
417.213	7.04	4833.01	268273	8579.84	10997.5
417.223	11.2	224051	0	0	9241.88
418.159	5.81	1482.54	776324	587824	696502
418.159	6.51	4.05605e+06	5.48719e+06	4.21898e+06	4.92719e+06
419.161	6.51	584419	766806	578878	683630
419.301	10.68	2018.42	280694	6131.96	3994.21
421.143	9.13	860795	782999	792592	851887
421.155	9.61	1.23984e+06	1.11753e+06	1.12392e+06	1.13965e+06
421.227	9.81	6784.7	419930	15803.8	211913
423.152	9.61	342022	312843	322513	306874
423.251	10.59	0	2.15713e+06	1653.25	922.506
423.252	10.34	406.001	2.03472e+06	1998.04	0
423.421	12.72	993647	808191	1.03833e+06	927412
427.379	11.93	1685.74	4.45783e+06	3.80806e+06	3.88344e+06
429.249	9.8	241787	322140	1.20989e+06	1.33832e+06
431.135	6.58	0	0	0	286667
431.156	2.32	0	308943	0	346783
431.171	8.85	782368	9983.43	8369.37	8210.94
431.171	9.13	2.71077e+07	2.44618e+07	2.44122e+07	2.75477e+07
431.184	9.61	2.47166e+07	2.24173e+07	2.1563e+07	2.17731e+07
431.265	9.99	229495	228466	505311	271429
431.338	11.39	209816	243019	6129.44	234299
433.15	7.04	530544	1.05689e+06	650143	811594
435.346	12.3	668430	556102	594073	587283
437.267	10.45	1.43655e+06	3.23101e+06	1.69555e+06	1.98835e+06
437.436	12.14	591844	464892	27264.6	19617.7
445.15	8.56	241093	101461	88324.9	112795
445.15	9.59	1.71186e+06	1.59974e+06	1.34421e+06	1.38705e+06
445.236	10.37	1.18166e+06	4.53995e+06	651124	718530
445.236	10.11	143461	3.35044e+06	823364	664501
447.166	9.27	1.01123e+07	8.44008e+06	8.22326e+06	9.24744e+06
448.154	9.3	2.86429e+06	2.1306e+06	1.53192e+06	1.29369e+06
449.267	10.7	885.925	1.06354e+06	2299.27	1153.05
449.267	10.44	927.27	1.03965e+06	545.425	0
449.436	12.17	578569	234698	0	1688.46
451.452	12.22	1.64053e+06	0	0	1.13288e+06
452.278	10.06	1.47686e+07	1.81347e+07	1.56938e+07	1.63384e+07
453.282	10.06	3.42513e+06	4.21563e+06	3.49986e+06	3.66151e+06
455.353	11.33	1.09094e+06	912279	902590	877705
457.193	2.42	0	399400	0	425678
457.332	11.66	326662	313906	194782	211431
458.24	10.82	516876	311786	324221	337113
458.24	10.57	536353	187080	217851	207901
459.252	10.23	2.50367e+06	6.31431e+06	2.1865e+06	2.55416e+06
459.369	11.69	269937	291317	277745	287598
461.151	1.02	0	511183	0	0
461.267	10.39	1.19538e+06	3.06282e+06	1.15415e+06	1.51084e+06
463.166	9.63	2.35019e+06	2.44341e+06	2.28834e+06	3.0427e+06
463.283	10.55	841228	2.27108e+06	857583	969408
463.291	10.32	351733	1564.75	301689	283446
463.377	12.52	557914	584876	512705	519953
465.298	10.8	7969.13	493428	14450	291939
465.468	12.3	568069	0	426698	277019
467.167	5.13	246920	467261	348013	388179
469.369	11.5	239439	237713	228966	226618
471.26	8.84	206753	306509	241043	1.13509e+06
471.26	8.24	941551	1.23557e+06	1.18952e+06	1.22007e+06
473.282	10.75	1.33972e+06	1.03753e+06	1.15396e+06	1.05756e+06
473.283	12.21	1.41367e+06	1.17704e+06	1.25125e+06	1.25169e+06
474.192	10.73	318359	304091	222788	227828
474.263	9.86	1.39412e+07	2.36511e+07	1.50481e+07	1.23132e+07
474.263	9.15	5.45609e+06	8.07952e+06	6.57183e+06	7.19905e+06
474.286	10.74	387815	310691	354092	321481
475.21	9.61	596819	564511	579388	579054
476.278	10.01	5.83534e+06	8.70104e+06	6.77522e+06	6.77343e+06
476.278	9.3	2.33485e+06	3.46204e+06	3.16686e+06	3.32767e+06
477.161	2.33	515037	1.04718e+06	835157	1.18303e+06
477.177	6.78	703866	1.27449e+06	771852	915422
477.177	7.06	252472	550678	336736	418005
477.282	10.02	1.38416e+06	2.24105e+06	1.60299e+06	1.62069e+06
477.392	10.73	362502	353656	0	0
478.18	6.78	2146.23	301955	2936.25	3872.46
478.294	10.19	3.10582e+06	5.06666e+06	3.44643e+06	3.36031e+06
478.294	9.48	1.14404e+06	2.04054e+06	1.6008e+06	1.67233e+06
479.16	8.76	347616	251263	262749	246534
479.483	12.41	721954	527338	457990	466618
480.31	10.07	1.32711e+07	1.54574e+07	1.28398e+07	1.34734e+07
483.273	9.42	1.05309e+06	1.84045e+06	1.574e+06	1.60022e+06
485.103	9.61	176920	4993.47	2826.2	2516.5
485.276	10.21	24044.4	19291.5	7506.45	257153
487.4	11.98	278470	292204	266051	267199
489.277	11.15	35063	493252	393434	11204.4
490.281	11.2	172366	0	9190.45	16084.3
491.161	9.81	972852	620520	589097	614911
491.483	12.44	780570	589916	511709	516193
492.326	10.64	252854	287126	202552	229183
493.499	12.44	1.62603e+06	1.11883e+06	1.01233e+06	1.0361e+06
494.289	9.95	2562.76	7974.62	373359	9739.75
494.325	10.26	288061	331833	278981	306561
496.176	10.54	316399	237709	0	1344.41
499.171	9.61	1.22176e+06	1.16769e+06	1.22705e+06	1.21438e+06
499.364	11.3	3.00947e+06	2.21304e+06	1.97271e+06	2.97754e+06
500.208	10.84	0	190028	1091.66	0
502.294	9.87	8.57211e+06	1.29595e+07	9.24538e+06	9.50016e+06
503.243	10.74	2.39183e+06	2.52754e+06	7.54472e+06	2.97043e+06
504.31	10.02	3.10487e+06	4.07741e+06	3.51916e+06	3.54399e+06
504.318	10.73	362255	420718	352054	389115
505.257	9.22	198654	481352	252808	261096
505.299	10.38	28746.9	32596.1	374060	39255.7
506.325	10.21	2.91619e+06	4.57689e+06	2.85703e+06	2.8538e+06
507.155	10.03	191874	1769.97	5189.71	4118.21
507.315	10.47	615483	918097	660653	847421
507.369	12.01	572738	567120	552625	510402
507.515	12.5	407922	63759.6	52753.7	73069.2
508.341	10.75	2.34076e+06	3.22657e+06	2.33719e+06	2.50137e+06
511.473	11.11	6.42481e+06	6.34393e+06	5.37102e+06	5.47248e+06
513.306	10.44	398575	419351	331269	382217
513.307	10.02	357707	501717	3711.99	2632.91
515.122	9.34	651914	558720	589262	495536
515.322	10.58	324711	334939	234913	287148
516.273	9.75	2707.61	820103	422025	435063
517.338	10.75	13924.3	291799	210224	231221
520.198	6.68	1246.39	7558.8	13064.4	781680
520.198	6.39	258.543	2.24179e+06	692.66	1.83618e+06
520.266	10.06	1.45745e+06	1.30954e+06	1.21199e+06	1.22191e+06
529.278	8.74	460148	407041	369546	332449
530.088	9.14	534694	646.231	507.757	0
530.101	9.61	223236	204892	1323.45	171590
530.302	10.08	713683	808445	633543	654014
532.298	10.08	200959	209694	3546.6	5345.76
532.349	11.11	5.17894e+06	5.05191e+06	5.02359e+06	5.21473e+06
533.403	11.11	1.6491e+06	1.58424e+06	1.53819e+06	1.64229e+06
534.343	11.11	368048	357590	348314	371161
534.458	11.11	3.42971e+06	3.04389e+06	2.36958e+06	2.4485e+06
535.4	12.27	275618	230801	272634	239366
535.46	11.12	472365	377983	338226	262712
535.546	12.64	468267	441955	6906.11	7827.09
536.371	11.06	8092.44	1.25909e+06	1.07675e+06	17232.8
537.328	10.23	1.68611e+06	2.06974e+06	1.60501e+06	1.7404e+06
537.375	11.05	256198	352237	300294	0
538.411	11.91	343101	253797	294452	279044
538.52	12.12	744008	623075	595748	524395
540.331	10.07	3.22523e+07	3.78954e+07	3.22018e+07	3.3357e+07
541.183	7.17	0	307215	495.603	564.976
542.25	9.15	328650	486368	92738.5	381776
542.25	9.85	1.88897e+06	3.12792e+06	1.84615e+06	1.8733e+06
542.336	10.07	1.50993e+06	1.79361e+06	1.47261e+06	1.56142e+06
543.254	9.86	447013	730626	460180	345273
544.266	10.01	766299	1.10865e+06	761925	773364
546.281	10.19	54710	526696	269359	99159.9
549.202	10.94	221253	194274	2589.81	211081
549.283	10.02	5766.39	365838	226038	223325
550.484	11.74	186450	148980	130159	134843
552.203	10.06	209254	232853	702.603	692.756
552.287	9.87	623928	911753	678483	665298
552.5	11.8	333344	308573	310115	337103
554.302	10.02	0	287018	213642	228766
554.333	10.91	4.83221e+06	4.95395e+06	4.98601e+06	4.93988e+06
554.346	10.26	924429	1.05339e+06	934120	970309
554.516	11.86	1.24606e+06	1.11785e+06	1.28851e+06	1.3236e+06
555.284	9.15	204099	472630	288149	289874
555.384	12.8	512662	386501	443834	386112
556.318	10.2	256554	368400	663.326	222060
556.327	10.92	313432	323170	192390	208719
556.397	10.98	1.71821e+06	2.37831e+06	1.97595e+06	1.93961e+06
557.448	11.04	598562	644710	680933	707430
557.478	10.73	1.52751e+06	1.83621e+06	1.2654e+06	1.36767e+06
558.411	11.14	581020	539911	1.61042e+06	521597
559.312	10.02	6.20479e+06	8.22387e+06	4.72956e+06	4.98758e+06
559.368	11.21	517751	546895	565143	550433
559.473	11.05	951461	1.07873e+06	940274	960828
560.381	11.45	3.0764e+06	2.79329e+06	2.7684e+06	2.69195e+06
560.476	11.04	376622	432378	368265	397516
561.323	10.1	887668	470057	252199	267752
562.315	9.87	2.54117e+07	3.80238e+07	2.86132e+07	2.93899e+07
562.331	10.17	0	518.994	5843.64	242771
563.246	8.66	0	472.944	249801	191699
563.344	10.33	441155	580489	376019	353616
563.504	11.21	789995	982067	758707	724111
564.33	10.02	9.88528e+06	1.31712e+07	1.15078e+07	1.17288e+07
564.403	11.35	634227	772114	667289	590193
565.324	9.87	4482.39	252458	8787.98	8586.93
565.359	10.58	483455	452144	395563	440278
566.346	10.2	1.05745e+07	1.61479e+07	1.03827e+07	1.03162e+07
567.35	10.21	3.11348e+06	4.78577e+06	2.96064e+06	3.00768e+06
567.536	11.45	2.50162e+06	2.39162e+06	2.21648e+06	2.138e+06
568.362	10.44	3.29537e+06	3.51842e+06	2.82469e+06	3.3749e+06
569.17	11.09	320530	334260	266956	278241
569.308	8.99	251823	246198	282896	243407
570.51	11.61	7802.47	198041	233643	236677
571.23	10.98	1.98016e+06	1.82346e+06	2.19304e+06	2.13804e+06
571.23	10.75	6.9299e+06	7.16867e+06	8.21628e+06	7.522e+06
571.231	10.29	999989	1.19664e+06	2.13651e+06	1.36868e+06
571.289	9.09	1.04329e+06	2.83232e+06	2.28691e+06	2.00329e+06
574.187	9.85	34783.2	348035	35177.7	38258.6
574.497	12.12	0	265822	211721	247740
576.328	10.76	200323	233471	9819.93	13325.2
577.269	8.96	8087.09	347868	9124.08	13785.3
577.423	10.91	1.43207e+07	1.34354e+07	9.71991e+06	9.36775e+06
577.593	12.82	761686	0	0	1416.26
578.515	12	382229	294998	248444	270570
579.208	5.82	0	2.98145e+06	2.34572e+06	2.78542e+06
579.209	6.51	2.9945e+07	3.90618e+07	3.14384e+07	3.58401e+07
579.228	11.17	821523	532900	522224	518248
579.367	11.34	0	1909.39	1473.59	295211
580.07	9.13	318777	296604	274056	276875
580.212	5.82	111.679	903866	0	0
580.212	6.51	9.33145e+06	1.21305e+07	9.70075e+06	1.11237e+07
580.231	11.16	233253	0	6669.7	0
580.531	12.02	386609	0	0	269427
581.214	6.51	2.03226e+06	2.71104e+06	2.15629e+06	2.43436e+06
581.455	11.04	4.41498e+06	4.15738e+06	2.93378e+06	3.05864e+06
581.478	10.71	0	342077	225436	245321
582.155	7.52	2.14117e+06	3.03284e+06	2.19863e+06	2.50485e+06
582.217	6.51	282152	367504	297179	340626
582.458	11.04	1.68046e+06	1.61862e+06	1.09184e+06	1.1681e+06
582.547	12.08	2.02787e+06	1.50696e+06	1.57386e+06	1.66381e+06
583.159	7.52	669179	941459	683098	770562
584.357	10.08	848590	886322	719843	745217
584.525	11.11	334314	0	0	0
584.526	12.12	3.75047e+06	3.12565e+06	2.86991e+06	2.78652e+06
585.486	11.21	1.84662e+06	1.77266e+06	1.29796e+06	1.20255e+06
588.253	10.06	211367	28321.4	32803.6	28734.8
588.412	11.76	217587	236282	230873	234823
589.518	11.45	2.47579e+06	2.07498e+06	1.9584e+06	1.88455e+06
590.492	11.85	242511	232675	250096	271339
592.362	10.55	4832.25	1333.94	2.07476e+06	2.03195e+06
592.494	10.88	366190	561808	431416	479238
593.188	6.75	493179	762082	652572	477.477
593.273	8.9	757146	3.20417e+06	1.55824e+06	1.47964e+06
594.395	11.11	203223	73414.1	239895	259732
594.51	10.95	1.83418e+06	1.57817e+06	1.47291e+06	1.48613e+06
595.289	9.04	1869.69	659450	3170.71	4739.13
595.425	11.12	272267	236779	202700	206192
596.393	10.78	1.30819e+06	1.63437e+06	1.11596e+06	1.1984e+06
596.49	11.74	131686	93619.8	546389	96959.2
596.525	11.02	544484	831456	568796	689527
597.305	9.2	2717.85	516494	2752.81	2402.2
598.506	11.81	319937	304802	328270	342088
600.521	11.86	1.82484e+06	1.6227e+06	1.86574e+06	1.96224e+06
601.442	11.12	1.52159e+06	1.30092e+06	952648	932502
604.407	11.36	0	219560	15156.7	16564.7
605.406	10.87	1.37765e+06	1.21936e+06	1.3651e+06	1.26796e+06
606.341	9.87	694766	1.0079e+06	682978	725859
606.377	10.66	1.0682e+06	1.42353e+06	5.67964e+06	5.20543e+06
607.385	10.24	415.046	0	562.25	185321
607.421	11.01	761071	716572	641605	623378
608.318	10.07	2.47559e+06	2.52134e+06	2.0314e+06	2.06836e+06
609.392	10.96	396593	375136	344477	357705
609.414	9.92	535.969	1361.2	1302.52	157829
610.237	9.85	295780	85358.3	291324	303318
610.578	12.26	732700	635593	628571	621575
611.198	6.7	401688	672762	430122	484148
611.402	11.09	220926	342383	289463	217275
611.43	10.12	1224.82	166756	0	675.886
612.166	7.66	0	225297	0	0
612.399	11.13	18922.2	154696	15377.6	11883.4
612.557	12.31	256639	277424	227835	0
613.54	11.09	1.53447e+06	1.81102e+06	1.48228e+06	1.61908e+06
614.331	9.94	325699	381774	455332	448246
614.346	10.33	7116.1	6961.93	566137	1729.14
615.185	6.51	1.34747e+06	1.66887e+06	1.41941e+06	1.53216e+06
616.188	6.51	396394	486028	405423	453092
616.444	12.05	605150	455483	486300	480778
617.181	6.51	383403	456286	392266	410497
618.523	12.08	0	272475	263336	311905
619.296	12.31	1.58757e+06	1.13433e+06	1.1641e+06	1.15633e+06
619.421	10.97	1.01241e+07	9.38352e+06	9.10706e+06	8.87755e+06
619.64	12.97	672568	0	2489.31	1734.76
620.3	12.3	538184	392716	396970	391437
621.436	11.08	8.12227e+06	7.89166e+06	7.88531e+06	7.55738e+06
621.509	10.91	239355	311399	261523	203495
623.357	10.02	978.671	1974.58	228744	4108.81
623.453	11.16	880577	810102	807875	799086
624.388	10.65	1485.5	959.411	1.08688e+06	987368
624.456	11.17	369111	321521	311448	319983
624.557	12.03	325190	244843	261831	293152
625.214	6.54	3.04933e+06	4.09763e+06	3.20769e+06	3.59267e+06
625.442	11.07	6759.94	193318	12395.8	17375.3
625.56	12.02	159838	0	0	0
626.217	6.54	957307	1.29394e+06	988085	1.10017e+06
626.573	12.06	1.26285e+06	850391	986019	1.02182e+06
627.22	6.55	942.704	281353	208670	252688
627.299	10.02	402911	516007	277255	281532
627.576	12.05	535578	336986	403730	424334
628.552	12.09	4.15749e+06	3.18825e+06	3.22992e+06	3.41883e+06
629.201	7.05	307982	406417	297007	337983
630.302	9.87	2.39006e+06	3.22854e+06	2.37278e+06	2.39091e+06
631.381	10.59	1095.24	1467.02	290144	2115.13
632.318	10.02	834077	1.03281e+06	823373	834903
632.393	10.97	35025	43250.7	199793	1.29382e+06
633.437	11.17	5.775e+06	5.21073e+06	5.27469e+06	5.23126e+06
633.509	10.88	1.44793e+06	1.84859e+06	1.35138e+06	1.50705e+06
634.334	10.21	938564	1.33168e+06	712093	680391
635.291	12.24	2.23173e+07	1.70053e+07	1.68966e+07	1.59482e+07
635.337	10.2	277322	403831	17158.2	16972.5
635.453	11.25	1.05719e+06	971232	870682	841708
635.489	12.6	656896	8942.75	2740.06	10964.7
636.295	12.24	7.92213e+06	6.00891e+06	6.01478e+06	5.67637e+06
636.315	9.75	397861	737685	548203	525780
636.456	11.26	443620	392101	359908	299625
637.306	11.14	1.93009e+07	8.75106e+06	8.41081e+06	1.29325e+07
637.306	11.42	474476	5.20313e+06	4.94387e+06	4.72592e+06
637.372	10.15	5424.97	4583.73	544860	533890
637.54	11.06	526296	714208	594338	617952
638.309	11.13	6.52161e+06	12852.1	7917.34	6177.44
638.609	12.47	401630	397357	361397	380239
639.23	7.05	7.78239e+06	1.07242e+07	7.76184e+06	9.00204e+06
639.285	10.58	560393	381578	417986	399310
639.312	11.14	5521	950761	566347	653900
639.448	10.61	1.04375e+06	22325.2	23611.8	27157.4
640.233	7.05	2.5911e+06	3.56686e+06	2.56315e+06	3.01677e+06
640.253	10.09	0	0	265936	617.094
640.589	12.14	299700	0	217238	192048
641.224	7.86	421356	216698	163345	115810
641.235	7.05	600954	830369	581482	699161
641.404	10.18	4473.85	5867.88	241563	244997
642.378	10.79	8594.62	4326.68	20983.9	242830
643.24	7.47	1.56043e+06	27828.8	1.62533e+06	2.04777e+06
644.357	10.23	297660	2952.27	2243.08	3961.68
644.475	12.3	684442	630779	657852	621259
644.547	11.86	277671	0	261824	259701
645.41	10.91	1.41531e+06	1.24135e+06	848674	793741
646.555	12.28	239301	310755	310596	317503
647.196	6.51	1.84474e+06	2.0632e+06	1.96924e+06	2.15858e+06
647.453	11.25	57006.4	41002.8	562596	518234
648.199	6.52	545353	607490	572678	632085
648.497	10.84	748181	348522	501657	481157
649.432	10.78	76448.8	61695.3	1.4695e+06	1.34271e+06
649.432	10.57	60982.8	57432	674055	608982
649.442	11.04	615190	512375	330772	320341
651.286	12.03	1.02003e+06	629355	2.72335e+06	682355
651.322	11.43	2.96919e+06	2.9519e+06	2.71368e+06	2.77025e+06
652.418	10.55	26278.8	17082.8	37621.1	458303
652.513	12.12	828272	1.02578e+06	989794	1.00619e+06
652.589	12.23	1.25037e+06	874396	1.02432e+06	975738
653.375	9.93	619256	986644	786108	803226
653.427	10.61	448091	1.42641e+06	1.48887e+06	1.39085e+06
653.474	11.21	271417	229992	158546	0
653.593	12.23	509181	383176	391920	430566
654.378	10.78	34374.2	330668	490995	480096
654.605	12.24	1.6515e+06	1.12857e+06	1.35692e+06	1.30958e+06
655.148	10.21	2.07649e+06	1.19885e+06	1.36415e+06	1.28896e+06
655.365	10.92	537099	513186	356791	105325
656.24	11.55	234131	238655	198661	0
656.284	9.96	0	427555	1555.82	1478.35
656.391	10.9	4474.43	8518.55	238100	28429
656.584	12.26	1.94603e+06	1.61567e+06	1.68223e+06	1.65335e+06
657.505	11.45	372767	323241	265336	303531
659.4	10.68	0	0	323630	328392
659.404	11.11	193041	193009	230821	221459
660.47	11.96	0	1491.16	1.20268e+06	1757.34
661.416	10.59	332318	271954	245984	297930
661.482	12.98	347788	11294.1	7202.98	11288.8
661.687	13.11	442996	0	0	0
663.447	10.97	81171.9	70543.1	213886	121975
664.419	10.55	4.51609e+06	3.52397e+06	4.12637e+06	4.9637e+06
664.477	11.74	157039	124056	50931	49810.3
664.625	12.63	513450	1586.58	493313	478853
665.222	7.47	291.944	236211	1095.49	898.094
665.301	11.96	379121	238923	293069	331856
666.493	11.79	289749	293280	16017.1	300971
666.641	12.65	949825	829380	954621	923480
667.245	11.64	229355	192616	174178	159957
667.532	10.73	0	250719	0	218845
668.32	11.16	829.527	0	257382	0
668.509	11.86	1.24126e+06	1.26597e+06	1.35783e+06	1.44229e+06
668.62	12.35	246343	0	225674	203700
669.24	6.51	728900	906488	733582	782310
669.45	13.35	4.8555e+06	4.08752e+07	3.38954e+07	0
669.45	12.04	7.06934e+06	1.81614e+07	356488	1.76971e+07
669.451	12.41	1.07026e+07	1.57279e+07	546429	527521
669.451	12.83	1.4065e+07	3.53012e+07	3.03829e+07	3.57116e+07
669.485	11.83	391033	342100	335283	335226
670.243	6.52	0	295779	241929	269189
670.454	13.64	1.34217e+06	4.66748e+06	4.05825e+06	0
670.454	13.14	3.33927e+06	5.78067e+06	4.48765e+06	4.97871e+06
670.454	12.39	4.77266e+06	7.23779e+06	264938	278467
670.563	12.11	245008	202754	232703	190328
671.269	12.21	3.32453e+06	3.01698e+06	3.06779e+06	3.16113e+06
671.307	8.75	221186	356.947	369.615	435.158
671.456	11.99	197269	472036	390835	451525
671.466	12.12	2.72398e+06	7.16494e+06	6.04858e+06	6.56288e+06
671.466	12.4	2.76543e+06	4.39477e+06	74042.8	69484.5
672.424	11.15	1.28827e+06	1.40675e+06	1.22341e+06	1.32884e+06
672.469	13.53	304518	2.68661e+06	2.44287e+06	0
672.47	13.13	514731	1.4164e+06	1.27071e+06	1.32603e+06
672.47	12.8	2.0291e+06	1.091e+06	2.58693e+06	2.8561e+06
672.524	12.09	1.20398e+06	2.57396e+06	2.43509e+06	844168
673.265	12.21	874295	782526	829269	877933
673.482	13.16	675825	1.40827e+06	1.13245e+06	1.1842e+06
673.482	12.4	1.4586e+06	3.10005e+06	2.52864e+06	16968.3
673.482	12.75	1.69955e+06	2.14824e+06	276887	315967
673.582	12.07	518784	321484	326353	348121
674.365	10.66	9197.99	13587.2	310271	37127.7
674.403	10.9	10204.8	19708.4	3.11399e+06	65507.6
674.485	13.21	427270	816266	683509	733907
674.485	13.02	2.90882e+06	1.23436e+06	0	0
674.485	12.79	516176	1.4142e+06	1.1504e+06	1.22587e+06
674.486	12.33	607007	1.18929e+06	50512.8	45954
675.359	9.74	660321	1.30735e+06	737737	755280
676.305	10.07	404659	380877	294444	285728
676.464	10.83	990.742	0	0	238471
677.374	9.89	7156.27	154370	4392.35	4687.92
678.125	6.52	344888	345924	331771	315964
679.131	6.52	297421	324296	261834	283772
680.392	11.02	65114.4	70533	271982	257500
680.545	12.31	268815	321758	260888	250657
680.62	12.43	2.68961e+06	2.39326e+06	2.43254e+06	2.42612e+06
681.297	12.21	397040	1.2566e+08	333365	226480
681.363	12.21	3970.06	5179.06	254563	19490.7
682.3	12.21	5.32856e+07	4.6544e+07	4.77921e+07	4.77208e+07
682.43	10.5	490793	10790.4	621584	648323
682.636	12.45	2.81876e+06	2.38681e+06	2.70345e+06	2.53924e+06
683.234	7.91	42102.6	220016	17748.3	15718.5
683.276	11.31	840025	607333	574783	544736
683.466	12.91	4.03169e+07	5.66784e+07	3.48008e+07	3.91137e+07
684.305	12.21	1.90868e+06	1.63715e+06	1.68593e+06	1.73069e+06
684.615	12.47	1.49086e+06	1.51468e+06	1.33842e+06	1.35879e+06
685.477	12.87	1.13353e+06	1.74775e+06	1.01733e+06	899465
686.404	10.33	298211	257946	6590.56	2992.17
686.44	11.3	15232.3	20583.4	1.1664e+06	1.117e+06
686.595	12.14	205581	0	0	0
687.489	12.94	319440	443962	226948	96776.1
688.455	10.99	949.204	0	670105	672467
689.503	13.04	83540.3	161592	145389	354960
690.435	10.64	704406	727105	76445.7	73519.1
690.508	11.54	725808	1.04526e+06	15679.8	903366
691.427	10.82	0	23797	172196	44591.4
691.434	13.6	1.06426e+06	4.45462e+06	3.30369e+06	0
691.434	12.08	17294.8	1.01428e+07	386265	345004
691.435	12.34	6.90876e+06	5.75564e+06	245262	231573
691.435	13.12	3.57782e+06	7.73136e+06	5.22602e+06	5.96616e+06
691.435	12.82	3.9227e+06	1.13171e+07	9.33648e+06	1.0678e+07
692.438	12.38	1.74262e+06	2.76352e+06	1.70266e+06	77334.4
692.439	12.83	2.30896e+06	4.76261e+06	3.92774e+06	4.47444e+06
692.45	10.88	529853	500146	67016	58449.6
693.201	6.51	0	361417	0	289662
693.45	13.64	839021	3.29651e+06	2.46207e+06	0
693.45	12.03	2.39767e+06	79640.2	4.68773e+06	5.29972e+06
693.45	12.36	3.39805e+06	53235.5	61045	54411.3
693.45	13.12	2.53862e+06	7.49717e+06	5.27725e+06	6.06455e+06
693.451	12.85	4.81683e+06	5.95072e+06	3.8567e+06	5.39218e+06
693.471	11.07	1036.19	678025	67702.5	328212
694.408	11	465099	522963	65758.6	421406
694.43	10.78	2.05098e+06	2.42504e+06	7.14188e+06	6.73288e+06
694.453	13.34	1.31165e+06	5.66427e+06	4.04899e+06	0
694.454	12.39	1.59736e+06	2.22158e+06	36704.1	37269.2
694.454	12.79	2.08107e+06	5.03647e+06	4.16099e+06	4.7093e+06
694.635	12.53	442203	311118	361384	356614
695.276	11.83	300762	221616	238582	245122
695.466	12.12	3.96234e+06	9.24903e+06	6.3771e+06	7.51404e+06
696.388	10.72	12252.2	23711.5	891585	872349
696.424	11.11	229116	240549	210335	215408
696.469	12.4	7498.1	2.43363e+06	11431.7	15634.4
696.47	12.7	696455	2.27092e+06	777237	868247
696.504	12.09	1.19874e+06	3.80443e+06	1.32242e+06	3.22573e+06
696.542	11.46	398314	494314	442319	424167
696.614	12.16	3.24464e+06	2.30644e+06	2.48139e+06	2.53888e+06
696.651	12.54	534240	343559	439406	410462
697.386	12.76	0	11814.2	398291	34374.3
697.394	9.83	33547.9	30274.5	501127	433756
697.482	12.4	1.84954e+06	3.52156e+06	54959.7	3.11911e+06
697.482	12.77	358372947	4.87804e+08	3.28479e+08	3.78484e+08
697.512	12.07	522638	233220	106677	94801.3
698.29	9.86	416023	537756	393043	1711.15
698.294	12.03	252533	107155	106999	98754.8
698.425	10.6	19114	36146.4	999596	951376
698.477	11.62	642842	635116	575163	578270
698.63	12.18	2.32663e+06	1.69896e+06	1.7574e+06	1.79168e+06
699.27	11.41	191707	0	1748.33	5650.38
699.381	9.93	1.55789e+06	2.3725e+06	1.92625e+06	2.02651e+06
699.495	12.81	1.13933e+08	333500	1.09757e+08	8.27977e+07
700.5	12.82	4.14041e+07	6.2868e+07	4.02231e+07	4.49486e+07
700.602	12.64	574787	636135	595721	651385
700.61	12.24	1.32841e+06	835785	996480	921899
701.508	12.84	4.052e+06	7.72955e+07	3.48942e+06	4.78395e+07
702.321	10.21	6213.46	230142	1112.29	1583.44
702.434	11.11	58342.6	54720	3.03655e+06	170299
702.434	10.77	26165.3	29403.3	499445	83842.1
702.618	12.65	1.18306e+06	1.31013e+06	1.31088e+06	1.34256e+06
703.278	12.26	414679	362277	340026	310899
703.519	12.9	4.06151e+06	7.1787e+06	4.15583e+06	4.42199e+06
704.561	11.28	232029	0	0	0
705.399	10.4	946.314	1136.49	221821	263121
705.449	12.82	9.36757e+06	1.34851e+07	8.62526e+06	9.54983e+06
706.43	10.99	44586.7	47078.4	138324	671421
706.43	10.75	3085.39	6428.92	39253.3	378062
707.465	12.88	9.30864e+06	1.48178e+07	8.48363e+06	9.75996e+06
707.487	11.18	1.48863e+06	1.96792e+06	1.51083e+06	1.665e+06
708.651	12.61	1.37323e+06	1.05615e+06	1.28393e+06	1.23441e+06
709.384	9.58	8949.96	12836.8	282840	256073
709.481	12.74	2.16433e+06	3.02701e+06	2.13888e+06	2.48456e+06
710.477	11.65	538892	610393	534956	527943
710.485	12.96	5.07664e+06	48030.9	35610.8	59930.7
710.632	12.63	2.12996e+06	1.84629e+06	1.96364e+06	1.92061e+06
711.373	9.44	44501.4	271187	1.75704e+06	1.61087e+06
711.483	11.66	1127.16	183207	185823	181736
711.497	12.87	5.61736e+06	8.87727e+06	5.26357e+06	6.21598e+06
711.497	13.1	4.76649e+06	6.42914e+06	5.89141e+06	4.34544e+06
712.44	10.78	247657	3614.87	903943	912311
712.493	11.74	5.02852e+07	5.02441e+07	4.90941e+07	4.91409e+07
712.5	13.09	2.45142e+06	4.16672e+06	1.75703e+06	291244
712.537	11.35	1.37028e+07	1.45409e+07	8.23787e+06	8.43297e+06
712.647	12.65	4.42114e+06	3.84908e+06	4.33938e+06	4.1176e+06
713.388	9.34	16004.8	23946.7	499358	452306
713.411	10.63	18645.4	37361.4	591858	586156
713.476	12.29	3.01018e+06	5.29805e+06	1.83269e+07	1.80445e+07
713.513	13.12	2.41953e+06	4.0734e+06	2.2535e+06	2.59735e+06
713.541	11.3	4.0367e+06	4.15236e+06	3.53523e+06	3.63091e+06
713.608	11.12	246541	0	289733	297408
714.48	12.3	6.6323e+06	2.03943e+06	7.04318e+06	1.59722e+06
714.48	11.11	233390	269137	230649	151697
714.507	11.8	1.30186e+07	1.22604e+07	1.3267e+07	1.38419e+07
714.516	12.92	702415	1.1994e+06	672276	779442
714.552	11.37	4.05464e+06	4.15696e+06	3.71765e+06	3.46096e+06
716.519	11.85	5.13152e+06	1.01998e+06	995365	934354
716.597	12.43	336004	394614	333369	376464
717.435	11.16	355907	709477	2.06301e+06	931007
717.527	11.89	2.23482e+06	8060.75	2.43464e+06	6184.15
718.53	11.9	509284	687459	505044	561740
718.614	12.45	419226	454788	469652	490989
719.408	12.68	2010.5	146133	10135.2	9148.8
719.466	12.71	7.83849e+07	1.16056e+08	7.47682e+07	8.59196e+07
719.467	13.47	7.71581e+07	1.05543e+08	7.00628e+07	332070
719.487	11.18	545124	24824.6	635589	661075
721.365	9.74	1.815e+06	3.26489e+06	2.02847e+06	2.1051e+06
721.476	12.69	434159	1.57173e+08	467487	616964
721.503	11.26	6.47975e+07	7.16356e+07	6.80346e+07	7.19112e+07
722.484	12.74	4.6682e+07	6.85858e+07	4.42686e+07	5.07211e+07
723.381	9.88	346005	510489	649387	374978
723.495	12.81	1.11012e+08	1.76737e+08	1.05555e+08	115546897
723.509	11.26	6.46518e+06	7.20497e+06	6.84974e+06	7.16215e+06
724.384	9.89	0	182551	0	0
724.571	12.29	1.23655e+06	1.16017e+06	1.13321e+06	1.16937e+06
724.646	12.71	1191.36	0	188687	0
724.646	12.37	680667	15829.2	13095	582445
725.323	12.21	1.34034e+06	1.08481e+06	1.05072e+06	1.03994e+06
725.388	9.53	379628	691305	3.54632e+06	3.37969e+06
725.396	10.03	3258.88	476301	214400	317459
725.51	12.88	3.63722e+07	7.30745e+07	3.85378e+07	3.55723e+07
725.65	12.38	312948	3253.28	4014.85	5779.58
726.508	11.84	1.56254e+06	1.56776e+06	1.60493e+06	144656
726.516	12.91	2.57728e+07	2.07681e+07	2.43153e+07	2.76135e+07
726.626	12.43	2.28306e+06	2.05704e+06	2.02187e+06	2.04401e+06
726.661	12.73	0	288154	419770	389563
727.412	10.28	222414	310225	239701	228550
727.526	12.97	2.46731e+07	4.5837e+07	2.48901e+07	2.6315e+07
728.487	11.24	7.02676e+06	7.63477e+06	6.44882e+06	6.59979e+06
728.524	11.91	764778	848675	864786	880142
728.632	12.82	62937.4	37470.4	290554	283728
728.641	12.45	2.55494e+06	2.21814e+06	2.41205e+06	2.23983e+06
729.383	9.43	2281.8	2429.07	517760	469934
729.492	11.23	2.55385e+06	2.45809e+06	2.16116e+06	2.10102e+06
729.543	13.09	3.19326e+06	5.87901e+06	3.40267e+06	3.45993e+06
730.502	11.33	2.03271e+06	1.94625e+06	1.67679e+06	2.02799e+06
730.54	11.96	312614	371120	365308	358126
730.546	10.91	0	186335	2372.7	0
730.649	12.82	392974	50797.5	58522.6	427092
731.435	10.82	1370.73	8404.06	6456.39	358877
731.508	11.34	833145	686597	825247	788622
731.55	13.1	335732	581347	349863	291039
732.519	11.46	0	0	161558	1169.5
732.629	12.54	231497	215271	216304	218675
734.477	11.67	3.44041e+07	3.43835e+07	3.12879e+07	3.16115e+07
734.477	11.38	2.54039e+07	3.1682e+07	2.79813e+07	3.00525e+07
735.461	12.15	1.4422e+06	2.46207e+06	1.7369e+07	1.80414e+07
735.461	12.44	533249	445612	9.26773e+06	9.86686e+06
735.463	10.92	557738	4417.37	587409	553149
735.467	10.71	337477	0	224409	216907
736.465	10.91	290946	319670	318970	1502.79
736.492	11.46	1.88816e+07	2.3698e+07	2.10377e+07	2.35484e+07
737.388	9.67	1663.19	10067	572377	525071
737.476	12.68	88018.4	114664	280517	125028
737.476	12.27	1.41673e+06	2.16784e+06	1.28562e+06	1.49033e+06
737.478	11.04	277647	309282	323140	343042
737.482	10.81	261457	250125	1295.28	0
737.486	11.66	324120	373476	335785	33889.5
737.486	11.36	204694	288813	234817	254341
737.593	12.98	224316	216671	232015	217262
738.481	11.05	79875.8	74433.5	171836	139977
738.499	11.45	1.16647e+06	1.43674e+06	1.30458e+06	1.49908e+06
738.499	11.73	1.12742e+06	135756	1.06867e+06	1.11458e+06
738.661	12.81	1.03865e+06	849425	1.07733e+06	987796
739.491	12.11	1.51881e+06	2.35412e+06	2.03445e+06	327848
739.502	11.44	172199	206833	30599.2	35244.9
740.488	12.35	7.05955e+06	7.92422e+06	7.56532e+06	7.37878e+06
740.524	11.94	1.53323e+07	1.77171e+07	1.53752e+07	1.72705e+07
740.568	11.53	1.04474e+06	808824	661413	688057
740.641	12.54	409169	304553	321250	330407
740.677	12.82	1.49039e+06	1.44516e+06	1.66885e+06	1.50294e+06
741.261	5.81	1.10411e+06	2.07133e+06	1.7129e+06	1.95706e+06
741.383	9.36	2223.14	3642.41	979542	898622
741.571	11.52	464868	511042	421488	449301
742.265	5.81	403320	756294	625982	701570
742.503	12.4	1.56904e+06	1.85034e+06	1.75152e+06	1.71856e+06
742.539	11.99	2.52897e+06	3.56611e+06	3.1851e+06	3.49721e+06
742.547	11.47	1.84371e+06	1.8885e+06	1.78615e+06	2.18328e+06
742.583	11.58	329595	293696	247579	0
742.62	12.17	986093	649777	765371	746283
742.657	12.54	535012	366537	436035	405808
743.399	9.52	2523.18	4523.61	620277	582115
743.486	11.21	6.07906e+07	7.51356e+07	6.39017e+07	6.72355e+07
743.531	11.79	855361	1.07688e+06	1.03453e+06	1.07729e+06
743.587	11.59	214080	0	146531	0
744.563	11.54	196787	214290	183850	186877
744.628	12.61	577760	582926	644335	675848
744.636	12.2	562469	592591	450106	639534
745.485	11.61	75065.7	107274	242739	198048
745.497	11.23	2.85115e+06	2.60178e+07	2.44872e+07	2.53432e+07
745.559	12.1	320949	523788	403763	445817
746.505	11.27	9.29686e+06	1.09885e+07	1.01268e+07	1.05528e+07
746.645	12.63	530358	445890	611341	608921
747.496	12.87	628071	1.03993e+06	562517	663775
747.513	11.29	1.12628e+06	2.02281e+07	1.32111e+06	1.95819e+07
747.648	12.62	247041	251340	294058	283200
748.517	11.3	629628	8.59758e+06	8.31628e+06	8.27013e+06
749.284	12.2	468011	471610	418157	450597
749.512	12.93	918710	1.4357e+06	871597	953253
749.529	11.41	1.53947e+06	1.86238e+06	1.11558e+06	1.23924e+06
750.53	11.35	468481	420402	441556	481735
751.404	9.76	752.21	184627	863317	777577
751.475	11.14	1.95517e+06	2.5483e+06	22610.7	2.09786e+06
751.528	13.02	2.95996e+06	5.26925e+06	2.84378e+06	3.13719e+06
752.414	10.64	13512	22198.8	26341	229053
752.523	11.92	3.06614e+06	305777	279494	313741
752.602	12.46	499318	605834	477712	476170
753.42	9.51	0	653.923	423354	379220
753.48	11.28	8384.57	1.61295e+06	270477	0
753.54	13.07	3.0617e+06	205955	257809	310585
754.487	10.78	2561.48	310044	839986	855955
754.503	12.31	2.51058e+07	3.16616e+07	2.76786e+07	2.13576e+07
754.547	13.17	1.37576e+06	2.13551e+06	8.02219e+06	8.43352e+06
754.657	12.62	1.89727e+06	1.45359e+06	1.70247e+06	1.55923e+06
755.506	12.3	7.98503e+06	1.06424e+07	1.24509e+07	9.64194e+06
756.481	11.02	0	3.16022e+06	2.8749e+06	1379.01
756.517	12.37	6.40643e+06	8.72749e+06	6.99571e+06	7.2237e+06
756.672	12.63	2.26914e+06	1.58902e+06	2.03335e+06	1.83092e+06
757.485	11.18	1.34027e+06	1.05118e+06	991196	1.01933e+06
757.522	12.38	2.90586e+06	3.42752e+06	3.23102e+06	3.35188e+06
758.461	10.75	819.424	1398.48	1.88548e+06	1.86872e+06
758.526	12.36	398946	1.02149e+06	387852	440979
758.542	11.3	1.35459e+07	1.34809e+07	1.18872e+07	1.71154e+07
759.463	11.05	3961.79	4408.14	1.91639e+06	6130.41
759.538	12.43	9279.37	4726.39	8138.76	403546
759.545	11.39	8.11941e+06	8.81755e+06	7.94854e+06	7.78206e+06
760.556	11.37	7.55644e+06	7.14843e+06	6.58789e+06	6.22708e+06
761.551	11.33	526816	459271	420493	2.79438e+06
762.471	12.26	2.05429e+06	2.35809e+06	2.26911e+06	2.07111e+06
762.507	11.86	295934	46873.3	220481	205762
762.569	11.4	325883	694323	280657	605341
763.457	11.03	28999.7	31584	32128.5	208529
763.609	13	3795.06	181520	5655.45	5497.87
764.487	12.33	1.3718e+06	2.52635e+06	2.13676e+06	2.40304e+06
764.524	11.92	505671	574042	471190	546052
765.468	12.77	3.75897e+06	3.34927e+06	3.60098e+06	3.70028e+06
765.471	11.14	1.06424e+06	1.35105e+06	928325	1.09036e+06
765.483	10.35	345247	433874	375800	417869
765.516	11.75	2.18158e+06	3.02831e+06	2.63242e+06	2.81361e+06
766.47	11.12	84016.5	122368	91677.9	219252
766.519	11.75	1.03681e+06	1.40042e+06	1.21347e+06	1.3021e+06
766.539	12.01	1.07553e+06	1.32626e+06	1.10711e+06	1.15959e+06
766.542	12.35	1.49255e+06	1.45568e+06	1.62329e+06	241181
767.368	9.93	520.036	233263	182286	181521
767.484	12.84	1.01301e+06	170304	902415	201100
767.487	11.21	835642	992995	628131	41825.3
767.506	12.4	657331	802921	707666	712777
767.527	11.78	187080	439707	236600	461729
767.714	11.96	0	711543	638616	445057
768.483	10.74	703.331	1019.76	823.271	353578
768.489	11.19	276147	0	220685	182095
768.555	12.15	1.19527e+06	1.69581e+06	1.07932e+06	1.61502e+06
768.597	12.27	0	0	496741	1512.93
769.499	12.91	643290	167725	391854	390945
769.503	11.28	791745	1.01151e+06	38137.4	880657
769.547	11.89	372927	549575	455774	498267
770.506	11.27	351659	402214	250356	229503
770.57	12.13	0	360995	0	0
770.652	12.43	741260	623029	626260	610439
771.43	9.44	0	0	216129	208161
771.519	11.38	71678.1	71897.6	77070.7	1.33766e+06
772.558	11.52	321130	352722	323117	354232
772.667	12.44	640979	501764	517465	499488
774.493	11.5	258630	342346	636272	640156
776.487	12.23	7.73214e+06	1.07129e+07	8.52767e+06	9.76356e+06
776.507	11.16	35727.8	32419.4	463889	387724
776.545	11.63	598925	131009	574309	572645
776.617	11.33	388247	244829	306701	279187
777.238	5.81	357855	590899	501309	548852
777.419	9.92	467.446	0	365330	371017
777.483	10.4	706.59	338274	336222	310240
778.502	12.29	7.80766e+06	9.93224e+06	8.55634e+06	9.26305e+06
778.617	12.62	294831	34537.5	52261.9	44481.1
779.499	10.42	667134	812030	708350	823965
780.48	11.74	2.20179e+06	2.22818e+06	2.08192e+06	2.0482e+06
780.518	12.37	5.13139e+06	6.62588e+06	5.58038e+06	5.87117e+06
780.633	12.65	542027	280312	413008	332168
781.414	9.44	0	514.056	491437	452082
781.465	11.23	3.41442e+06	4.40581e+06	4.31231e+06	4.52342e+06
781.474	10.71	521020	491374	516750	491474
781.487	10.28	0	318639	0	336189
781.522	12.38	2.4131e+06	3.01267e+06	2.57236e+06	2.74847e+06
781.637	12.64	251591	2016.77	0	0
782.455	10.71	15927.8	16333.2	160846	23892.2
782.496	11.8	198927	247317	662971	305378
782.525	12.35	261367	308104	305243	313043
782.613	12.35	292330	216387	304047	270133
783.48	11.28	488480	609785	748898	722352
783.49	10.81	568656	568620	13825.7	14152.3
784.497	10.81	174203	24528.1	33785.7	32200.1
785.446	9.52	0	382.213	458013	431352
786.529	11.85	611990	164012	582844	335171
786.574	11.62	6.90687e+06	7.05588e+06	5.86853e+06	6.37122e+06
787.267	5.81	6.10744e+06	1.10899e+07	9.33422e+06	1.04607e+07
787.453	12.68	1.43956e+06	1.65548e+06	1.42126e+06	1.51458e+06
788.27	5.81	2.41058e+06	4.28771e+06	3.53845e+06	3.9951e+06
788.544	10.09	822694	966372	763004	842474
788.58	11.52	210881	198308	173724	0
788.588	11.59	685130	1.00342e+06	606427	733211
789.272	5.81	655791	1.1874e+06	1.00546e+06	1.12488e+06
789.352	9.74	221709	402823	233233	239581
789.469	12.73	1.12108e+06	48259.9	37775.2	51404.1
789.49	11.27	895765	772133	663863	718444
790.503	12.41	1.73762e+06	1.98906e+06	1.89436e+06	1.82437e+06
790.518	11.93	491592	512126	603704	1.37964e+06
790.559	10.1	0	0	194715	201814
791.436	9.91	455666	681739	733491	778199
791.484	12.83	1.06567e+06	22480.3	1.0215e+06	1.06886e+06
791.499	10.46	1.14201e+06	1.51072e+06	1.42433e+06	1.48304e+06
792.518	12.45	198582	283400	262352	273847
793.414	9.71	402.188	267699	1.45594e+06	1.29579e+06
793.502	10.44	285854	448083	2.2505e+07	2.33365e+07
793.505	11.21	1.37461e+07	1.75816e+07	1.10386e+06	1.78768e+07
794.517	10.52	8.72487e+06	1.09244e+07	1.03571e+07	1.05663e+07
794.613	12.43	1.4582e+06	1.51912e+06	1.51112e+06	1.4861e+06
795.273	12.21	0	254765	0	0
796.507	10.36	0	0	230096	0
796.549	12.03	184813	1.47932e+06	1.53952e+06	1.77908e+06
796.628	12.44	1.60802e+06	1.62008e+06	1.67243e+06	1.56141e+06
797.542	11.88	1.99584e+06	1.74461e+06	1.74985e+06	1.74915e+06
798.55	11.89	542995	419250	49484.9	372833
798.683	12.61	476543	296232	373234	317932
799.558	11.94	357022	331347	0	0
800.545	11.93	5.02101e+07	4.71715e+07	4.65747e+07	4.74904e+07
800.698	12.62	385675	248872	330200	267655
801.483	10.4	295969	305476	316888	18602.2
802.464	11.67	1.60985e+06	1.55538e+06	1.32256e+06	1.36879e+06
802.559	12.01	1.5127e+07	1.45344e+07	1.46849e+07	1.29865e+07
802.569	11.34	1.10262e+06	632508	513626	484942
803.45	11.15	987248	1.39558e+06	1.19748e+06	1.31494e+06
803.559	11.96	609455	6.15409e+06	577987	618676
803.572	11.37	254544	295148	235217	226511
804.571	12.05	1.11688e+07	1.24133e+07	979629	1.12312e+07
805.293	6.9	0	0	785299	0
805.45	10.03	0	949.374	764764	761218
805.465	11.22	813546	1.08552e+06	1.03148e+06	1.11762e+06
805.515	10.55	655.156	339632	0	1390.77
805.579	12.1	5.15162e+06	5.64982e+06	4.96782e+06	5.10543e+06
807.466	9.82	0	0	242035	0
807.481	11.28	450190	565060	564356	597231
807.504	10.39	1.13078e+06	1.75752e+06	1.68564e+06	1.64185e+06
808.664	12.82	0	0	344020	0
809.497	11.82	399745	439978	393725	393780
809.519	10.45	1.05271e+07	1.30967e+07	1.72429e+07	1.60407e+07
809.52	10.81	123576	22529.2	15989.6	23997
810.522	10.82	12072.2	55539.5	31886.6	113472
810.522	10.44	4.55049e+06	5.9702e+06	7.25976e+06	7.05559e+06
810.529	9.9	0	315439	235519	249665
810.534	11.47	457827	550200	499497	446627
811.473	11.2	836091	866167	1.6483e+06	565792
811.525	10.45	1.18362e+06	1.53232e+06	2.01573e+06	1.82997e+06
811.677	11.11	656629	534126	385611	405418
812.417	11.74	211876	229021	0	2343.99
812.487	12.33	472439	536526	524160	554753
812.68	11.12	336281	271378	193318	192729
813.439	10.91	265106	252596	275089	19450.9
813.537	11.35	310462	347331	295998	320450
814.502	12.39	504900	579278	566075	535625
814.56	12.07	960402	965725	951512	982201
815.445	10.48	153210	5952.3	0	963.309
815.499	10.48	6.65184e+07	9.18796e+07	7.67562e+07	8.31799e+07
815.505	11.33	244790	255530	3.76179e+06	4.16216e+06
816.518	12.44	238960	299003	262798	266999
816.539	11.42	5.26675e+06	5.26781e+06	4.78516e+06	4.97665e+06
816.575	12.14	239004	233887	249203	248503
817.505	10.47	6.96086e+06	1.03222e+07	8.07522e+06	8.46245e+06
817.543	11.41	2.39061e+06	1.59357e+06	2.31786e+06	2.37126e+06
818.518	10.53	2.69315e+06	3.95761e+06	3.4787e+06	3.50996e+06
818.534	11.95	76046	94258.8	213476	358511
819.526	11.82	8.84068e+06	8.83991e+06	8.09892e+06	8.25966e+06
819.559	11.54	947727	985093	41932.3	810535
820.533	10.61	3.55974e+06	5.3351e+06	4.00103e+06	4.09375e+06
821.446	9.89	0	478.868	1.76307e+06	1.52697e+06
821.538	11.85	1.02123e+06	1.13815e+06	996249	997920
821.632	11.11	342727	301289	204717	0
822.491	12.33	750826	220622	202362	199687
822.529	11.87	1.00715e+07	1.007e+07	9.9632e+06	9.83472e+06
822.529	10.54	7040.88	207002	122743	189386
822.635	11.11	191949	0	1607.85	0
822.644	12.6	352658	227581	274454	222419
823.469	10.26	384396	338989	408879	476887
824.543	11.94	6.31787e+06	648263	5.90704e+06	5.77067e+06
824.659	12.61	313026	0	242337	0
826.529	11.35	1.5735e+06	2.30441e+06	2.01952e+06	1.39498e+06
826.551	11.92	455175	422814	414451	466297
827.591	12.13	369612	346474	272566	245341
828.544	11.37	10428	897426	778680	41410.2
828.576	12.19	1.08546e+07	1.08203e+07	1.03382e+07	1.07331e+07
829.515	10.58	931948	1.29451e+06	1.04441e+06	1.09914e+06
830.555	10.19	0	475.728	253130	251032
830.582	12.11	129041	306206	85211.2	303841
830.591	12.24	4.96931e+06	3.13008e+06	4.79439e+06	4.57089e+06
830.6	11.61	250777	255520	0	0
831.214	10.41	0	152660	182857	0
831.293	5.82	0	465268	371288	416608
831.671	11.1	2.33328e+06	2.21341e+06	1.98728e+06	2.01062e+06
832.506	10.41	1.66522e+08	2.33237e+08	2.22872e+08	2.17977e+08
832.603	12.3	406706	1.85332e+06	397803	1.52285e+06
832.674	11.1	1.31802e+06	1.2785e+06	1.1545e+06	1.08207e+06
833.456	10.46	710.068	568.856	7870.68	307036
833.516	10.46	9.3834e+07	1.38908e+08	139405682	1.35171e+08
833.611	12.37	795948	912180	734998	781443
834.52	10.46	3.84926e+07	5.67648e+07	60663245	5.86825e+07
835.521	11.3	982762	7.05055e+07	782803	880346
835.553	11.57	1681.6	0	0	288811
836.532	10.5	1.23893e+06	1.61745e+06	1.86031e+06	3.52277e+07
837.511	10.47	3.93476e+06	5.64496e+06	4.414e+06	9.82962e+06
837.624	10.9	515352	441671	423988	351324
838.639	12.37	366943	354311	417887	405751
839.498	10.47	2.11979e+06	2.90433e+06	2.44774e+06	2.65685e+06
840.575	11.69	0	0	0	183786
841.513	10.55	2.4865e+06	3.82144e+06	2.91511e+06	2.99305e+06
842.672	12.13	379946	321673	313605	332072
843.671	11.14	718416	672598	632568	615731
844.532	10.68	3.0982e+06	4.04367e+06	3.19492e+06	3.34534e+06
844.536	11.61	1.2745e+06	1.24881e+06	1.2502e+06	1.25233e+06
845.287	7.09	0	296601	0	246303
845.482	10.22	557617	387.027	3545.98	1.21776e+06
845.529	10.59	3.2486e+06	723691	4.36617e+06	454266
846.521	10.52	3625.23	2.13739e+06	2.00448e+06	2.11898e+06
846.552	11.68	190668	211736	0	221418
847.497	10.04	2.41195e+06	3.76787e+06	3.49377e+06	0
847.524	10.5	217368	304627	1.38056e+06	269719
847.561	10.79	926.09	688236	552252	553704
848.467	11.74	268547	292755	266983	249492
848.501	10.33	0	495.503	30038.2	536360
849.44	9.67	0	332.55	474035	442266
849.504	10.01	211123	324047	282073	323244
849.543	10.6	396987	279296	219292	412067
850.517	10.12	499.066	567347	25052.4	16655.3
850.549	10.63	1921.07	1715.92	322220	450472
851.64	10.93	1.91507e+06	2.07753e+06	1.72212e+06	1.69094e+06
852.56	10.71	441538	0	0	371694
853.487	10.35	5.4248e+06	7.46095e+06	6.49431e+06	6.50028e+06
854.561	11.62	996358	1.08586e+06	804394	873364
854.591	12.28	1.20233e+06	379451	983867	400763
855.254	5.81	766440	1.18879e+06	1.08565e+06	1.18974e+06
855.44	12.68	212081	202469	203810	0
855.498	10.37	443305	610440	4.44903e+06	4.24149e+06
855.671	11.05	1.03027e+06	1.15394e+06	1.00407e+06	1.05411e+06
856.257	5.82	0	457675	425701	456542
856.505	10.41	1.70786e+06	2.25956e+06	2.0418e+06	2.10163e+06
856.607	12.44	521720	548508	556346	25153.2
857.517	10.49	4.98946e+06	7.35248e+06	6.92703e+06	6.65439e+06
857.651	12.51	695245	558898	689517	619935
859.529	10.54	413087	1.36074e+07	560919	1.23046e+07
859.666	12.57	690787	617778	672568	677800
860.537	10.61	824058	6.84906e+06	5.60487e+06	6.10271e+06
861.468	9.92	0	0	181519	162188
861.548	10.66	2.53729e+06	3.70119e+06	3.42753e+06	2.8913e+06
862.552	10.65	1.61964e+06	2.22236e+06	2.04533e+06	1.92558e+06
863.564	10.73	1.19352e+06	1.85674e+06	1.72976e+06	1.65278e+06
865.53	11.89	281442	313645	295948	315747
866.519	11.55	517038	541544	529755	545294
868.535	11.61	448532	434862	72018.7	435961
869.687	11.2	252463	264897	256584	230425
870.451	11.67	200453	208534	209233	44958.6
870.548	12.02	680291	18379.3	21469.3	25292.6
871.667	12.66	248599	0	287517	0
872.564	12.1	27593.5	744059	643729	649041
872.683	12.25	297529	246392	242191	229448
874.545	11.56	2.43167e+06	2.19895e+06	2.736e+06	2.66312e+06
876.56	11.61	458876	416574	275961	462454
877.472	9.86	0	460641	3.14545e+06	3.07601e+06
877.629	10.91	552796	512488	271952	270532
878.475	9.86	0	409.482	1.50472e+06	1.2614e+06
879.487	9.63	0	0	1.04386e+06	1.15905e+06
879.487	9.39	0	0	327407	365159
883.485	10.5	483568	7027.91	18059.7	18245.7
887.514	11.82	558410	676171	554898	584664
887.585	10.91	276867	277461	0	0
888.678	12.13	718781	656262	616225	640597
889.529	11.89	0	199764	7205.87	2881.11
890.516	11.86	402245	374860	339722	355601
890.689	12.13	162536	1842.03	0	0
891.293	7.09	1.74653e+06	2.85484e+06	2.00715e+06	2.27784e+06
892.296	7.09	796340	1.32196e+06	914812	1.04316e+06
893.299	7.09	235854	397794	282253	316482
894.547	12.05	71169.1	622232	41882.5	507099
896.529	11.48	1.07864e+06	968441	1.06362e+06	1.03752e+06
898.502	9.26	319.266	0	529441	460.537
898.545	11.56	784670	686572	800695	21997.9
899.49	10.39	1.97436e+06	1.39008e+06	1.27571e+06	1.19777e+06
899.49	10.78	2472.52	0	195059	2692.82
900.56	11.63	433913	365416	459275	403852
900.714	12.44	333077	390146	379050	287714
901.504	10.51	1.01201e+06	589.473	7343.85	17046.4
903.521	10.8	0	60694.1	0	2110.62
903.521	10.56	1.2985e+06	1.37216e+06	925339	26506.5
913.589	11.52	690757	674363	640699	654032
915.604	11.58	168392	0	0	0
916.709	12.39	447277	426150	474261	447388
921.475	10.35	174110	231915	1768.34	669.455
922.881	12.08	511670	488846	478035	475095
936.896	12.12	0	157117	0	0
937.611	11.56	471578	414355	439478	429758
939.351	7.07	0	269299	0	231150
947.61	10.06	405423	555740	411264	455472
949.566	11.52	477890	457382	425526	423580
950.722	13.12	1.20952e+06	1.56262e+06	1.27115e+06	1.29509e+06
951.554	10.84	0	0	215402	215078
951.725	13.11	701965	959920	749716	748307
952.735	13.14	474431	700395	492688	495061
959.281	7.09	0	312291	223131	267429
959.595	11.53	1.56484e+07	1.52191e+07	1.48398e+07	1.4826e+07
961.61	11.58	4.62808e+06	4.50959e+06	4.05134e+06	4.24712e+06
963.621	11.62	850529	670258	605167	590042
964.629	11.65	460643	455214	473189	400856
966.907	12.05	377634	419210	421707	454902
972.706	13.06	1.70332e+06	2.29539e+06	1.8709e+06	1.76114e+06
973.61	11.62	278361	234170	245034	222654
974.72	13.09	1.44877e+06	1.79341e+06	1.5773e+06	1.56282e+06
976.592	11.03	222597	0	1017.7	0
976.736	13.13	185968	1.74169e+06	1.36365e+06	1.15619e+06
978.751	13.19	562707	791998	621360	1149.5
980.813	11.46	463679	479906	418670	440579
981.579	11.45	2.86266e+06	2.95988e+06	2.58434e+06	2.64419e+06
982.792	11.29	305405	310653	278163	288911
983.59	11.49	820058	960466	412441	409629
984.598	11.53	526124	545569	500908	485001
985.61	11.6	1.40664e+06	1.39001e+06	1.18983e+06	1.1665e+06
987.626	11.73	608395	612570	592469	623146
991.579	9.87	0	380850	202939	188242
994.691	13.02	332322	418057	330698	366806
994.793	11.25	166972	0	0	0
996.706	13.05	399735	605910	0	505553
996.808	11.42	2.72564e+06	2.60931e+06	2.49692e+06	2.38281e+06
999.725	13.09	350431	466552	389305	380038

## Sheet: ECA
m/z	Retention time	ECA-A	ECA-B	ECA-C	ECA-D
104.036	1.73	852210	989026	537036	606643
105.02	1.75	6.62573e+06	3.33225e+06	5.04796e+06	1.15897e+06
111.009	1.85	4674.81	4642.47	4297.29	504061
113.011	1.88	3.01642e+06	5.31471e+06	5.11267e+06	270416
115.004	1.92	1.16258e+06	1.15361e+06	1.21896e+06	115012
116.051	1.93	400244	658730	642828	1.17588e+06
117.038	1.95	7957.34	8291.54	1.97559e+06	8023.08
118.051	1.97	1.93135e+06	1.56377e+06	1.47717e+06	1.83651e+06
125.025	2.08	2.52287e+06	28070.5	3.19215e+06	46287.8
125.025	2.08	2.19125e+06	3.65226e+06	3.90551e+06	4017.58
127.052	2.12	2.3103e+06	2.1337e+06	2.12152e+06	2.78595e+06
128.036	2.13	2.59266e+07	3.02343e+07	4.32304e+07	3.51465e+07
128.036	2.13	1.32186e+07	1.22685e+07	17236.4	1.6742e+07
130.088	2.17	1.92522e+06	3.57668e+06	3.17231e+06	3.55619e+06
131.047	2.18	1.28305e+06	1.68458e+06	1.40896e+06	3.27283e+06
132.031	2.2	880152	1.30397e+06	968644	1.33983e+06
133.015	2.22	1.90083e+07	2.02654e+07	2.03025e+07	1.47787e+07
133.03	2.22	348358	316352	244870	276354
134.038	2.23	585971	561477	381021	488341
134.047	2.23	953387	940912	897658	387295
135.03	2.25	904736	868596	622529	1.28716e+06
135.045	2.25	17505.9	15516.8	18335	20436.6
139.007	2.32	505905	513951	514169	508731
139.007	2.32	201028	206463	209546	227719
139.007	2.32	0	0	0	0
142.067	2.37	68105.2	56553	97799.2	330469
143.035	2.38	5.91514e+06	8.91284e+06	7.5008e+06	1.40038e+07
143.035	2.38	3706.3	1.08366e+06	4521.84	626245
145.062	2.42	4.78568e+07	4.5769e+07	4.65007e+07	5.82264e+07
146.046	2.43	3.55717e+06	3.77935e+06	3.589e+06	5.19507e+06
151.04	2.52	38752.8	46341.9	39016.1	43059.7
152.036	2.53	496909	987203	2.27758e+06	1.49903e+06
154.062	2.57	814038	643621	566649	1.35106e+06
164.072	2.73	485132	693656	513204	742003
165.041	2.75	1.78196e+06	2.11731e+06	1.5049e+06	2.17949e+06
177.056	2.95	6587.21	5142.8	4943.39	5070.55
178.027	2.97	456499	421041	288953	356763
179.056	2.98	713886	6580.8	1.1661e+06	7110.15
179.057	2.98	7.07602e+06	5.65028e+06	7.67333e+06	6.20684e+06
181.012	3.02	672.791	1369.01	1336.21	546.123
187.025	3.12	350.85	2.92541e+06	2.91121e+06	2.70291e+06
187.072	3.12	6660.92	2.48095e+06	530541	962191
187.098	3.12	1.26439e+06	1.62165e+06	1.68579e+06	1.81443e+06
190.051	3.17	696.889	0	0	723.202
191.02	3.18	8.42479e+06	7.88032e+06	5.99162e+06	1.17123e+07
192.023	3.2	842.888	531.121	101.509	487175
193.051	3.22	391626	716569	388481	763653
193.051	3.22	2.56149e+07	2.45377e+07	1.73721e+07	2.14502e+07
194.054	3.23	2.41123e+06	2.39667e+06	1.63299e+06	2.06288e+06
195.139	3.25	9746.32	6066.72	4909.63	3216.21
197.046	3.28	1.07497e+06	1.35456e+06	853021	1.30675e+06
199.805	3.33	79.2768	0	0	0
201.113	3.35	687429	772672	439988	652487
203.021	3.38	316228	355195	306509	283354
203.033	3.38	3675.32	2952.91	3518.55	4933.19
203.083	3.38	2.8296e+06	4.52139e+06	4.34588e+06	7.77014e+06
204.086	3.4	13646.3	426721	420432	788846
206.082	3.43	1474.87	2.04885e+06	20335.8	1.77963e+06
206.083	3.43	1.02186e+06	1.71635e+06	1.7041e+06	1.41489e+06
207.066	3.45	28276.1	27504	29263.8	27190.2
209.024	3.48	29060.6	325982	26604.4	321050
209.067	3.48	4.51536e+06	5.6319e+06	3.5634e+06	5.79781e+06
209.08	3.48	409322	390996	578619	440526
209.085	3.48	15993.4	16748.1	13421.4	14028.5
209.155	3.49	0	450.533	0	0
210.158	3.5	0	0	0	0
211.134	3.52	25060.4	33715.4	26625	29308.6
213.05	3.55	901712	1.2175e+06	904853	897553
214.049	3.57	0	0	75.3723	0
215.033	3.58	1.26869e+07	6.92803e+06	7.76381e+06	7.35225e+06
217.03	3.62	3.78447e+06	1.89325e+06	1611.97	1923.59
218.103	3.64	456804	0	438323	2051.54
218.995	3.65	557750	391398	400292	268256
221.852	3.7	632.208	469.414	949.215	587.65
223.061	3.72	4.30356e+06	5.47897e+06	5.85009e+06	6.45232e+06
223.849	3.73	247.409	370.959	422.428	104.335
224.048	3.73	3.74976e+06	4.73025e+06	3.43278e+06	4.74686e+06
225.051	3.75	404926	501564	359804	486087
225.062	3.75	2.82093e+06	2.23387e+06	3.55942e+06	2.16287e+06
226.966	3.78	0	844677	0	1.16115e+06
227.202	3.79	25757.1	25574.5	24159.7	25720.2
228.205	3.8	1273.81	1248.73	848.896	396.494
229.023	3.82	851430	747386	741903	629420
233.13	3.89	310995	386980	129.906	345109
237.15	3.95	2153.44	3873.46	2482.53	3307.36
237.186	3.95	0	0	235.005	257.502
239.071	3.98	400562	516014	23614.3	26673.1
239.129	3.99	17637.6	14932.7	14886.2	16588
239.202	3.99	274206	764.062	1840.4	2182.08
241.217	4.02	31780.7	35408.3	30816.7	32292.2
241.217	4.02	13020	14639	13641.8	13919.2
242.052	4.03	4.18644e+06	1.87807e+06	3.78845e+06	3.55024e+06
242.176	4.04	913267	1.30498e+06	807418	870167
243.039	4.05	673552	94.325	590483	1.27767e+06
245.043	4.08	1799.55	2036.92	797202	789535
245.043	4.08	733.061	902.06	775.592	326424
245.895	4.1	9977.62	10707.7	10119.3	9763.61
247.027	4.12	682153	2140.58	821149	1649.47
248.072	4.13	246769	168966	0	0
248.961	4.15	21761.2	20682.1	20762.6	20806.1
249.125	4.15	1.23089e+06	1.84046e+06	500690	1.52571e+06
249.15	4.15	3898.55	8241.93	8335.43	8783.77
250.153	4.17	0	0	0	0
252.043	4.2	633299	786696	569399	786586
253.051	4.22	148.88	0	273.815	221303
253.145	4.22	33315.8	52795	13186.8	30147.1
255.223	4.25	3588.14	2964.99	4101.1	2795.85
259.023	4.32	950584	1.48605e+06	4410.45	1.09044e+06
263.14	4.39	970873	1.00826e+06	581156	1.02099e+06
265.021	4.42	195.306	114.63	0	390021
265.072	4.42	294385	590080	680.395	721.734
265.148	4.42	6.85936e+06	5.91398e+06	5.89576e+06	6.03771e+06
265.217	4.42	0	0	544.448	1187.41
266.119	4.44	0	0	0	308743
266.151	4.44	760361	619032	634304	646370
267.051	4.45	370189	469157	274231	450601
267.066	4.45	509777	41227.3	487989	45580.4
267.144	4.45	2793.96	3285.23	3265.05	8598.66
269.212	4.49	27875.6	24791.7	26034.4	23651
270.114	4.5	190.02	0	0	235327
271.07	4.52	276033	448786	444442	684426
271.228	4.52	1.86827e+06	1.30221e+06	48347	1.37011e+06
275.022	4.58	332.136	2.91765e+06	2.78003e+06	831.674
275.056	4.58	2.1136e+06	1.10741e+06	740570	1.24397e+06
275.169	4.59	9.67151e+06	2.78268e+06	320426	1.88708e+06
275.169	4.59	3.86924e+06	1.85024e+06	181867	1.03464e+06
276.109	4.6	3.77039e+06	3.67083e+06	3.44271e+06	3.63676e+06
276.109	4.6	1.28432e+07	1.25475e+07	1.23121e+07	1.25795e+07
276.11	4.6	1.69139e+06	1.69604e+06	1.62148e+06	1.65817e+06
276.11	4.6	245813	1.43429e+07	2.21698e+07	1.35347e+07
276.11	4.6	2.53505e+07	3.21013e+07	2.40232e+07	3.55637e+07
276.11	4.6	861653	897601	858348	881815
276.172	4.6	487566	198722	292.421	1750.69
276.172	4.6	1.33382e+06	335645	412.626	2215.4
276.868	4.61	1006.52	959.988	1321.62	1685.48
277.155	4.62	322957	5731.12	5007.27	4897.46
277.218	4.62	4.10518e+07	1.60489e+07	14479784	3.14087e+07
278.221	4.64	8.20342e+06	3.12972e+06	2.83908e+06	6.18878e+06
279.164	4.65	5.04115e+06	2.22242e+06	1.78264e+06	1.98956e+06
279.233	4.65	8.80181e+07	4.32071e+07	4.30469e+07	7.34631e+07
279.233	4.65	11422.7	4434.57	2414.24	7825.5
280.236	4.67	1.73069e+07	8.61037e+06	8.49492e+06	1.4544e+07
281.14	4.69	1631.29	2624.67	647.83	339685
281.249	4.69	6.46633e+06	3.00528e+06	2.10808e+06	4.69018e+06
282.085	4.7	0	1.0677e+06	0	964456
282.114	4.7	1909.43	460270	548.784	4.4681e+06
282.114	4.7	1.87487e+06	2.28663e+06	1.7159e+06	2.32772e+06
282.252	4.7	1.18283e+06	500286	343534	852180
283.117	4.72	1759.02	2892.64	1766.58	791197
283.264	4.72	7.84689e+06	6.89017e+06	5.81954e+06	6.85809e+06
284.099	4.73	414287	400981	314153	346606
284.268	4.74	1.33911e+06	1.14176e+06	1.01055e+06	1.15947e+06
285.083	4.75	926344	473385	945285	0
285.207	4.75	14524	26921.9	21406.9	478250
285.271	4.75	387.38	0	0	0
286.13	4.77	0	6424.09	279.25	11835.7
290.046	4.83	14601.7	14295.5	16770.1	14479
291.131	4.85	89.5979	0	0	197721
291.2	4.85	4356.05	4144.92	939.811	8368.07
293.069	4.88	619726	248371	350789	0
293.176	4.89	21521	311821	248876	231326
293.179	4.89	808593	418261	307.058	0
293.18	4.89	7.9984e+06	2.50536e+06	1.28479e+06	2.13375e+06
293.212	4.89	1.20677e+06	927773	205395	1.50311e+06
294.183	4.9	1.11112e+06	3250.59	2555.46	8607.17
295.209	4.92	246284	69365.9	31294	662658
295.228	4.92	1.46889e+06	1.79519e+06	7783.79	2.56887e+06
296.129	4.94	1.18215e+06	614750	336687	1.16994e+06
297.101	4.95	1.03256e+06	942488	425738	823877
297.133	4.95	4462.18	2796.39	1119.89	2144.39
297.137	4.95	671856	511132	318638	594478
297.153	4.95	1.5078e+07	1.27959e+07	1.2912e+07	1.23269e+07
297.171	4.95	12470.3	13573	14507.1	14514.3
297.244	4.95	315301	8.12232e+06	6.58452e+06	8.00908e+06
298.109	4.97	3922.98	368981	1615.01	1.19484e+06
298.115	4.97	1.04458e+06	789431	893604	1.05444e+06
298.145	4.97	549883	852265	13070.7	491057
298.145	4.97	325332	622125	616130	559464
298.157	4.97	2.29084e+06	1.9493e+06	2.04292e+06	1.99923e+06
298.171	4.97	1.14803e+06	750485	562615	747672
299.098	4.98	83.4704	0	96.6146	278836
299.114	4.99	720864	1.14927e+06	642447	825576
299.23	4.99	463598	12661.6	11441.7	13820.2
300.262	5	0	0	0	0
301.035	5.02	2125.24	839.158	1030.05	1019.67
301.202	5.02	6337.36	13073.6	9544.65	498818
301.238	5.02	13566.7	3143.13	1784.81	940.139
302.241	5.04	408.665	0	0	606.668
303.2	5.05	1.19325e+07	3.47453e+06	433627	3.06931e+06
303.2	5.05	2.56149e+07	7.39317e+06	920720	7.43222e+06
303.233	5.05	2.28401e+07	6.33873e+06	871131	5.3967e+06
304.204	5.07	2.04159e+06	518966	0	439801
304.204	5.07	4.44955e+06	1.16143e+06	0	1.16187e+06
305.196	5.09	412764	106195	1793.93	2755.52
305.196	5.09	942051	234420	3245.23	206280
305.249	5.09	1.80574e+06	490464	378411	864504
306.077	5.1	16429	17327.2	16780.8	16507.3
306.077	5.1	284906	210867	926.704	200471
306.252	5.1	323229	0	0	0
307.115	5.12	764205	619515	804161	895330
307.158	5.12	954.579	3925.45	3447.92	551.538
307.189	5.12	3.70302e+06	412056	63577.6	486796
307.195	5.12	1.04871e+07	2.50288e+06	556485	2.03013e+06
307.264	5.12	4.88371e+06	1.64657e+06	1.35141e+06	2.34525e+06
308.099	5.13	966993	473333	1.08368e+06	1.10032e+06
308.198	5.14	1.60148e+06	318977	2124.33	235169
308.268	5.14	960906	301834	244780	445196
309.174	5.15	1.66015e+06	1.10698e+06	944837	1.07614e+06
309.207	5.15	1.23764e+06	1.38206e+06	1.02065e+06	1.56883e+06
310.109	5.17	7.07734e+06	1.24543e+07	4.76858e+06	460011
310.109	5.17	3.5999e+06	9.39405e+06	2.95442e+06	1.09156e+07
310.109	5.17	1.21638e+07	1.6141e+07	1.1294e+07	1.66494e+07
310.178	5.17	192861	0	439.78	395.915
310.21	5.17	213095	169477	116922	198058
311.11	5.19	191701	214917	242909	493137
311.112	5.19	637699	1.64792e+06	518651	1.97126e+06
311.112	5.19	2.18597e+06	52601.2	2.00314e+06	2.73467e+06
311.169	5.19	4.24877e+07	3.833e+07	38311210	3.96745e+07
311.187	5.19	497359	587576	343271	1.33715e+06
311.223	5.19	21545.7	30317.3	21535.2	27487.4
311.296	5.19	2.5453e+06	2.325e+06	1.08266e+06	2.34526e+06
312.095	5.2	0	579993	0	884304
312.124	5.2	2.61671e+06	8.11726e+06	1.53676e+06	2.88489e+06
312.124	5.2	138913	786546	76500.3	802336
312.124	5.2	1.13869e+08	1.03705e+08	5.76374e+07	9.57712e+07
312.161	5.2	6.48734e+06	7.09896e+06	4.95236e+06	4.27403e+06
312.161	5.2	3.79615e+07	2.94914e+07	2.04333e+07	3.53455e+07
312.172	5.2	7.26843e+06	6.65149e+06	6.52238e+06	6.84546e+06
312.299	5.2	464104	412616	185466	420064
313.093	5.22	616805	833642	767992	29472.8
313.113	5.22	1.21674e+06	1.61842e+06	1.36659e+06	2.21072e+06
313.128	5.22	2.28713e+07	2.16307e+07	1.16636e+07	1.94227e+07
313.128	5.22	463910	1.53567e+06	259607	509302
313.164	5.22	1.29497e+06	1.43288e+06	975360	789414
313.164	5.22	7.71798e+06	5.95534e+06	4.01843e+06	7.14622e+06
313.165	5.22	1.12028e+06	1.2971e+06	1.30051e+06	213216
314.088	5.23	5.36994e+07	7.56225e+07	6.65602e+07	5.83991e+07
314.089	5.23	5.25277e+07	8.62266e+07	9.02038e+07	5.84436e+07
314.117	5.24	0	822.398	2087.73	172512
314.13	5.24	2.23322e+06	2.06189e+06	1.01962e+06	1.7862e+06
314.167	5.24	577811	449537	0	550291
315.071	5.25	117.104	0	215.533	218919
315.091	5.25	0	218023	325.787	112191
315.092	5.25	7.58221e+06	1.06789e+07	9.44533e+06	2.40476e+06
315.092	5.25	7.47337e+06	1.23383e+07	1.29219e+07	8.2874e+06
316.948	5.28	6085.58	5581.1	5349.9	5255.92
318.041	5.3	1168.85	3185.18	4095.85	4696.03
318.041	5.3	12043.8	11174	12386.7	12215.5
319.046	5.32	3384.05	577.902	407.705	1941.1
319.091	5.32	369037	0	230203	107.357
320.093	5.33	624896	458775	286916	402750
320.19	5.34	0	1042.28	0	430.752
321.064	5.35	1.42704e+06	594529	1.05326e+06	1.22788e+06
321.132	5.35	2311.17	0	0	0
321.205	5.35	74247.7	14782.2	4271.08	15126.6
321.211	5.35	157978	55134.1	10168.9	40845
321.211	5.35	9.06691e+06	2.51078e+06	795.213	1.8507e+06
322.072	5.37	67415.6	72752.9	71822.2	66687.3
322.109	5.37	6.23747e+06	4.85426e+06	3.28516e+06	4.11763e+06
322.11	5.37	152479	1.76558e+06	368864	171047
322.134	5.37	4.35433e+06	4.7874e+06	4.36724e+06	4.11991e+06
322.214	5.37	1.50483e+06	349423	11281	236939
323.041	5.38	53734.2	256475	276829	495676
323.112	5.39	1.24733e+06	940806	635981	824988
323.112	5.39	81448.1	73443.6	88213.2	84595.7
323.119	5.39	142599	146766	123444	180197
323.19	5.39	2.80695e+06	734860	384170	572358
323.22	5.39	2.96622e+06	2.16602e+06	1.89078e+06	2.6294e+06
323.296	5.39	47807.5	42548.7	22283.2	60479.5
324.111	5.4	646819	604352	532568	603679
324.111	5.4	8.42529e+06	8.43127e+06	7.96063e+06	8.20066e+06
324.111	5.4	3.10803e+06	2.85425e+06	2.68594e+06	2.65361e+06
324.111	5.4	0	0	0	0
324.124	5.4	199998	283324	341967	284809
324.223	5.4	442512	318839	281815	383730
325.126	5.42	8.4884e+06	6.87283e+06	8.64084e+06	1.00571e+07
325.127	5.42	9.81674e+06	8.13493e+06	9.38835e+06	1.19119e+07
325.132	5.42	1.05634e+07	1.39151e+07	9.79441e+06	1.36869e+07
325.184	5.42	1.97865e+07	1.94739e+07	1.98259e+07	1.95302e+07
325.202	5.42	16204.3	25602.1	16740.6	28099
325.238	5.42	297604	1.06407e+06	1.04511e+06	230702
325.311	5.42	195816	20201.4	11420.4	24493.9
325.311	5.42	20031.1	13963.4	11515.4	18611.7
326.103	5.44	258452	223746	10267.5	484188
326.104	5.44	184704	209316	237015	515528
326.129	5.44	837898	641457	837205	1.0389e+06
326.14	5.44	1.17146e+06	2.66015e+06	2.18717e+06	2.28109e+06
326.14	5.44	3.07859e+06	3.94915e+06	2.14716e+06	3.46267e+06
326.14	5.44	1.68096e+06	1.1499e+06	518.917	1.49747e+06
326.188	5.44	3.60086e+06	3.47474e+06	3.44721e+06	2.80417e+06
326.205	5.44	0	0	0	798.869
326.314	5.44	454.034	877.134	0	329.248
326.315	5.44	1718.13	2184.13	0	426.615
327.111	5.45	1.20281e+06	39944.3	605242	1.14718e+06
327.143	5.45	287994	343.659	101.148	254176
327.143	5.45	613530	798452	419792	691134
327.18	5.45	263205	573370	0	522866
327.218	5.45	324.298	940042	3885.86	3.03859e+06
328.115	5.47	21191.5	50431	20363.5	40899.4
328.119	5.47	16627.5	1.46807e+06	28026.4	1.63923e+06
328.119	5.47	2.93932e+06	2.69553e+06	514673	3.98611e+06
328.119	5.47	1.05088e+07	2.56166e+07	8.78356e+06	2.96686e+07
328.156	5.47	1.38034e+06	1.32772e+06	1.0071e+06	1.95895e+06
328.221	5.47	0	416.074	0	511840
329.047	5.48	0	0	0	0
329.047	5.48	431.561	0	0	0
329.087	5.48	1.49487e+06	1.29588e+06	1.38825e+06	1.61072e+06
329.122	5.49	320.47	0	194.554	272249
329.122	5.49	520738	453528	2409.93	691437
329.122	5.49	2.03364e+06	5.04121e+06	1.66109e+06	5.8878e+06
329.233	5.49	575983	3.21869e+06	622573	9.30792e+06
329.27	5.49	1123.2	0	308.573	0
330.047	5.5	108.675	0	126.031	1.1152e+06
330.125	5.5	8642.86	440456	2060.12	550718
330.237	5.5	0	557841	0	1.75914e+06
333.059	5.55	1.64987e+06	1.53894e+06	2.97584e+06	2.68201e+06
333.06	5.55	2.72938e+06	2.03083e+06	3.00163e+06	3.98581e+06
333.064	5.55	8988.31	10004.4	9025.4	14337.7
333.135	5.55	475169	410623	407019	404260
333.156	5.55	408206	367940	305669	436213
333.168	5.55	0	0	0	305148
333.28	5.55	755326	203100	0	295362
334.072	5.57	181991	529227	116282	286245
334.072	5.57	43922.2	184731	207950	242330
334.283	5.57	0	0	0	0
335.075	5.58	56546.6	109506	21387.8	68026
335.075	5.58	1877.03	1832.25	3244.54	2948.08
335.14	5.59	6921.46	15819.6	3320.72	1.13499e+06
335.176	5.59	289161	1083.77	2407.46	254680
335.19	5.59	3039.56	496.663	346.851	2365.53
335.296	5.59	1.71885e+06	601506	405103	730350
336.143	5.6	16385	17145.1	14857.5	210117
336.299	5.6	350728	0	0	0
337.191	5.62	408115	327715	332317	423887
337.205	5.62	4.18104e+06	960495	270140	715792
339.2	5.65	9.91564e+06	8.92522e+06	8.75511e+06	9.11456e+06
339.215	5.65	27439.4	22147.6	18042	23794.1
339.327	5.66	675678	1.2926e+06	574771	1.00462e+06
340.104	5.67	7668.42	8443.94	11127.8	296162
340.155	5.67	4.13166e+07	5.42381e+07	3.87381e+07	5.09392e+07
340.156	5.67	1.5196e+06	5.93568e+06	871012	7.67069e+06
340.203	5.67	1.47483e+06	1.50484e+06	1.38487e+06	1.26854e+06
340.33	5.67	0	267866	0	200526
341.109	5.69	669.827	88201.8	100488	760.741
341.109	5.69	1.69549e+07	3.22375e+07	3.17072e+07	2.10824e+07
341.159	5.69	8.97931e+06	1.15163e+07	8.30652e+06	1.11423e+07
341.197	5.69	14879.2	297528	11265.7	534617
341.27	5.69	16717.3	17684.8	11084.9	20120.6
341.27	5.69	342524	2449.16	1829.6	419904
342.113	5.7	1.94642e+06	3.85023e+06	3.8525e+06	2.43689e+06
342.135	5.7	4.22233e+07	3.10565e+07	2.13444e+07	3.74367e+07
342.135	5.7	632627	38765.8	9214.34	580809
342.161	5.7	827864	1.0618e+06	757003	1.05286e+06
342.171	5.7	4.1242e+06	6.06632e+06	5.2227e+06	5.81608e+06
343.072	5.72	238544	380.736	561.63	237656
343.114	5.72	299002	561806	0	368409
343.138	5.72	8.45702e+06	6.15773e+06	4.14725e+06	7.81966e+06
343.138	5.72	656.04	3215.82	513.586	4098.15
343.175	5.72	811848	1.175e+06	1.044e+06	1.15647e+06
344.114	5.74	632428	1.07563e+06	16940.2	1.72151e+06
344.141	5.74	765804	551269	360025	678156
345.117	5.75	246.271	3618.44	1293.43	293958
345.119	5.75	2.18158e+06	4.05882e+06	2.61515e+06	3.35885e+06
345.119	5.75	1.82e+06	2.84538e+06	1.60678e+06	2.05761e+06
345.205	5.75	5.96391e+06	3.37979e+06	3.12147e+06	5.30274e+06
346.123	5.77	21744.7	584339	369925	475070
346.123	5.77	8732.31	4278.44	4989.04	274877
346.208	5.77	1.07871e+06	611350	556987	969870
347.22	5.79	8.77151e+06	6.74741e+06	6.67611e+06	8.57338e+06
348.051	5.8	6147.27	3580.46	3027.56	4433.26
348.088	5.8	12562	19188.5	19739.4	19682
348.101	5.8	462837	473313	268072	442079
348.223	5.8	1.61096e+06	1.21598e+06	1.20608e+06	1.51602e+06
349.096	5.82	10266.6	11814.9	6103.27	8521.86
349.096	5.82	0	361.52	0	370.776
349.236	5.82	1.47712e+06	770086	557178	1.18327e+06
350.103	5.84	8948.42	480476	5777.15	344829
350.239	5.84	259651	0	0	205385
351.22	5.85	12979.9	9157.22	8846.05	7716.88
351.221	5.85	4.70662e+06	1.01994e+06	217183	776617
351.252	5.85	1.40125e+06	1.80661e+06	1.71538e+06	1.68466e+06
352.255	5.87	2523.46	1081.16	748.247	2584.96
353.2	5.89	678260	381176	325315	373403
353.342	5.89	37274	35420.6	27804.3	30847.3
354.117	5.9	404024	438426	371379	417123
354.135	5.9	5453.62	9019.3	6743.4	8732.96
354.345	5.91	1772.96	785.082	0	566.349
355.104	5.92	2.0327e+07	1.9939e+07	13838718	17226353
355.104	5.92	1506.8	1.34381e+06	723814	1.82986e+06
355.158	5.92	8016.35	5915.54	8350.02	3791.24
355.168	5.92	10734.8	17431.5	8843.99	5977.26
355.322	5.92	694.647	1136.62	1420.87	923.888
355.322	5.92	10901.1	10109.8	7173.74	17798
356.069	5.93	288336	226491	29377.2	196727
356.107	5.94	3.30969e+06	3.23796e+06	2.23259e+06	2.82348e+06
357.109	5.95	361034	364326	244542	309200
357.122	5.95	3460.4	2240.84	2075	7182.08
358.078	5.97	3.19727e+07	4.60908e+07	4.02828e+07	3.48622e+07
358.078	5.97	3.22471e+07	5.34241e+07	5.54854e+07	3.54349e+07
358.129	5.97	635959	309453	332002	196502
358.13	5.97	4.68218e+06	9.24191e+06	2.92507e+06	9.94994e+06
358.166	5.97	2.19452e+06	1.69786e+06	1.08214e+06	2.01913e+06
359.081	5.98	4.6065e+06	6.70179e+06	5.81104e+06	5.09397e+06
359.081	5.98	4.64615e+06	7.82981e+06	8.18524e+06	5.11918e+06
359.098	5.98	2.86853e+06	4.5205e+06	2.01164e+06	3.8078e+06
359.133	5.99	911172	1.84989e+06	555960	1.96088e+06
359.169	5.99	389965	1063.44	521.909	365645
360.102	6	6489.32	9959.76	8180.86	514813
360.136	6	14546.7	11797.2	3867.71	15882.4
360.276	6	612290	34571.2	2749.01	9501.22
361.279	6.02	8418.16	4696.82	0	712.549
361.311	6.02	275327	969.913	0	0
362.291	6.04	404384	0	0	0
363.327	6.06	776617	259974	367.624	292231
364.081	6.07	375280	375441	341544	324708
364.083	6.07	643929	1.46983e+06	22923.2	1.0019e+06
364.096	6.07	3394.22	302299	2179.08	338436
364.119	6.07	724632	747595	621086	1.15876e+06
364.119	6.07	615111	841917	938876	1.04552e+06
364.286	6.07	0	0	0	236188
364.33	6.07	0	463.864	0	0
365.086	6.08	1147.77	264996	850.399	1409.85
365.122	6.09	8488.87	11488.3	5067.28	229219
365.122	6.09	0	859.617	184332	202249
365.14	6.09	9027.38	6507.99	7075.22	6784.84
365.27	6.09	0	303.921	0	0
367.106	6.12	0	114.926	368200	689013
367.216	6.12	1.09153e+06	240024	4008.78	7300.7
367.246	6.12	3809.29	4701.89	6712.95	8384.45
367.358	6.12	404634	559445	1697.04	332305
367.358	6.12	0	915.68	857.232	0
368.361	6.14	494.5	0	0	0
369.301	6.16	5337.82	2734.26	4943.51	5583.45
370.304	6.17	0	0	334.545	0
371.187	6.19	1.0571e+06	313220	2150.26	317902
371.187	6.19	2.35232e+06	249842	11743.4	213951
372.145	6.2	1256.42	295709	605.773	7343.93
372.182	6.2	316879	701244	261109	643711
373.129	6.22	251319	249046	169684	1988.98
373.149	6.22	3461.12	6116.22	2711.38	5153.59
373.205	6.22	243588	12442.2	1262.78	212430
374.109	6.24	1.19908e+07	1.19051e+07	1.14274e+07	1.10459e+07
375.113	6.25	1.86672e+06	1.8548e+06	1.78437e+06	1.70897e+06
375.22	6.25	495273	299371	288006	419897
375.252	6.25	630959	238159	196095	342253
375.275	6.25	608.09	0	238.255	0
377.086	6.28	2.0441e+07	2.49709e+07	1.59457e+07	1.32054e+07
378.089	6.3	2.56599e+06	3.01298e+06	1.90544e+06	1.51624e+06
378.098	6.3	7419.11	4511.67	3891.47	6394.7
378.111	6.3	366823	283843	183613	344224
378.301	6.31	7365.5	1313.48	417.221	1503.18
379.083	6.32	6.11783e+06	0	4.56457e+06	3.80862e+06
379.101	6.32	0	1493.46	0	0
379.252	6.32	0	397.861	0	0
379.283	6.32	365546	351818	0	392939
380.078	6.33	13339.5	24451	7604.35	24548.1
380.086	6.33	90.846	831893	499264	0
380.111	6.33	1.92661e+06	1.73671e+06	1.0406e+06	1.73908e+06
380.114	6.34	4881.34	271636	1571.25	4111.4
380.148	6.34	1.10669e+06	910662	657837	1.02461e+06
381.081	6.35	489.494	1461.41	0	1688.34
381.115	6.35	306847	294278	1154.13	707.987
381.232	6.35	1.58348e+06	330234	343.854	241224
381.374	6.36	516.698	0	326.21	384.168
382.377	6.37	0	0	0	0
383.353	6.39	0	0	0	305.765
383.353	6.39	4630.95	3232.38	0	1721.21
384.145	6.4	306117	453121	55908.2	264338
384.356	6.41	0	0	0	0
384.935	6.42	634.714	238.638	478.644	499.219
385.114	6.42	6.08272e+06	7.72548e+06	8.28018e+06	9.10591e+06
385.114	6.42	667334	1.18978e+06	792930	1.76694e+06
385.15	6.42	611590	516217	428127	675043
385.178	6.42	27073.2	36944.4	25725.7	73381.2
386.161	6.44	1.26432e+07	1.6002e+07	1.13611e+07	1.55703e+07
387.115	6.45	7.37567e+06	1.43603e+07	1.44394e+07	9.41502e+06
387.164	6.45	2.6741e+06	3.42087e+06	2.43323e+06	3.3148e+06
387.286	6.45	444.712	0	0	0
388.118	6.47	883494	1.74549e+06	1.8165e+06	1.16509e+06
388.14	6.47	651714	468872	319694	610014
388.167	6.47	1.51662e+06	370781	1.8765e+06	337935
388.177	6.47	1.51761e+06	2.22979e+06	1.92975e+06	2.22171e+06
389.114	6.49	65656	75552.6	75377.9	78684.5
389.119	6.49	90967.9	105122	97890.8	93829.9
389.144	6.49	92866	84277.8	83628.4	101482
389.18	6.49	297661	442018	390998	455664
389.342	6.49	952.964	0	0	0
390.117	6.5	228890	191297	126309	166660
391.08	6.52	1.63818e+06	1.56487e+06	1.01987e+06	1.28563e+06
391.125	6.52	0	624201	394450	453029
391.207	6.52	474727	8081.42	8033.86	4637.97
391.285	6.52	0	0	0	0
391.358	6.52	0	0	0	0
392.084	6.53	239058	227887	364.736	483.804
392.317	6.54	0	313.961	0	0
393.077	6.55	416344	434898	278603	341315
395.247	6.59	1.79383e+06	332119	9681.37	251642
395.389	6.59	845.964	0	839.651	507.219
396.106	6.6	442159	1.02211e+06	360191	1.13946e+06
396.29	6.6	0	0	0	0
396.393	6.61	0	680.072	0	0
397.117	6.62	463102	300358	0	512545
397.221	6.62	389.261	341355	426.408	945677
397.227	6.62	160779	1532.7	362.942	6845.73
397.259	6.62	282199	6079.69	3743.17	5453.7
397.294	6.62	1472.91	3499.48	876.636	7754.16
397.332	6.62	1578.29	1181.91	329.522	1537.23
398.124	6.64	7881.54	18282.6	8080.98	23035.3
398.195	6.64	392.255	244.553	0	0
398.306	6.64	397539	218233	11254.1	235823
399.275	6.65	1.05496e+06	285144	246086	496816
399.31	6.66	7425.34	4441.29	2739.84	18256.2
400.278	6.67	220965	328.17	580.945	0
401.109	6.69	1.74185e+07	1.71987e+07	1.1917e+07	1.49859e+07
402.112	6.7	3.11364e+06	3.08626e+06	2.13545e+06	2.66195e+06
403.114	6.72	444272	443739	291151	379022
403.14	6.72	566777	502349	378029	517882
404.105	6.74	4.22054e+07	4.65739e+07	6.04169e+07	4.20569e+07
404.135	6.74	694.9	562.431	0	323.649
404.172	6.74	5.13229e+06	4.01643e+06	2.67527e+06	4.76447e+06
405.108	6.75	5.45219e+06	6.04547e+06	7.95135e+06	5.34403e+06
405.122	6.75	815.233	1584.28	891	1302.37
405.175	6.75	1.03813e+06	829356	540884	969415
406.109	6.77	1.16818e+06	1.29122e+06	1.66533e+06	1.14158e+06
406.125	6.77	40133.6	38405.6	35631.5	39596.6
407.176	6.79	196147	191260	172442	225975
407.296	6.79	20184.9	14285.6	4071.84	11354.8
407.314	6.79	0	696.429	0	1998.53
407.389	6.79	538.856	0	0	0
408.143	6.8	753.222	173.277	924819	868745
408.299	6.8	847.775	1449.46	0	0
409.191	6.82	52989.8	251980	259826	89406.7
410.137	6.84	806427	562890	404752	772930
410.159	6.84	255144	355185	299209	340334
411.384	6.86	0	0	0	0
413.062	6.88	316655	285174	253442	265136
413.085	6.88	4656.75	3997.3	8943.14	306458
413.192	6.89	727658	584445	530101	743883
414.301	6.91	467493	253364	0	327293
415.207	6.92	760764	785465	803943	809831
415.294	6.92	361330	1535.09	0	0
417.223	6.95	305458	9157.74	7782.43	249410
417.301	6.96	385624	776883	1.37338e+06	1.25431e+06
417.322	6.96	0	0	0	0
417.374	6.96	0	0	0	0
418.093	6.97	682.443	299.813	0	0
418.106	6.97	0	293.643	0	212961
418.304	6.97	0	193252	358795	326595
418.377	6.97	0	0	353.835	0
419.097	6.98	646.353	743.145	469.272	0
419.239	6.99	6189.05	5849.88	4781.67	7830.83
419.307	6.99	12236.8	3304.85	1550.79	2444.49
419.389	6.99	0	0	0	0
420.145	7	5679.04	6904.08	9327.57	4335.84
420.393	7.01	0	0	0	0
421.091	7.02	205420	243084	274177	289809
421.142	7.02	0	0	0	0
421.148	7.02	0	0	295.122	1134.24
421.227	7.02	0	0	0	546.534
422.23	7.04	549.033	0	326.532	0
423.091	7.05	5.22182e+06	4.97292e+06	4.35678e+06	4.79151e+06
423.152	7.05	0	410.506	0	840.893
423.421	7.06	0	0	0	0
424.094	7.07	823843	760665	685869	732480
424.104	7.07	783.821	2168.66	1000.02	2102.74
424.284	7.07	0	0	299.277	0
424.424	7.07	0	0	0	0
425.167	7.09	264482	387289	320421	398778
425.364	7.09	0	0	0	0
426.081	7.1	524533	452688	478251	490344
426.117	7.1	273.385	11240.5	2517.56	14483.7
426.119	7.1	6078	20121.9	6513.31	26808.1
426.153	7.1	1.67358e+06	1.34487e+06	954136	1.53001e+06
428.135	7.14	939242	5.73034e+06	2.02222e+06	6.74587e+06
429.138	7.15	3325.61	1.34985e+06	464872	1.58669e+06
431.12	7.19	1.88454e+06	2.32287e+06	2.48472e+06	2.75083e+06
431.135	7.19	686.118	1632.24	333.539	2907.71
431.171	7.19	0	0	0	474.501
431.171	7.19	614.918	422.004	0	0
431.184	7.19	6574.03	6905.4	12972.7	14176.7
431.338	7.19	8205.26	425.7	1358.8	9616.43
432.123	7.2	332141	413053	439224	490297
432.166	7.2	544072	593916	648770	822855
432.174	7.2	2678.32	1483.37	470.562	525.509
432.187	7.2	3723.33	2104.14	3994.17	1161.53
433.15	7.22	308681	594418	29878.3	443688
433.177	7.22	1459.83	1863.5	1393.74	1381.81
433.189	7.22	6244.93	2680.23	2710.2	2504.05
433.236	7.22	7044.52	5904.88	3638.52	8022.31
434.125	7.24	3694.92	1832.64	681.788	5588.22
434.182	7.24	326242	499759	421103	481223
435.128	7.25	10178.1	6961.31	11960.5	10572.2
435.345	7.26	17260.7	8503.85	7531.44	14938.9
436.154	7.27	0	287.291	0	469.252
437.145	7.29	639.837	4006.52	1152.14	661.677
438.132	7.3	530651	2611.99	437159	5279.66
438.263	7.3	736.755	0	0	0
439.086	7.32	1.35973e+07	1.16152e+07	1.26897e+07	1.87749e+07
439.416	7.32	0	0	0	0
440.089	7.33	1.77038e+06	1.33391e+06	1.44943e+06	0
440.148	7.34	372.685	235804	222427	262226
440.301	7.34	4217.06	5807.95	8639.92	6434.47
441.091	7.35	368897	321699	348755	102.63
441.252	7.35	0	532.638	0	0
443.338	7.39	0	2929.02	693.785	2811.32
444.166	7.4	287749	1.54712e+06	20983.7	25803.2
444.166	7.4	865150	4534.35	300229	2282.48
445.135	7.42	768968	765106	544002	628452
445.15	7.42	0	839.394	1687.55	2004.86
445.17	7.42	483.783	1274.3	371.822	675.576
445.332	7.42	1.95909e+06	2.38532e+06	1.92086e+06	2.1166e+06
445.405	7.42	0	488.661	0	347.244
446.152	7.44	284614	646884	383757	333022
446.153	7.44	381.969	0	0	0
446.182	7.44	663828	1.72622e+06	2.49987e+06	3.16645e+06
446.336	7.44	561452	665908	552174	599195
446.408	7.44	0	1149.87	0	0
447.091	7.45	71048.6	90272.8	73638.8	93197.5
447.13	7.45	2.11113e+06	1.85681e+06	1.40817e+06	1.84004e+06
447.134	7.45	184138	207699	287.254	390.621
447.136	7.45	1.36234e+06	1.87243e+06	2.33445e+06	0
447.185	7.45	241.154	406675	614239	758159
447.275	7.45	542437	477433	263435	692183
447.421	7.46	1480.46	2434.62	0	0
448.065	7.47	100937	200715	34991.6	154379
448.133	7.47	465039	403627	302981	408845
448.138	7.47	1804.73	12013.6	0	4516.99
448.139	7.47	0	273592	346461	0
448.176	7.47	988.827	1261.01	1862.35	4122.42
448.188	7.47	1072.65	2428.27	4562.15	3822.96
448.278	7.47	1071.73	382.17	216.425	3002.65
448.424	7.47	0	0	0	0
449.139	7.49	5501.46	1382.87	6773.55	1164.8
449.18	7.49	7753.39	6558.33	5332.74	9962.99
449.33	7.49	0	0	0	668.189
450.263	7.5	33741.5	6718.68	3230.81	18711.4
451.266	7.52	2670.75	461.217	0	0
451.452	7.52	656.304	0	0	0
452.278	7.54	941968	563407	21848.2	920444
452.455	7.54	0	472.425	0	0
452.923	7.55	0	0	0	0
453.08	7.55	1.51078e+06	1.32597e+06	1.01991e+06	1.28959e+06
453.102	7.55	2.16491e+06	2.55019e+06	2865909	2.87323e+06
453.282	7.55	34450	6712.57	6132.95	20438.2
453.337	7.56	1.02711e+06	359.841	0	405904
453.395	7.56	0	443.536	483.301	0
454.084	7.57	233282	7632.61	3550.89	205629
454.148	7.57	390269	918163	976609	1.09875e+06
454.284	7.57	2471.21	0	0	2029.58
454.341	7.57	313043	0	0	0
455.102	7.59	0	480132	484231	0
455.353	7.59	0	0	951761	0
455.353	7.59	1.77552e+06	455109	627153	946075
456.143	7.6	583504	400228	322126	555600
456.164	7.6	326216	440661	391426	444930
456.173	7.6	0	400359	696720	377993
456.356	7.61	541476	0	192429	270647
457.359	7.62	0	288.203	0	0
458.003	7.63	859702	850154	737021	589504
458.003	7.63	518005	759004	810145	332.917
458.091	7.63	667900	546439	408263	621920
459.36	7.66	0	800.041	0	359.994
460.167	7.67	556680	1.11199e+06	935284	783375
460.372	7.67	4231.7	2883.58	0	6165.28
461.167	7.69	424626	306566	287642	334804
462.13	7.7	4199.54	1109.33	3049.87	1957.58
462.192	7.7	286.388	0	0	348.323
463.166	7.72	28410.6	33727.4	15716.3	21868.9
464.044	7.73	0	718.001	258.842	0
464.164	7.74	1888.77	2542.27	741.337	469.245
465.208	7.75	15531	10355.4	6767.79	189621
465.326	7.76	0	0	248.236	0
465.431	7.76	0	0	0	526.919
466.435	7.77	0	0	0	546.369
467.117	7.79	417367	402486	355624	365864
467.447	7.79	7718.53	0	0	2751.78
469.096	7.82	465743	493409	294807	402336
469.38	7.82	322147	261201	0	791668
470.152	7.84	2.584e+06	3.85109e+06	6.3475e+06	3.8494e+06
470.383	7.84	613.268	0	0	232237
471.076	7.85	0	643549	767736	0
471.155	7.85	430910	651690	1.11393e+06	651506
472.071	7.87	456.497	1060.9	604.134	275.849
472.176	7.87	543990	224667	0	303925
473.026	7.88	631915	617018	626256	593286
473.041	7.88	1148.18	14055.7	1697.73	186486
473.163	7.89	531054	1.12238e+06	907805	1.59272e+06
473.282	7.89	20441.3	6519.93	2718.03	7710.7
473.283	7.89	5462.99	4221.52	3498.34	4282.85
473.29	7.89	456011	239222	2136.99	466133
473.364	7.89	507384	574100	386081	388752
474.147	7.9	349000	469480	298990	354935
474.177	7.9	719.457	487909	454.305	454602
474.263	7.9	434696	287736	175200	274325
474.263	7.9	1.00378e+06	0	0	1.01528e+06
474.285	7.9	794.827	0	395.877	0
474.286	7.9	0	325.18	332.756	348.2
474.367	7.91	0	880.687	669.521	608.992
474.44	7.91	1046.48	0	0	0
475.063	7.92	570047	460908	437967	519449
475.131	7.92	477447	668689	719576	327212
475.146	7.92	1081.37	202808	224813	237827
475.161	7.92	317.41	0	260.348	1154.27
475.21	7.92	0	906.641	272.412	800.334
475.266	7.92	214347	585.181	0	0
475.266	7.92	221584	64433.5	43198.9	195139
476.172	7.94	19248.4	8100.17	4899.3	24480.3
476.278	7.94	5.16061e+06	1.80292e+06	953028	2.78744e+06
476.278	7.94	1.83991e+07	4.20916e+06	3.37676e+06	1.22977e+07
477.161	7.95	0	530425	500.243	302552
477.175	7.95	1147.52	0	0	483.057
477.282	7.95	1.20504e+06	405212	601551	603929
477.282	7.95	4.5882e+06	999009	797021	3.03026e+06
477.305	7.96	62820.8	55105.8	53460.8	74105.3
477.392	7.96	0	320.072	240.842	0
478.289	7.97	592959	117769	78928.5	340527
478.289	7.97	627523	0	0	401880
478.308	7.97	112729	40443.5	16968.9	57036.4
479.091	7.98	267478	467113	594377	333633
479.297	7.99	189142	43872.5	32862.2	122540
480.145	8	6357.33	4809.81	7942.71	7246.31
480.309	8.01	7085.1	314293	1074.91	519935
481.313	8.02	200516	22939.1	16156.2	10254.5
483.091	8.05	287716	331426	403729	448324
483.273	8.05	725212	329311	1141.43	646566
484.276	8.07	353.052	386.536	320.053	791.868
485.061	8.08	326410	309473	281129	300254
487.178	8.12	1.55268e+07	2.45562e+07	2.26027e+07	2.4128e+07
488.102	8.14	3354.71	5261.75	4325.96	12266.5
488.182	8.14	2.96243e+06	4.54813e+06	4.12938e+06	4.46668e+06
488.346	8.14	2767.44	277.756	435.507	0
489.14	8.15	478597	825880	986.157	300733
489.183	8.15	525090	852372	799551	887235
489.203	8.15	928788	983228	0	551719
490.208	8.17	2505.05	36468.8	11233.2	28792.1
491.078	8.18	369055	25839.8	351421	17018.1
491.32	8.19	83337	92430.6	44940.6	176876
492.323	8.21	22240.3	25582.3	9180.26	49479.2
493.313	8.22	1630.99	1607.52	381.745	4877.19
493.337	8.22	7059.58	3822.18	3765.93	6333.34
493.499	8.22	0	0	0	0
497.128	8.29	189568	216668	252154	243123
497.136	8.29	819933	475632	255864	752840
497.364	8.29	8.95744e+06	1.13614e+06	1.29376e+06	1.70681e+06
498.139	8.3	233092	442.969	330.141	202961
498.367	8.31	3.10494e+06	372252	413708	568992
499.171	8.32	492.677	896.076	0	862.622
499.37	8.32	521010	0	375.025	0
500.026	8.33	1.27024e+06	1.19993e+06	1.1605e+06	1.21675e+06
500.175	8.34	2243.15	1250.77	0	0
501.032	8.35	399697	876.112	382903	415726
501.37	8.36	0	0	0	0
501.37	8.36	35706.7	54615.9	10229.9	70035.5
501.395	8.36	0	498.216	1205.21	1806.14
502.112	8.37	1534.71	1478.63	5979.74	844.453
502.187	8.37	1605.45	2825.21	0	3380.71
502.187	8.37	229020	4355.01	2047.5	254523
502.187	8.37	323010	572809	7771.11	468454
502.294	8.37	433356	0	388.47	0
503.088	8.38	647181	520967	389085	613148
503.19	8.39	808035	847501	839524	834951
503.191	8.39	95008.6	124566	88143.5	103619
503.297	8.39	0	606.694	0	0
503.338	8.39	599748	507417	286521	585515
504.31	8.4	2.68622e+06	649428	450636	1.31973e+06
504.318	8.41	2.43294e+06	547556	346879	1.12345e+06
504.341	8.41	188475	0	0	0
505.073	8.42	189540	0	241062	253844
505.257	8.42	233813	0	1238.03	199314
505.313	8.42	668234	68439.4	67231.3	318018
505.393	8.42	477.951	0	0	0
506.152	8.44	781543	3.17892e+06	1.71658e+06	1.22179e+06
506.316	8.44	19725.7	11219.1	16656	38927.5
506.325	8.44	379.964	0	713.781	694.707
507.155	8.45	3673.28	644101	345834	8490.86
507.155	8.45	511.726	0	0	339.293
507.157	8.45	0	476166	296455	0
507.273	8.45	1.15837e+06	384321	360199	985776
508.198	8.47	425036	254396	3798.33	320396
508.276	8.47	263740	6531.29	2495.15	225325
508.341	8.47	475.456	329.001	770.435	681.356
508.967	8.48	0	718001	771946	0
509.167	8.49	1.1659e+06	796614	16323.2	13974
509.288	8.49	458.342	376.803	428.127	624.256
509.344	8.49	0	0	0	0
511.473	8.52	0	0	0	0
512.476	8.54	0	0	0	310.861
513.306	8.56	0	1595.46	0	363.841
513.479	8.56	0	0	0	0
515.122	8.59	731.225	0	325.358	0
515.323	8.59	1648.51	323.992	901.853	0
515.385	8.59	4278.15	0	356.752	426182
516.125	8.6	0	369.047	0	523.111
516.326	8.61	349.059	351.236	0	0
517.172	8.62	4079.09	6974.28	2841.99	5713.75
518.182	8.64	21672.1	21803.3	9509.34	18490.8
518.218	8.64	415.958	328.587	577.969	1109.45
518.396	8.64	615.406	1158.72	0	626.38
519.221	8.65	390.419	0	0	393.585
520.146	8.67	431249	434791	772608	1572.26
520.182	8.67	897.689	4391.61	2104.11	3456.86
520.266	8.67	315395	121310	60758	88734.6
520.268	8.67	3279.21	3330.11	793.81	663.534
520.911	8.68	0	0	0	0
521.089	8.68	231079	244030	292375	275224
521.203	8.69	514173	1761.59	724.813	493843
521.312	8.69	26938.7	9613.81	2853.41	13781.6
521.325	8.69	257693	489.454	1188.56	0
522.248	8.7	7191.19	9238.44	2392.83	8048.5
522.315	8.71	3620.98	677.28	327.464	1845.67
522.328	8.71	765.601	0	0	0
522.356	8.71	0	0	0	0
523.34	8.72	323207	2623.9	0	221106
527.087	8.78	1.87211e+06	1.19339e+06	628111	1.06827e+06
527.146	8.79	669474	316473	206195	382282
528.042	8.8	0	330956	401669	0
528.09	8.8	441403	267567	173.284	234612
528.138	8.8	195593	2985.9	2012.59	3598.27
529.162	8.82	1434.48	941.358	311.23	0
529.302	8.82	462.192	498.376	348.031	640.424
529.353	8.82	0	0	0	395.463
530.036	8.83	407018	474610	524964	566938
530.165	8.84	0	0	0	0
530.261	8.84	761.862	0	0	0
530.302	8.84	348.498	0	0	0
530.357	8.84	0	0	0	0
531.043	8.85	222978	270189	308200	326177
531.369	8.86	6090.18	237670	0	1112.58
532.198	8.87	5690.55	11851.5	5632.95	6827.9
532.349	8.87	471207	288939	356.07	359780
532.373	8.87	6044.97	6057.4	1100.63	1449.34
533.159	8.89	829620	855760	352175	585257
533.455	8.89	1.22764e+06	545166	416667	942309
533.661	8.89	411208	451702	0	289088
534.237	8.9	116638	25961.7	21766.1	73351.2
534.458	8.91	393912	181379	0	315425
535.199	8.92	147595	55382.4	53081	61585.1
535.349	8.92	304.41	0	511.618	0
535.467	8.92	384.976	0	0	0
535.546	8.93	4052.36	3121.83	1151.32	12947.6
536.193	8.94	6.36922e+06	5.37286e+06	2.20503e+06	5.17368e+06
536.371	8.94	0	0	0	0
536.476	8.94	0	0	0	0
537.063	8.95	1.81982e+06	1.42165e+06	1.36652e+06	2.26575e+06
537.162	8.95	561770	216.659	364412	688.016
537.196	8.95	2.01353e+06	1.70998e+06	651657	1.60887e+06
537.328	8.96	19145.1	3094.33	560.812	2320.48
537.375	8.96	0	0	0	0
538.198	8.97	345325	292076	4741.08	287184
538.208	8.97	735404	439964	123975	167433
538.331	8.97	3624.92	0	265.97	0
538.411	8.97	0	0	0	0
539.177	8.99	32148.6	436291	609651	214908
539.177	8.99	535.613	306830	471916	612.617
540.331	9.01	2.37892e+06	818964	364642	1.36327e+06
541.334	9.02	604046	338.593	392.572	335732
542.25	9.04	192989	209207	223607	234758
542.337	9.04	24800.7	10642.5	5309.06	6498.1
543.141	9.05	1.66347e+06	995074	548832	1.5658e+06
543.254	9.05	13418.8	3966.65	4001.59	11900.9
543.369	9.06	249064	0	619.313	0
544.144	9.07	492281	291020	293.275	452580
544.15	9.07	386916	416399	200957	286211
544.266	9.07	882947	330330	243246	504189
544.266	9.07	1.4235e+06	0	307.424	1.01374e+06
545.147	9.09	722.258	0	234.851	351.678
545.269	9.09	0	0	0	0
545.269	9.09	331987	75257.1	65299.4	221100
546.25	9.1	19678.2	9278.78	2768.46	15703.7
547.291	9.12	40395.3	31345.3	29519	31981.7
547.375	9.12	0	496.566	0	684.544
548.178	9.14	838727	790201	284414	784149
549.181	9.15	218979	249.192	0	199501
549.283	9.15	0	1027.67	1732.18	482.337
549.325	9.16	55750.9	47506.7	42442.4	39850
549.343	9.16	1818.91	3809.9	2220.56	2369.46
550.008	9.17	434213	387325	401144	409837
550.208	9.17	384048	36143.4	11908.1	46218.9
550.367	9.17	919.244	0	0	0
550.484	9.17	573826	704759	501768	1.31784e+06
551.183	9.19	1.15446e+06	1.82461e+06	1.11663e+06	1.23749e+06
551.212	9.19	1124.06	5872.19	1353.96	12300.1
551.26	9.19	1044.94	0	321.607	0
551.299	9.19	69576.9	33703.2	19607	62329.2
551.488	9.19	0	97220.1	0	457020
552.188	9.2	1.90432e+06	2.11335e+06	730318	1.94074e+06
553.191	9.22	577342	628024	262.733	592082
553.285	9.22	0	0	0	0
553.423	9.22	0	0	0	0
554.302	9.24	218413	0	0	0
554.334	9.24	995373	437900	383669	780794
555.384	9.26	0	0	0	0
555.389	9.26	453384	510.569	0	298567
556.327	9.27	9600.6	2098.34	503.604	4016.18
556.349	9.27	2.20148e+06	1.1762e+06	1.13451e+06	1.7979e+06
556.388	9.27	0	0	0	0
557.156	9.29	211864	7744.72	1128.02	8345.26
557.403	9.29	751904	394889	551675	1.00306e+06
557.479	9.29	0	0	0	0
558.174	9.3	863113	735398	766.954	5618.05
558.458	9.31	425698	222912	183276	341422
559.172	9.32	482893	334997	477.5	476654
559.177	9.32	1889.86	215182	0	203899
559.312	9.32	1.14004e+06	400300	1703.25	578787
559.44	9.32	0	0	0	0
559.473	9.32	1.75414e+06	508234	516106	1.20785e+06
559.614	9.33	266944	259024	0	208674
560.316	9.34	331512	811.755	0	0
560.381	9.34	725.524	772.372	742.42	666.338
560.476	9.34	644985	199608	190370	475947
561.111	9.35	223870	0	259819	0
561.328	9.36	1.03841e+06	333833	256.448	407879
561.383	9.36	3418.52	789.569	536.14	747.734
561.455	9.36	0	0	0	0
562.315	9.37	1.36122e+06	366096	282511	828202
562.332	9.37	288647	0	332.389	0
563.24	9.39	905.186	353992	952.466	413067
563.246	9.39	375.167	3299.07	0	0
563.318	9.39	375275	0	1062.78	222988
563.334	9.39	4619.77	2367.36	2593.16	3422.72
563.38	9.39	0	0	0	0
564.136	9.4	535494	521020	996653	242747
564.209	9.4	0	374.17	499.54	356496
564.331	9.41	8.75727e+06	2.34346e+06	1.61088e+06	4.55962e+06
564.383	9.41	0	0	0	315.224
564.403	9.41	0	391.824	0	0
565.208	9.42	991.233	1306.59	2047.18	15886
565.334	9.42	2.54604e+06	640626	446471	1.30228e+06
565.351	9.42	2.26536e+06	303110	365484	472182
565.407	9.42	4896.46	3702.82	2121.31	4372.15
566.158	9.44	328390	606339	741082	625652
566.203	9.44	1.29185e+06	1.64226e+06	449539	1.16785e+06
566.346	9.44	462541	273.815	275.814	264296
566.354	9.44	770612	0	0	0
566.552	9.44	0	0	0	0
567.172	9.45	815214	1.11001e+06	714683	1.02721e+06
567.206	9.45	345255	493865	6844.09	363729
567.35	9.46	294.488	656.952	0	294.229
567.536	9.46	0	0	0	0
568.175	9.47	212980	300330	7191.31	271962
568.209	9.47	5933.41	9108.92	5003.54	6773.05
568.362	9.47	307712	0	0	227333
568.539	9.48	0	0	0	0
569.188	9.49	2806.04	1.88205e+06	1617.46	711513
570.174	9.5	363.834	348.855	0	722.473
570.51	9.51	773.789	0	0	0
571.14	9.52	0	453504	553244	322956
571.289	9.52	267683	0	757.967	486328
572.292	9.54	0	0	0	0
572.435	9.54	48005.7	9024.15	6803.21	16573
573.151	9.55	1.71985e+06	840739	542987	999134
573.418	9.56	0	0	0	362.678
574.155	9.57	527491	264524	18439.1	294742
574.169	9.57	227335	243017	0	223313
574.187	9.57	11337.4	9634.15	8987.72	13598.4
574.422	9.57	0	449.835	323.831	378.913
574.451	9.57	0	0	0	0
574.497	9.57	0	0	0	0
575.26	9.59	0	0	0	0
575.434	9.59	10777.6	3342.06	2142.5	1013.59
575.454	9.59	0	0	0	0
575.471	9.59	420.706	0	0	0
576.203	9.6	133672	30536.1	25986.6	87485.3
576.438	9.61	597.96	0	0	0
577.374	9.62	594032	377717	306817	420375
577.424	9.62	4.26294e+06	1.17347e+06	995699	3.06762e+06
577.593	9.63	0	0	0	0
578.203	9.64	182440	328514	0	261843
578.378	9.64	202158	0	0	332.349
578.427	9.64	1.60893e+06	434501	367003	1.14219e+06
579.206	9.65	2694.2	4606.64	528.214	3128.95
579.209	9.65	1558.56	600146	301067	1305.92
579.381	9.66	0	0	0	0
579.43	9.66	280782	0	0	219232
580.019	9.67	229.979	0	0	185964
580.07	9.67	674.643	0	0	0
581.455	9.69	9.53048e+06	4.46464e+06	4.36233e+06	7.58881e+06
582.198	9.7	633397	1.25354e+06	313841	893348
582.458	9.71	3.61709e+06	1.68155e+06	1.65246e+06	2.86014e+06
583.109	9.72	1373.94	0	0	482.903
583.202	9.72	1627.35	378469	299.412	265653
583.461	9.72	667499	314732	314401	551469
584.381	9.74	530.255	0	0	0
586.048	9.77	489367	524068	468460	478138
586.415	9.77	307.456	0	0	0
586.451	9.77	0	0	0	0
586.461	9.77	1163.41	0	0	0
587.435	9.79	0	0	0	458.612
587.454	9.79	0	0	0	0
588.187	9.8	464.833	445.62	1020.42	407.81
588.188	9.8	9838.78	10317.3	19180.9	11902.5
588.43	9.81	0	0	282.207	0
588.898	9.81	0	0	110.115	0
589.191	9.82	931.152	2130.69	515.518	2449.73
589.518	9.83	277434	236883	206376	267464
590.396	9.84	3865.31	0	0	358.771
590.521	9.84	517.554	0	0	0
591.172	9.85	1705.61	13344.9	9846.61	17571.6
591.449	9.86	0	0	0	0
591.524	9.86	0	0	0	0
592.219	9.87	5750.83	7188.39	7301.55	7804.56
592.495	9.87	0	0	0	0
593.188	9.89	1.13601e+07	9.96144e+06	7.7956e+06	1.01072e+07
593.228	9.89	29956.2	32177.9	31247.5	33541.9
593.273	9.89	369933	0	797.86	423548
593.351	9.89	578770	4556.02	4509.2	9978.73
593.541	9.89	367.632	0	0	323.806
594.191	9.9	3.43824e+06	3.02173e+06	2.3701e+06	3.08965e+06
594.277	9.9	0	0	355.92	0
595.193	9.92	739479	640572	495681	668495
595.219	9.92	9.99782e+06	1.62594e+06	1.91176e+06	2.26114e+06
595.289	9.92	1.8498e+06	544048	8818.35	1.82529e+06
596.214	9.94	49305.8	61125.8	28221	54426.1
596.222	9.94	3.46663e+06	537195	630888	756875
596.292	9.94	517691	3105.88	3127.15	478881
596.393	9.94	1069.47	420.474	365.492	385.907
596.49	9.94	390953	490947	353573	902112
597.217	9.95	16270.6	20039.4	7365.57	17805.7
597.295	9.95	0	0	354.433	509.199
597.392	9.96	0	0	0	0
597.493	9.96	12963.2	3264.17	445.564	111281
600.042	10	274861	233006	4031.93	272734
600.467	10.01	0	0	0	0
600.536	10.01	0	312.172	273.058	362.743
601.139	10.02	488193	741063	0	0
601.442	10.02	433639	253334	196315	369339
601.47	10.02	0	0	294.832	0
602.445	10.04	2812.42	409.465	1561.8	1621.92
603.162	10.05	541355	65668.1	59810.9	63623.5
603.449	10.06	0	0	0	0
604.165	10.07	16549.5	17300.3	16055.4	15250.1
604.174	10.07	507479	512531	513099	772774
604.18	10.07	65293.8	99621.3	22233.1	190069
604.18	10.07	5548.36	34284	8860	38874.7
604.371	10.07	0	0	0	0
604.462	10.07	233863	234889	0	288977
605.187	10.09	28457.5	45042	12609.2	30743.9
605.354	10.09	0	0	0	0
605.406	10.09	25534.2	227276	1482.9	9829.38
605.406	10.09	196449	226064	112215	151181
605.464	10.09	388.501	0	0	0
606.191	10.1	5421.46	10157.6	389.902	5244.12
606.377	10.11	4922.27	430.658	1976.9	2983.11
606.409	10.11	2811.52	0	0	0
606.409	10.11	74567.9	85299.5	41528.9	57511.8
606.471	10.11	0	0	0	0
607.422	10.12	3.86125e+06	3.98005e+06	2.67322e+06	3.06194e+06
608.318	10.14	264108	531.114	280.028	0
608.425	10.14	1.4736e+06	1.47941e+06	983186	1.13204e+06
609.146	10.15	485710	2.11921e+06	1.55169e+06	1.11586e+06
609.428	10.16	286321	287126	185370	229350
610.15	10.17	4074.62	609340	442450	312170
610.238	10.17	37846.6	7627.65	11869.5	18870
611.198	10.19	728761	528653	415837	5096.15
611.254	10.19	3809.23	1047.86	686.861	351.884
611.408	10.19	173853	203144	0	0
612.209	10.2	5052.66	21596.3	15370.8	11424.1
612.253	10.2	268295	56767.3	46172	160352
613.54	10.23	508.027	0	0	0
614.5	10.24	0	0	0	0
615.363	10.26	21400.3	20258	16614.5	30700.1
616.405	10.27	5780.79	4113.74	5290.74	8356.64
616.461	10.27	0	0	0	0
616.516	10.28	13842.5	0	519.914	0
617.464	10.29	0	0	0	0
618.378	10.31	438.399	0	0	0
618.477	10.31	409681	384563	0	412234
619.421	10.32	1.38306e+06	1.5133e+06	1.11301e+06	1.24025e+06
619.48	10.32	0	0	0	300.062
620.424	10.34	528507	446964	427117	454702
620.456	10.34	0	0	0	0
620.487	10.34	0	0	0	0
621.437	10.36	3.79706e+06	4.36922e+06	3.13567e+06	3.34432e+06
622.44	10.37	1.43896e+06	1.65224e+06	1.166e+06	1.2423e+06
623.161	10.39	10449	565266	14515.7	713917
623.24	10.39	15512.9	8.21022e+06	8858.53	6.15447e+06
623.24	10.39	63838.3	679693	20172.8	1.1848e+06
623.24	10.39	1.15064e+07	8.97175e+06	26802.2	6.1163e+06
623.24	10.39	3.53273e+07	2.96712e+07	1.60738e+07	2.97888e+07
623.313	10.39	264.161	0	879.652	0
623.443	10.39	288304	331853	242951	252902
624.243	10.4	1.4098e+07	1.17617e+07	6.42464e+06	1.18612e+07
624.316	10.41	0	0	0	0
624.424	10.41	3204.26	4594.79	867.55	3638.26
625.246	10.42	3.15563e+06	2.65063e+06	1.38671e+06	2.6572e+06
625.251	10.42	5.68487e+06	4.87312e+06	1.56436e+06	4.23008e+06
625.328	10.42	419183	343824	0	415985
625.442	10.42	301401	204583	0	274338
626.259	10.44	2.1584e+06	1.64734e+06	579781	1.65209e+06
626.482	10.44	0	0	0	0
627.262	10.45	445749	391555	285.957	330144
627.299	10.45	10486.6	17404	6234.22	13524.3
627.485	10.46	0	0	0	0
628.471	10.47	0	350.715	0	0
629.315	10.49	0	345.81	0	735.703
630.302	10.51	0	1238.17	0	0
630.319	10.51	0	0	0	0
631.306	10.52	0	0	0	0
632.177	10.54	3463.74	1935.85	409.031	1608.34
632.318	10.54	964523	267649	334.708	519087
632.456	10.54	0	0	0	0
633.321	10.56	282083	1246.48	294.064	325.76
633.338	10.56	475621	1522.92	899.892	2131.27
634.334	10.57	0	0	0	0
634.482	10.57	835.932	1301.33	656.605	1084.45
635.04	10.58	228145	0	102.222	263310
635.291	10.59	1947.83	0	0	1180.73
636.424	10.61	201725	12622.9	4028.71	10844.6
637.306	10.62	1209.56	832.758	585.174	691.343
637.428	10.62	1903.26	3137.83	1084.71	364.068
638.309	10.64	0	0	0	1719.31
638.331	10.64	0	970.48	0	0
638.431	10.64	0	0	0	303.419
639.235	10.65	4.12014e+06	2.71261e+06	1.42871e+06	2.75727e+06
639.235	10.65	9.56428e+06	1.20698e+07	3.8734e+06	1.03712e+07
639.285	10.65	22424.3	6166.33	5064.86	11186
639.312	10.66	618.884	322.554	576.976	0
640.238	10.67	1.55832e+06	1.02235e+06	525327	1.05411e+06
640.238	10.67	3.7913e+06	4.75658e+06	24234.8	4.10694e+06
640.291	10.67	0	0	0	1359.05
640.362	10.67	3747.54	0	271.605	1006.48
641.209	10.69	351099	5352.01	2309.19	319175
641.224	10.69	599717	456008	298759	374472
641.241	10.69	314772	5.62678e+06	1.08916e+06	2.36145e+06
641.25	10.69	5.16314e+06	7.7541e+06	1.82468e+06	5.13995e+06
641.25	10.69	94877.3	3.51981e+06	1.29339e+06	2.60489e+06
642.227	10.7	200839	6793.85	5896.85	4126.17
642.254	10.7	812013	1.3115e+06	492217	976965
642.254	10.7	1.80089e+06	2.74544e+06	649713	1.7585e+06
642.378	10.71	526.398	0	0	0
642.45	10.71	1716.97	0	464.505	989.678
643.225	10.72	0	0	0	283802
643.257	10.72	379932	567258	0	372011
643.31	10.72	0	0	0	536.377
643.381	10.72	0	0	581.621	0
643.454	10.72	0	0	0	0
644.466	10.74	0	0	0	0
644.475	10.74	0	0	0	0
645.222	10.75	8283.31	17807.6	2385.99	2809.66
645.411	10.76	948093	418341	362093	842227
645.469	10.76	0	0	0	0
646.225	10.77	3099.61	4158.16	492.707	2573.44
646.372	10.77	0	0	0	0
646.414	10.77	372534	0	0	313681
646.482	10.77	0	0	0	0
649.231	10.82	590581	705329	797750	815865
649.372	10.82	354.087	6317.1	0	1349.03
649.442	10.82	1.49334e+06	1.0195e+06	1.04961e+06	1.37867e+06
650.403	10.84	0	2665.38	0	824.63
650.445	10.84	600671	393475	402473	532267
651.286	10.85	0	0	0	0
651.408	10.86	0	0	0	313.278
651.495	10.86	0	1257.54	1366.52	0
652.419	10.87	329.389	373.064	0	416.509
652.514	10.88	3526.25	9845.34	4266.08	8022.65
652.589	10.88	0	0	0	0
653.251	10.89	1.52941e+07	9.23238e+06	5.57537e+06	1.19158e+07
653.301	10.89	95278.4	74447.4	36968.9	81932.5
653.301	10.89	24939.3	22067.1	16192.3	30378.3
653.375	10.89	0	0	0	0
653.592	10.89	0	0	0	0
654.305	10.91	10609.9	12181.7	8440.93	14207.5
654.605	10.91	0	0	0	0
655.148	10.92	662.5	938.18	282.508	790.172
655.23	10.92	5.80546e+06	4.61957e+06	2.57357e+06	6.63957e+06
655.266	10.92	1.39766e+06	1.01091e+06	413569	1.18316e+06
655.366	10.92	159835	0	0	0
655.527	10.93	3239.74	515.33	1013.47	1178.77
655.608	10.93	0	0	0	0
656.233	10.94	2.28885e+06	1.78797e+06	19671.1	2.61995e+06
656.269	10.94	524233	387819	626.516	471423
656.284	10.94	6283.47	5376.96	4512.12	13147.3
656.885	10.95	0	0	0	0
657.241	10.95	5703.31	2817.93	4756.07	7960.46
657.259	10.95	3564.13	2577.98	292.541	1.37275e+06
657.451	10.96	0	0	0	0
657.451	10.96	9029.66	6102.17	4639.73	14237.1
657.451	10.96	101778	108452	86142.5	110178
657.505	10.96	0	0	307.386	0
658.249	10.97	977.781	473.278	769.824	534081
658.508	10.98	0	0	0	0
659.204	10.99	454854	284556	0	0
659.217	10.99	900054	816929	462944	797500
659.397	10.99	275268	171093	179441	246183
660.22	11	349692	315999	2152.33	303179
660.461	11.01	0	0	0	0
661.175	11.02	2.37711e+06	2.16345e+06	1.76225e+06	2.14883e+06
661.464	11.02	0	0	0	0
662.178	11.04	718775	651610	521818	668318
662.431	11.04	394.1	0	0	1106.56
663.233	11.05	121576	161349	2281.34	5554.71
663.276	11.05	555.626	0	0	0
664.419	11.07	1651.37	0	595.297	0
664.419	11.07	302310	181146	0	0
664.477	11.07	26425.8	10826	3580.56	4799.21
664.492	11.07	0	0	0	0
664.625	11.08	0	0	0	409.326
665.302	11.09	0	0	612.525	0
665.496	11.09	0	0	0	0
668.509	11.14	0	342.585	0	482.353
669.245	11.15	133729	3.16873e+06	89993.6	3.19681e+06
669.323	11.16	829.513	0	1317.66	0
669.451	11.16	1.92586e+06	1.86819e+06	1.23171e+06	1.17684e+06
669.451	11.16	79833.6	94742.4	47537.4	36951.2
669.451	11.16	164816	95413.6	114691	80718.7
669.451	11.16	110312	84580.8	81414.9	61916.9
670.249	11.17	58321	119571	39231.1	94822.2
670.454	11.17	0	0	0	0
670.454	11.17	84526.4	66430	59540.2	47601.8
670.454	11.17	108711	99847.6	84371.6	65228.8
670.482	11.17	27258.5	21840.1	17236.2	16111.6
671.225	11.19	672057	12265.3	258031	782183
671.268	11.19	0	0	389.301	680.999
671.334	11.19	2.07154e+06	1.70135e+06	784557	2.03671e+06
671.466	11.19	2.05516e+06	2.24397e+06	1.6451e+06	1.6015e+06
671.466	11.19	293448	363396	311393	206792
671.466	11.19	149751	149437	143979	104460
671.466	11.19	81579.5	79736.1	81818.7	61219.3
672.228	11.2	262001	6429.41	703.238	279349
672.264	11.2	12917.6	21705	8292.93	16708.6
672.271	11.2	862.121	0	0	0
672.337	11.21	854593	680409	309033	832319
672.469	11.21	1.60287e+06	1.74756e+06	1.25615e+06	1.18591e+06
672.47	11.21	92012.5	96773.6	94021.7	62695.9
672.497	11.21	12864.4	13225.9	17815.4	5867.71
673.24	11.22	1.18175e+06	1.21238e+06	449489	1.64454e+06
673.265	11.22	584.94	0	0	815.338
673.472	11.22	0	0	0	0
673.472	11.22	997098	856546	698947	578202
673.472	11.22	54932.2	49842.9	38955.7	28574.8
673.472	11.22	78234.2	68260.9	60973.3	42677.9
673.501	11.23	13506	18383.1	10652.3	7455.97
674.244	11.24	436012	1440.32	555.805	616886
674.268	11.24	0	0	0	0
674.477	11.24	4807.95	5178.57	3714.87	1093.07
675.359	11.26	0	0	0	0
676.363	11.27	0	0	0	0
677.375	11.29	0	567.913	0	0
678.379	11.31	0	0	0	0
680.62	11.34	0	0	0	0
681.296	11.35	378003	0	0	196905
681.318	11.35	2.92012e+06	3.76051e+06	2.63566e+06	3.75808e+06
681.451	11.36	1545.74	553.16	567.212	418.903
681.624	11.36	0	0	565.206	0
682.299	11.37	0	424.372	575.625	0
682.321	11.37	1.23232e+06	1.60797e+06	1.09911e+06	1.56754e+06
682.488	11.37	3422.19	4587.1	657.817	0
682.6	11.38	0	0	0	0
683.226	11.39	620711	1.82694e+06	1.85385e+06	934477
683.261	11.39	79651.8	67740.2	33509.6	96139
683.276	11.39	0	0	0	0
683.302	11.39	551.4	0	0	0
683.324	11.39	274659	368959	248706	356792
683.603	11.39	0	0	0	0
684.229	11.4	0	423118	469583	0
684.279	11.4	0	0	0	0
684.305	11.41	0	0	0	0
684.503	11.41	0	0	0	0
684.616	11.41	531.43	0	596.582	0
685.24	11.42	1.23265e+06	116455	50578.8	1.48937e+06
685.277	11.42	0	1205.11	0	904.373
685.482	11.42	33786.2	28208.9	22435	24443.2
685.619	11.43	0	0	0	0
686.28	11.44	0	415.349	0	0
686.477	11.44	0	664.38	336.28	0
687.461	11.46	521.034	1166.97	2165.36	959.167
688.492	11.47	0	0	0	414.055
688.565	11.48	0	0	0	0
689.496	11.49	575.089	446.939	978.964	0
690.498	11.51	0	981.805	0	0
690.581	11.51	0	0	0	0
691.227	11.52	2.17754e+06	322484	1.09458e+06	267031
691.435	11.52	0	0	0	0
691.435	11.52	196272	160145	120510	126280
691.435	11.52	11105.6	11426.9	8655.6	10081
691.435	11.52	125655	108553	80921.6	77987.8
691.455	11.52	0	0	0	0
692.438	11.54	0	0	0	0
692.438	11.54	10128.4	16404.5	7771.08	7891.99
692.438	11.54	3651.88	4067.24	2208.18	1340.97
692.459	11.54	0	0	0	0
693.45	11.56	0	0	0	0
693.45	11.56	0	0	131823	131234
693.45	11.56	209202	166873	142883	133386
693.45	11.56	68178.7	73812.2	67778.2	58496.6
693.45	11.56	529275	568137	283943	371161
693.45	11.56	59269.6	56689.9	54586.7	36418.3
693.45	11.56	223181	324887	265254	232670
694.454	11.57	0	0	0	0
694.454	11.57	252316	232576	177755	203535
694.454	11.57	114816	159320	127451	107308
694.454	11.57	19153.5	19185.8	10810.4	7899.7
694.474	11.57	0	702.081	619.885	0
695.165	11.59	239336	970.753	361.294	1830.64
695.276	11.59	642.728	0	0	0
695.465	11.59	87052.1	94501.4	88649.8	68404.4
695.465	11.59	115214	132573	131223	92875.3
695.465	11.59	0	0	0	0
695.465	11.59	367965	463822	356876	223820
695.465	11.59	2.50558e+06	2.43415e+06	1.86662e+06	1.73946e+06
695.465	11.59	480834	419087	351824	289504
696.197	11.6	29556.1	382391	234557	446107
696.469	11.61	370285	196246	154128	166997
696.469	11.61	105425	58540	56068.2	42794.5
696.469	11.61	154190	190196	156188	93339.4
696.469	11.61	0	0	0	0
696.469	11.61	605417	601110	450579	436613
696.542	11.61	368461	16863.5	14263.3	7164.53
697.291	11.62	0	425.518	0	0
697.477	11.62	138581	75096.4	68531.5	76623.7
697.477	11.62	516583	498062	367076	319283
697.477	11.62	0	0	0	0
697.477	11.62	142048	114908	92623.2	78519
698.475	11.64	121827	61388.8	59874.1	98697
698.477	11.64	271611	0	717.587	1018.48
698.485	11.64	305917	164673	92508.1	87490.3
698.485	11.64	32371.6	34830.8	14973.4	9504.21
698.485	11.64	0	0	0	0
698.485	11.64	179052	157245	123006	107919
698.593	11.64	6917.97	2839.33	1101.73	3709.94
699.381	11.66	0	0	0	0
699.48	11.66	526.62	2923.22	1230.42	0
699.497	11.66	112250	58817	31008.5	28219.1
699.497	11.66	3652.93	10326	12011.8	5254.84
699.497	11.66	124435	106970	75534	65121.1
699.497	11.66	0	0	0	0
699.596	11.66	1650.44	0	760.2	0
700.493	11.67	483648	301942	0	0
700.501	11.68	59003	50255.2	37595.4	32529.1
700.501	11.68	873.187	0	676.392	0
700.501	11.68	0	0	0	0
700.501	11.68	511076	309709	164886	158767
700.601	11.68	0	0	0	0
700.609	11.68	0	0	0	0
701.496	11.69	0	0	0	0
701.612	11.69	0	0	0	0
702.498	11.71	0	0	0	0
702.619	11.71	0	0	0	0
704.412	11.74	0	0	0	0
705.194	11.75	5.16763e+06	2.80728e+06	2.10547e+06	3.602e+06
705.47	11.76	0	268.256	0	0
706.197	11.77	1.94488e+06	1.05043e+06	776408	1.36248e+06
706.43	11.77	493.135	377.546	0	0
707.2	11.79	463473	245873	2905.78	330087
707.433	11.79	0	0	0	0
707.465	11.79	1681.16	4371.9	481.307	1794.86
708.469	11.81	7665.33	10054.9	7632.02	6385.49
708.49	11.81	492.214	0	434.959	0
709.238	11.82	126004	165823	16137.6	118444
709.481	11.82	7917.39	6490.43	6920.97	2953.69
710.365	11.84	0	353.159	0	0
710.448	11.84	141487	78486.5	58769.3	87118.3
710.484	11.84	4318.36	1549.02	1621.5	4399.09
710.63	11.84	0	0	0	0
711.214	11.85	1.49232e+07	1.49891e+07	6.75009e+06	1.05542e+07
711.461	11.86	5174.8	793.219	665.165	966.578
711.525	11.86	0	0	385.006	0
711.634	11.86	0	656.858	0	0
712.218	11.87	5.15834e+06	5.23242e+06	2.36642e+06	3.67806e+06
712.492	11.87	2.90898e+06	1.99793e+06	1.22435e+06	1.23096e+06
712.537	11.88	1.65402e+07	8.60298e+06	7.11616e+06	8.5683e+06
712.646	11.88	0	0	0	391.785
713.22	11.89	1.30189e+06	1.30687e+06	571588	931739
713.26	11.89	10261.1	1196.4	0	921.874
713.323	11.89	391.664	2355.34	0	1653.58
713.496	11.89	1.20464e+06	827098	504889	497864
713.54	11.89	7.18219e+06	3.65286e+06	3.05216e+06	3.66987e+06
713.649	11.89	0	0	0	0
714.264	11.9	32086.3	18787.2	8348.74	16371.8
714.326	11.91	0	577.602	0	858.157
714.508	11.91	1.53883e+07	1.42564e+07	8.54051e+06	7.93059e+06
714.544	11.91	0	0	709635	0
715.329	11.92	0	0	542.33	605.186
715.512	11.93	6.53649e+06	6.02253e+06	3.60425e+06	3.37776e+06
716.514	11.94	1.42868e+06	1.31029e+06	763743	724077
716.596	11.94	0	0	0	0
717.163	11.95	2.32057e+06	4.41861e+06	8417.2	6031.58
717.164	11.95	2.53615e+06	4.86602e+06	0	0
717.34	11.96	1.09286e+06	723435	351537	951730
717.43	11.96	361.557	187751	193888	202155
717.517	11.96	232945	207876	5225.52	5507.67
718.343	11.97	474818	304203	0	414369
718.474	11.97	0	0	0	0
718.614	11.98	0	0	0	357.328
719.203	11.99	1.33291e+06	1.66191e+06	1.04615e+06	672418
719.487	11.99	4330.29	3596.05	1841.32	1481.91
720.49	12.01	1005.95	3123.99	4001.58	1385.81
720.519	12.01	4943.64	3262.71	3577.33	2596.42
721.225	12.02	796579	488751	367937	624836
721.365	12.02	474.377	0	338.721	0
721.481	12.02	70177.1	71232	53152.5	42212.1
721.503	12.02	453306	640025	2163.9	277601
722.228	12.04	297481	30192.7	11240	227238
722.369	12.04	0	0	0	0
722.461	12.04	0	0	0	0
722.477	12.04	15404.5	15709.4	11635.6	15455
722.484	12.04	30008	24412.3	10878.7	12171.4
722.507	12.04	1311.23	2102.05	458.407	1743.94
723.231	12.05	11737.7	8028.47	3294.16	2587.67
723.376	12.06	0	0	0	0
723.497	12.06	13140.7	4533.14	2229.78	4204.58
723.497	12.06	608987	652.17	0	0
723.497	12.06	21253.9	15334.4	10156.6	8063.69
723.497	12.06	0	0	0	0
723.497	12.06	8730.39	8894.98	5804.13	2461.26
723.51	12.06	0	0	0	349.291
724.384	12.07	0	438.409	0	0
724.477	12.07	0	0	0	0
724.492	12.07	0	0	524.412	0
724.5	12.08	192814	82497.6	57533.2	63865.2
724.5	12.08	0	0	0	0
724.501	12.08	2614.61	4332.72	1089.73	1274.88
724.501	12.08	0	0	0	0
724.501	12.08	3490.51	4578.56	1781.19	1613.72
724.501	12.08	0	0	0	0
724.646	12.08	0	0	0	0
724.873	12.08	0	0	0	0
725.322	12.09	0	0	0	354.483
725.387	12.09	0	0	0	0
725.412	12.09	0	420.885	0	756.257
725.496	12.09	0	0	0	0
726.508	12.11	24016.3	17607.7	13567.6	13614.2
726.625	12.11	0	0	0	0
727.193	12.12	1829.86	1712.5	844.912	2507.06
727.23	12.12	1514.72	5216.47	1174.37	1773.17
727.23	12.12	1.55197e+06	423208	846158	569532
727.246	12.12	957303	527628	501990	950381
727.324	12.12	2.15806e+06	2.73767e+06	1.88887e+06	2.71089e+06
727.629	12.13	586.948	0	0	602.737
728.233	12.14	673553	734.734	372844	245061
728.327	12.14	915757	1.19239e+06	825007	1.17787e+06
728.412	12.14	0	0	0	0
728.414	12.14	0	0	0	0
728.46	12.14	27154.8	19890.2	20188.3	33906.1
728.487	12.14	30481	21075.3	27975.5	30370.4
728.524	12.14	224261	133327	52653	81851.8
728.641	12.14	0	659.588	0	0
729.162	12.15	304914	279467	255709	282472
729.236	12.15	0	0	273.706	259.249
729.33	12.16	212492	291318	185657	288774
729.527	12.16	114567	104888	41377	59644.3
729.644	12.16	0	405.017	0	0
730.43	12.17	0	0	0	0
730.454	12.17	14190.1	4376.3	2839.9	3105.5
731.355	12.19	0	445436	312614	407018
731.433	12.19	465.808	0	330.865	421.215
731.457	12.19	0	501.883	625.277	0
731.508	12.19	0	0	0	0
733.196	12.22	1.60677e+06	1.55829e+06	878659	1.26051e+06
733.498	12.22	0	0	0	0
734.2	12.24	525326	522237	308446	399192
734.477	12.24	503446	0	2151.13	0
734.507	12.24	0	0	0	0
735.204	12.25	932367	564920	438685	704210
735.305	12.26	0	0	0	1345.75
735.463	12.26	447.891	0	630.31	157802
735.48	12.26	163081	92469.6	80944.7	160922
736.208	12.27	350972	859.205	0	267251
736.492	12.27	5.96187e+06	2.72529e+06	1.87138e+06	65264.5
737.232	12.29	91627	99679.1	34467.7	182176
737.388	12.29	0	0	0	0
737.478	12.29	342279	222193	225944	291984
737.496	12.29	309301	1.19113e+06	813552	893049
738.391	12.31	0	0	0	0
738.508	12.31	17841864	1.10561e+07	9.28556e+06	8.17024e+06
738.508	12.31	7.76967e+06	2.64518e+06	2.41357e+06	2.90449e+06
738.662	12.31	0	0	0	0
739.453	12.32	1.33195e+06	307491	194391	293291
739.665	12.33	0	0	0	713.023
740.485	12.34	811525	313451	255132	280259
740.514	12.34	0	0	0	0
740.514	12.34	1.68477e+06	960267	871863	735622
740.533	12.34	0	0	315.278	0
741.471	12.36	0	0	0	0
741.522	12.36	351112	0	0	0
741.527	12.36	55391.8	168148	140253	307179
742.503	12.38	307348	139741	114380	99336.6
742.535	12.38	17157.9	53193	43215.5	10046
742.548	12.38	2.08685e+06	1.11894e+06	858594	995540
743.487	12.39	3.43109e+06	2.23781e+06	1.11915e+06	1.49142e+06
743.507	12.39	95669.6	79889.9	67228.1	54599.2
743.543	12.39	2.0977e+06	1.56785e+06	886289	1.14101e+06
743.551	12.39	907350	0	378043	437342
744.266	12.4	3028.23	10439.9	228.876	2487.97
744.49	12.41	1.48258e+06	936926	484203	604173
744.49	12.41	1627.68	1855.83	0	1406.8
744.546	12.41	702619	422914	295867	373541
745.502	12.43	196111	149597	106679	92419.9
745.502	12.43	6563.22	5187.04	3975.54	4633.7
745.502	12.43	0	0	0	0
745.503	12.42	9.59011e+06	7.15304e+06	4.43473e+06	4.35728e+06
745.503	12.43	11952.7	7260.58	5263.94	4749.06
745.503	12.43	5520.35	4241.9	2423.75	1127.23
745.503	12.43	3.67129e+06	2.97552e+06	2.23573e+06	2.44148e+06
745.503	12.43	0	0	2228.51	1657.4
745.503	12.43	212818	96048.1	36650.3	55462.7
745.503	12.43	14988.7	12755.1	2879.39	10807
746.222	12.44	571077	753154	1.0121e+06	522379
746.462	12.44	910469	417803	196589	345.468
746.506	12.44	4.09013e+06	3.03212e+06	1.87765e+06	1.79492e+06
747.465	12.46	360374	0	0	0
747.509	12.46	768525	572282	354683	327774
748.514	12.48	1.81908e+06	24502.6	820956	1.02744e+06
748.585	12.48	0	0	0	0
749.517	12.49	715967	404435	334376	415964
750.506	12.51	0	0	0	0
750.586	12.51	0	0	0	0
751.23	12.52	0	0	0	0
751.404	12.52	0	0	0	0
752.602	12.54	0	0	0	0
753.394	12.56	3620.74	0	0	2533.91
753.491	12.56	1541.2	0	0	0
755.204	12.59	464.034	418559	449454	0
755.24	12.59	1.13605e+06	485050	343193	420444
755.506	12.59	463.209	0	0	0
755.508	12.59	0	0	0	0
755.56	12.59	0	0	0	0
755.56	12.59	0	0	0	0
755.56	12.59	0	1079.65	0	312.832
755.56	12.59	0	0	0	0
756.518	12.61	29593.8	26300	15476.2	17959.6
756.526	12.61	0	0	0	0
757.486	12.62	0	0	0	400.03
757.503	12.63	0	671.861	0	0
758.542	12.64	2.28854e+07	1.24477e+07	1.0475e+07	1.23993e+07
759.139	12.65	0	0	0	0
759.546	12.66	1.02926e+07	5.62786e+06	4.64191e+06	5.54852e+06
760.477	12.67	564117	0	1.19236e+06	463.984
760.585	12.68	0	0	0	0
761.437	12.69	0	0	1105.34	612.015
761.48	12.69	218784	1201.82	0	507.141
761.498	12.69	0	0	0	0
762.482	12.71	4706.17	4120.02	0	2059.42
762.5	12.71	1770.4	313.939	0	0
762.507	12.71	58537.4	13932.3	6550.28	4540.79
763.453	12.72	698.101	0	817.673	517.519
763.453	12.72	0	0	362772	332403
763.453	12.72	0	0	0	0
764.126	12.74	440485	440910	272715	371570
764.484	12.74	3798.23	1217.6	782.158	670.086
764.524	12.74	350202	2185.27	749.097	400.904
765.215	12.75	2784.81	0	478.12	447.213
765.49	12.76	14174.8	8048.59	1996.28	3691.33
765.527	12.76	18473.3	13382.7	7578.68	15645.6
766.503	12.78	227645	173257	93187.2	79149
766.539	12.78	103586	62617.8	41977.9	51831.3
766.581	12.78	0	0	0	0
767.26	12.79	0	0	0	0
767.486	12.79	0	0	0	555.769
767.507	12.79	205295	180387	125843	119200
767.531	12.79	68579.4	29396.1	14542	22067.2
767.543	12.79	133594	85303.9	68145.5	102300
768.489	12.81	0	406.278	0	0
768.555	12.81	0	0	0	0
768.596	12.81	5972.69	5618.28	1570.76	3907.4
769.22	12.82	0	397822	285948	323947
769.484	12.82	743.544	0	0	0
769.502	12.83	540724	344457	1000.87	317910
770.461	12.84	1.11907e+06	368761	0	0
770.505	12.84	110874	30754.6	28796	57859.7
771.219	12.85	3442.24	11607.1	756.196	4953.49
771.235	12.85	617573	1.04925e+06	1.1182e+06	1.37086e+06
771.513	12.86	43606.6	12347.8	7948.76	20545.2
772.239	12.87	230898	376873	399072	495771
773.18	12.89	251835	7561.54	5290.75	12201.1
773.534	12.89	23216.6	6697.6	1499.59	2298.66
774.48	12.91	20454.2	6026.21	3355.93	4306.79
774.601	12.91	0	0	0	0
775.605	12.93	0	0	0	0
776.617	12.94	0	0	0	0
778.617	12.98	41393.1	24244.9	16398.6	11539.2
779.621	12.99	2180.67	7068.94	1197.92	1487.06
780.48	13.01	274655	213112	0	0
780.633	13.01	0	563.272	0	485.453
781.203	13.02	1.30004e+06	1.26862e+06	1.34925e+06	1.49163e+06
781.31	13.02	0	0	522.263	0
781.483	13.02	515.105	0	402.971	0
782.207	13.04	341105	333668	342055	380360
782.495	13.04	1.34771e+06	1.37135e+06	911941	832059
783.499	13.06	574523	592802	401306	372183
784.476	13.07	565528	0	0	0
786.482	13.11	13477	5306.07	1938.29	3318.63
788.545	13.14	1.23385e+06	527434	2772.03	385205
789.352	13.16	0	0	0	0
789.549	13.16	539873	32799.1	9567.4	12762.3
791.201	13.19	1830.31	1661.52	256.425	1195.86
791.368	13.19	0	0	0	0
792.444	13.21	210481	0	0	0
792.544	13.21	0	601692	0	0
792.633	13.21	762.89	2828.99	434.74	0
792.86	13.21	0	0	0	0
793.217	13.22	0	0	0	245752
793.514	13.23	0	0	0	0
794.613	13.24	0	0	0	0
795.273	13.25	0	0	0	0
795.616	13.26	0	516.771	0	0
796.628	13.28	0	0	0	0
797.542	13.29	0	1035.7	0	0
798.602	13.31	800.345	0	0	558.029
799.558	13.33	227338	233989	0	0
799.605	13.33	0	0	0	0
800.545	13.34	8.44035e+06	4.60663e+06	3.37175e+06	4.04047e+06
801.548	13.36	3.68335e+06	2.03518e+06	1.61986e+06	1.85091e+06
802.561	13.38	3.44338e+07	2.418e+07	2.11696e+07	1.84366e+07
802.569	13.38	722531	355661	276281	331165
803.564	13.39	1.49294e+07	1.08818e+07	9.81342e+06	8.5335e+06
803.572	13.39	333358	337.878	0	0
804.48	13.41	576888	295547	217529	337.201
804.567	13.41	2.84725e+06	2.19644e+06	1.82805e+06	1.6397e+06
805.483	13.42	255516	1767.75	998.184	0
805.487	13.42	0	0	0	0
805.575	13.43	476240	334922	403944	359911
806.649	13.44	178783	117987	103286	77237.3
808.507	13.48	0	0	0	0
809.498	13.49	323285	232055	3467.44	172830
811.474	13.52	0	0	0	0
811.538	13.53	6224.73	850.292	0	607.659
811.676	13.53	0	0	0	0
812.618	13.54	0	1004.43	0	0
812.68	13.54	0	0	0	363.578
813.49	13.56	613463	499954	339122	309258
814.493	13.57	266253	0	0	0
814.516	13.58	255274	204715	130895	118301
815.499	13.59	313350	589499	213403	272528
816.502	13.61	395.72	259871	0	0
816.566	13.61	0	0	0	0
816.576	13.61	670459	379926	479346	19547.9
817.515	13.62	679.555	304598	0	0
818.49	13.64	0	0	268.68	0
818.518	13.64	0	0	0	0
819.287	13.65	674226	228143	439.403	357160
819.503	13.66	0	0	0	0
819.526	13.66	7.1001e+06	5.73286e+06	3.45659e+06	3.74131e+06
820.29	13.67	317253	0	0	0
820.507	13.68	0	0	0	0
820.53	13.68	3.54302e+06	2.83615e+06	1.71359e+06	1.8579e+06
821.51	13.69	0	0	0	0
821.537	13.69	774501	2.26679e+06	1.06595e+06	848890
822.529	13.71	1.07509e+06	832012	280368	515893
823.558	13.73	1.27464e+06	1.18596e+06	754904	475456
824.545	13.74	1.42294e+07	5.66794e+06	5.36563e+06	7.00606e+06
825.548	13.76	6.8451e+06	2.85526e+06	2.67048e+06	3.28879e+06
826.53	13.78	3.46527e+06	2.04881e+06	1.79772e+06	2.02399e+06
826.56	13.78	3.2791e+07	1.74106e+07	1.95762e+07	1.8604e+07
826.633	13.78	6.81818e+06	2.18215e+06	1.49005e+06	1.29731e+06
827.533	13.79	1.55569e+06	940818	821300	898042
827.564	13.79	1.6205e+07	8.43683e+06	9.1724e+06	8.65888e+06
827.637	13.79	110582	44359.9	23513.6	19829.4
828.537	13.81	406852	0	221011	0
828.574	13.81	8.24419e+06	3.83915e+06	3.19359e+06	3.06583e+06
829.296	13.82	100.579	498106	463929	365643
829.579	13.83	3.51478e+06	1.68307e+06	1.52511e+06	1.29278e+06
829.579	13.83	0	0	0	0
830.582	13.84	501437	278911	256277	211139
830.591	13.84	5.71677e+06	2.67599e+06	1.92237e+06	1.64368e+06
831.503	13.86	1.42026e+06	1.27931e+06	623783	757954
831.595	13.86	2.74314e+06	1.31127e+06	921602	781972
831.671	13.86	212390	0	0	0
832.506	13.88	619726	578736	0	334509
832.599	13.88	572540	283626	0	0
832.675	13.88	0	0	0	0
833.41	13.89	0	0	0	0
833.518	13.89	6.06171e+06	5.76385e+06	2.63446e+06	2.84339e+06
834.522	13.91	2.785e+06	2.713e+06	1199712	1.31761e+06
835.525	13.93	664656	609593	272992	282079
836.525	13.94	72031	63597.5	31667.8	22526.6
836.532	13.94	0	0	0	0
837.236	13.95	236905	490782	318.968	407842
837.511	13.96	0	0	0	0
837.625	13.96	0	0	0	0
838.485	13.97	0	0	0	0
838.628	13.98	0	0	0	0
839.498	13.99	220360	241472	0	0
840.501	14.01	0	0	0	0
840.576	14.01	7013.73	3488.4	2032.8	6151.56
841.487	14.02	0	0	0	0
841.514	14.03	0	0	0	0
841.656	14.03	528198	303893	244592	366021
842.517	14.04	0	0	0	0
842.555	14.04	0	0	0	0
842.659	14.04	281060	0	0	200504
843.502	14.06	0	0	0	0
843.559	14.06	0	0	0	0
845.427	14.09	0	0	0	382.723
845.518	14.09	0	381.126	0	0
846.521	14.11	0	0	0	0
847.533	14.13	7721.62	9084.13	2937.54	4724.59
848.537	14.14	395.544	628.142	0	0
849.54	14.16	0	0	0	0
852.561	14.21	0	0	278.877	0
852.576	14.21	955509	355204	13717	307765
853.487	14.22	0	0	0	0
853.579	14.23	473158	8898.81	7087.28	12961.3
853.656	14.23	225848	0	0	207340
854.49	14.24	0	0	0	0
854.591	14.24	1.65251e+06	741326	478129	501084
854.659	14.24	0	0	0	0
855.502	14.26	355.11	338.773	0	0
855.595	14.26	815744	364552	0	388.759
855.671	14.26	829642	574760	489144	709664
856.505	14.28	0	0	0	308.005
856.675	14.28	466776	321994	277828	406022
857.518	14.29	345870	300515	0	0
858.521	14.31	0	0	0	0
858.587	14.31	8403.75	10062.2	4824.92	12373
859.528	14.33	0	0	0	0
860.532	14.34	0	0	0	0
861.544	14.36	0	0	0	0
862.553	14.38	0	0	0	0
863.556	14.39	0	0	0	0
865.292	14.42	0	0	0	0
868.532	14.48	0	428716	2018.13	3155.84
869.535	14.49	471.385	0	0	0
870.548	14.51	2.5354e+06	2.28018e+06	2.09459e+06	1.84495e+06
871.552	14.53	1.28303e+06	1.10357e+06	967031	874730
873.532	14.56	0	0	0	0
874.588	14.58	0	0	0	0
876.561	14.61	0	0	0	0
877.564	14.63	169845	44753.8	35494	149189
877.63	14.63	178833	0	0	0
883.519	14.73	0	0	0	0
883.534	14.73	0	0	0	0
883.652	14.73	0	0	0	0
883.677	14.73	454259	200324	193951	371733
884.537	14.74	0	0	0	0
884.68	14.74	277729	0	0	213984
885.549	14.76	0	0	0	0
886.654	14.78	0	578.99	557.508	0
887.514	14.79	317354	271500	0	0
888.678	14.81	0	0	0	0
890.514	14.84	1130.67	0	0	0
892.532	14.88	1.03981e+06	622789	577285	768064
894.517	14.91	383279	274950	257723	269456
894.548	14.91	2.81493e+06	1.81769e+06	2.01846e+06	1.88832e+06
896.563	14.94	765895	377023	297.67	301486
898.545	14.98	0	0	0	0
900.561	15.01	0	0	0	0
901.506	15.03	469556	460031	215474	295.97
905.564	15.09	0	0	0	0
915.605	15.26	0	0	0	0
920.595	15.34	0	421926	0	409576
921.598	15.36	313738	217662	0	0
923.489	15.39	0	0	277.849	0
929.563	15.49	0	0	0	0
935.573	15.59	0	0	0	0
947.61	15.79	0	0	0	0
950.649	15.84	0	334.741	0	0
952.737	15.88	6907.15	1142.94	764.5	0
953.564	15.89	23058.5	0	0	8059.51
959.595	15.99	568525	558419	239976	243539
961.61	16.03	591371	525765	216763	0
963.617	16.06	0	0	0	0
971.61	16.19	0	0	0	0
974.722	16.25	0	0	0	0
975.545	16.26	9437.67	0	0	3877.84
976.737	16.28	0	331.374	0	0
980.813	16.35	0	0	0	0
981.579	16.36	4.03115e+06	2.76549e+06	1.65785e+06	1.85031e+06
982.755	16.38	0	0	0	0
983.594	16.39	1.0588e+06	763511	495604	319746
985.61	16.43	576437	402712	266301	194389
990.592	16.51	0	0	0	0
995.61	16.59	0	0	0	0
996.808	16.61	509190	268621	0	252987
998.722	16.65	0	0	0	0
	16.44	334260	217256	0	0

## Sheet: GFL
m/z	Retention time	GFL-A	GFL-B	GFL-C	GFL-D
105.02	1.09	2545.13	3.39074e+06	7.42735e+06	3.1971e+06
111.009	1.14	4346.26	4618.55	4308.09	865453
111.009	1.36	1.48881e+06	9283.66	8728.1	8444.56
113.025	1.02	5.54662e+06	988157	1.89579e+06	1.31954e+06
115.004	1.12	98395.8	2.7481e+06	3.23124e+06	3.02147e+06
115.004	1.58	2.43481e+07	22994038	4.45273e+07	2.74863e+07
115.004	1.35	2.04752e+07	1.97361e+07	4.00297e+07	2.179e+07
116.007	1.36	2856.31	2744.43	2713.7	790771
116.051	2.33	699652	1.41011e+06	1.01718e+06	1.54242e+06
118.051	1.01	110.566	396141	532704	376.059
119.051	4.88	4.89949e+06	4.09213e+06	3.19658e+06	4.824e+06
123.366	5.38	0	150098	0	199447
125.097	7.1	362161	964.023	1600.86	472.066
128.036	1.18	1.43325e+06	1.52198e+06	1.99724e+06	14393.3
130.088	1.21	414265	888307	772543	759267
131.083	0.97	1.49521e+06	993723	398098	0
132.03	1.02	1.03833e+06	1.01929e+06	1.66853e+06	1.13232e+06
133.015	1.21	6.30947e+07	4.96225e+07	4.87267e+07	5.47531e+07
134.018	1.13	97.6642	1.7399e+06	1.80108e+06	1.56902e+06
134.037	5.38	1.4881e+06	1.4507e+06	1.18475e+06	1.75397e+06
134.038	4.99	422227	1412.42	991.47	0
135.03	1.07	276687	2.76477e+06	4.14128e+06	3.5035e+06
137.025	4	1.2504e+06	46979.5	47821	45275
142.051	1.2	3254.38	3066.34	600253	3802.13
142.067	2.33	389575	420159	297054	458978
143.035	1.03	5461.44	638356	1.17401e+06	887705
144.079	5.38	4836.76	4570.32	4299.88	176813
145.062	1.01	2.96739e+06	4.14831e+06	6.42361e+06	2.89115e+06
146.046	1.03	3206.48	1.51481e+06	1.57288e+06	1.40603e+06
147.041	1.01	3.249e+06	3.00394e+06	4.60063e+06	0
149.009	1.08	2991.11	3267.23	317611	2883.64
152.072	1.18	3.23169e+06	1.43891e+06	1.50553e+06	2.75324e+06
154.062	0.99	2.08175e+06	1.55923e+06	1.09825e+06	630881
161.046	2.48	1.10971e+06	895802	78237.1	1.1687e+06
161.046	1.53	482380	189410	210958	236417
163.04	4.88	5.37927e+06	4.24222e+06	3.45746e+06	5.34204e+06
164.044	4.88	287340	613.652	340.875	381219
164.072	1.6	0	307023	0	381781
165.041	1.06	3.01373e+06	1.91159e+06	35729.6	2.5623e+06
173.105	0.97	6.23685e+06	4.13941e+06	1.94881e+06	2.77156e+06
173.119	7.33	649063	9397.66	9268.44	7811.02
174.108	0.97	245423	0	0	0
176.936	1.21	1.90862e+06	2.56134e+06	1.5382e+06	1.56939e+06
178.051	1.69	1.17375e+06	356727	2962.76	5962.17
178.051	3.07	367170	2241.62	1635.59	2544.71
179.056	1.04	4443.06	9.76539e+06	1.63451e+07	1.27689e+07
180.067	1.5	930348	1.14494e+06	821680	1.27767e+06
186.291	5.38	0	205311	139.462	257615
187.098	7.1	2.93372e+06	693728	747986	898807
189.067	1.7	731246	518013	0	660630
191.02	1.14	2.54826e+06	8.53287e+06	9.24829e+06	1.87622e+07
191.056	5.38	480334	488195	453465	566533
191.056	4.87	1.00445e+06	41195.7	27337	37416.5
192.023	1.13	1.23939e+06	807.557	940.667	790385
193.051	6.53	709106	513775	29015.9	41580.9
193.051	5.38	5.21244e+06	4.99657e+06	4.42541e+06	5.85516e+06
194.054	5.38	356832	333797	314775	391348
194.947	1.22	3.91154e+06	5.03942e+06	3.28901e+06	3.29701e+06
195.051	1.04	3528.33	3.60982e+06	4.64857e+06	3.67564e+06
196.062	1.69	1.16492e+06	31905.2	14855.2	26391.3
203.083	2.33	4.89328e+06	9.15238e+06	6.51056e+06	9.53826e+06
204.086	2.33	459414	963899	679052	1.02712e+06
206.083	4.12	4.25938e+06	2.68438e+06	1.76581e+06	3.03024e+06
206.083	3.82	2.53014e+06	1.52257e+06	1.11117e+06	1.69608e+06
209.067	1.08	8.94276e+06	8.821e+06	1.21766e+07	1.04811e+07
209.08	7.1	1.05709e+06	266561	282011	346566
215.033	1.06	4.20722e+06	5.75556e+06	8.88417e+06	7.63817e+06
216.036	1.06	91.1849	233474	356764	296719
217.03	1.06	1.06341e+06	1.46026e+06	2.39642e+06	1.95297e+06
219.288	5.38	290809	260874	0	466738
220.245	5.38	257614	232072	0	371306
222.05	0.97	236562	0	0	0
224.048	5.56	8.83486e+06	8.79979e+06	8.80561e+06	5.12718e+06
225.051	5.54	981258	619541	42559.2	63652.3
225.062	1.02	2.6775e+06	3.91456e+06	6.9615e+06	5425.12
231.015	1.37	12937.6	12245.6	1.48608e+06	10848.3
236.023	1.46	1108.01	1277	78988.7	624.336
236.023	1.15	200.311	268.199	325996	624.583
241.092	0.96	1.55578e+06	1.09409e+06	485403	939177
242.176	8.9	911531	802992	786603	783808
245.043	1.13	1677.97	2.13698e+06	1.78843e+06	1.4606e+06
245.093	5.98	306516	529.282	164.836	493.111
247.109	4.62	0	0	0	326143
248.117	4.64	1.89269e+06	1.46065e+06	1.50359e+06	2.64383e+06
250.109	1.57	651457	42748	43623.5	46147.4
252.043	5.53	0	674566	1.44903e+06	0
257.066	0.96	390591	231481	159832	179788
259.023	1.19	1824.64	2.1596e+06	2.33691e+06	2.27958e+06
261.008	2.28	5.29763e+06	1.17889e+06	838837	1.81178e+06
261.008	2.53	7.57257e+06	1.50496e+06	824675	2.34814e+06
263.14	4.64	3.75536e+07	3.05796e+07	3.11607e+07	5.12843e+07
264.143	4.64	5.66818e+06	4.48295e+06	4.57583e+06	7.81443e+06
265.146	4.62	882.305	1320.2	1560.04	357138
267.072	1.11	188.8	247.503	317312	419394
270.114	3.12	390183	468.699	0	0
271.07	2.33	483315	877807	674991	916037
274.083	1.72	351655	0	804.553	0
275.022	1.12	1769.25	3.94544e+06	4.54262e+06	2.7562e+06
276.11	8.44	7.53001e+06	9.10719e+06	4.01442e+06	8.2188e+06
276.11	7.76	4.68428e+06	4.11682e+06	4.12372e+06	4.705e+06
277.033	1.03	1006.13	3.5121e+06	4.78985e+06	3.36018e+06
277.114	8.26	1.1436e+06	1.0103e+06	1.45131e+06	1.04473e+06
277.218	10.92	1.06374e+07	2.36104e+06	5.34127e+06	5.95274e+06
279.164	9.75	1.47049e+06	1.39004e+06	1.35944e+06	1.33224e+06
279.233	11.05	2.18878e+07	4.03473e+06	8.17823e+06	1.14528e+07
281.249	11.21	1.27965e+06	5041.29	568907	650613
282.114	5.55	3.95866e+06	4.02721e+06	4.14326e+06	4.27106e+06
282.114	8.22	2.35632e+07	5.23429e+06	7.02158e+06	1.12538e+07
283.117	8.22	4.2863e+06	925208	1.26137e+06	2.06913e+06
283.265	11.45	5.1054e+06	4.86149e+06	4.84275e+06	5.30028e+06
285.083	1.09	0	394146	997603	416531
286.109	2.35	314826	4262.94	6060.55	5948.09
286.12	5	8.60553e+06	1.62555e+06	2.2384e+06	4.22401e+06
287.123	5	1.3884e+06	736.679	333864	662493
291.135	6.92	216192	1892.93	978.586	4647.94
293.069	1.09	0	83.5256	251679	0
293.176	9.53	234118	303079	228673	733.313
293.179	9.95	949913	907975	831876	888012
296.093	5.5	1890.76	465314	772.981	2025.76
297.137	4.07	495186	307451	1416.88	345186
297.153	10.24	1.16468e+07	1.12026e+07	1.10163e+07	1.09541e+07
298.109	7.64	298750	778.993	443.889	221.806
298.114	1.02	0	438289	686971	0
298.145	2.55	3.97262e+06	1.14925e+06	641363	1.25388e+06
299.114	2.64	1.04963e+06	685176	593435	832204
303.054	7.28	592711	3703.21	404264	600505
306.171	5.81	293861	0	0	283.295
307.085	6.22	444610	26650.4	20515	13803.1
307.264	11.35	1.12798e+06	0	260020	337718
308.057	5.1	352962	347542	359190	433649
308.114	2.05	303461	54735.5	78641.3	52621.9
309.062	6.53	494121	369055	23817.2	37379.3
309.087	0.98	180667	0	292439	210.741
309.174	9.41	934149	885727	858761	863934
310.109	7.09	1.19458e+06	664359	180493	651083
310.109	5.55	3.02774e+07	2.92828e+07	3.03177e+07	3.08516e+07
311.112	5.54	2.50315e+06	13750.9	3.49308e+06	3.79591e+06
311.117	5.21	669996	684911	610058	693269
311.169	10.49	3.84553e+07	34185334	3.65223e+07	3.53988e+07
311.223	9.51	927658	13526.1	11278.9	11200.4
312.124	8.1	2.44832e+07	7.49946e+06	8.57161e+06	16780088
312.161	5.55	328805	7555.51	5799.75	9784.49
312.161	4.08	3.05947e+07	2.14157e+07	1.50831e+07	2.09487e+07
313.093	2.03	42249.7	27595.7	44954.1	386786
313.128	8.1	4.75068e+06	1.395e+06	1.64221e+06	3.25504e+06
313.164	4.08	6.18269e+06	4.35115e+06	2.91356e+06	4.23364e+06
314.13	8.1	386622	14799.5	17651.3	254974
314.14	5.1	320819	731816	929394	890783
314.153	4.04	748225	315479	159.571	0
315.093	1.06	192.401	0	224233	86.0621
315.109	2.01	6.56064e+06	3.04255e+06	2.8431e+06	3.9396e+06
316.112	2.01	926067	385840	347843	1933.05
319.083	7.04	960270	1164.06	455244	2143.39
321.064	1.13	218.717	431258	543470	444969
321.109	5.71	336506	459887	521197	730801
322.097	4.99	260198	39828.1	37061.9	40691.2
322.108	6.66	262316	154321	144833	128037
323.041	2.33	40903.8	524213	368000	517378
323.079	1.08	304700	1039.87	278655	1500.57
323.19	9.62	28080.3	28775.5	24512.1	196276
323.22	11.11	1.06648e+06	948286	1.01836e+06	1.04492e+06
325.053	0.95	211039	148665	0	0
325.125	1.01	676356	1.11348e+06	2.1409e+06	879320
325.132	5.55	2.47234e+07	2.40085e+07	2.53211e+07	2.57041e+07
325.184	10.35	2.11083e+06	51116	1.74572e+06	1.83027e+06
325.184	10.71	1.94785e+07	1.5311e+07	1.81016e+07	1.67223e+07
326.139	5.51	2.49495e+07	2.15053e+07	272301	534975
326.14	4.72	584479	1703.7	986.983	826.181
326.14	5.86	1.9195e+06	1.82907e+06	2.35275e+06	1.81297e+06
327.105	1.01	0	351745	662668	0
327.111	7.94	694175	5040.62	2070.55	5944.29
327.143	5.21	519.027	0	294.018	575477
327.143	5.5	4.02044e+06	3.35053e+06	48553.1	3.7838e+06
327.218	8.52	339356	417675	441104	554672
328.119	8.22	218581	5731.19	3333.64	8661.48
328.119	7.09	3.3258e+06	1.57531e+06	838055	1.62768e+06
328.155	4.06	1.26214e+06	1.06119e+06	956145	1.05651e+06
328.156	2.76	1.81388e+06	1.39328e+06	1.20612e+06	1.26774e+06
329.088	2.77	1.55481e+06	1.03405e+06	724737	1.03726e+06
329.122	7.09	598145	271909	216.041	275049
329.233	8.78	904314	1.15948e+06	792556	1.12343e+06
332.126	4.99	612591	22742.9	13317.2	302616
333.059	1.18	0	1.7159e+06	1.77585e+06	92.6217
333.059	0.98	94.7475	1.39792e+06	1.45856e+06	0
333.135	9.54	380305	390347	383939	388456
335.077	6.41	558.195	359.39	0	275596
335.296	11.64	2.11652e+06	239838	679636	682694
337.093	4.88	1.1221e+08	9.51841e+07	7.41442e+07	1.11055e+08
337.093	5.91	7.86744e+06	3.28292e+06	6.24109e+06	2.82215e+06
337.311	11.78	178477	339.442	455.116	623.545
338.096	4.88	1.9816e+07	1.66459e+07	1.27515e+07	1.94547e+07
339.098	4.87	2.69747e+06	2.10569e+06	1.67048e+06	3.42488e+06
339.2	10.93	9.18596e+06	7.09788e+06	7.49633e+06	7.22729e+06
340.104	2.71	449808	905.189	280038	368998
340.119	7.02	557607	28625.9	45890.1	40844
340.156	5.55	1.04207e+08	1.0033e+08	1.03432e+08	1.04908e+08
341.109	2.39	160989	179699	55777.5	166426
341.109	2.62	93153.8	112374	35566.7	104669
341.109	1.79	124821170	1.55318e+08	128447	1.54176e+08
341.109	1.45	794.26	3932.16	477041	5832.31
341.109	1.06	9.13148e+07	130767982	1.20069e+08	1.31046e+08
341.908	1.51	99213.3	77173.6	78157.9	2.06333e+06
342.113	1.06	1.17364e+07	1.66206e+07	1.52635e+07	1.69566e+07
342.135	7.99	1.31617e+07	2.62215e+06	2.83832e+06	6.36674e+06
342.162	5.5	0	737672	1.97534e+06	769980
343.114	1.06	0	2.65198e+06	2.34446e+06	2.66954e+06
343.138	8	2.55594e+06	483511	535140	929051
345.065	7.19	4827.38	405322	448589	4868.68
345.119	2.03	295042	46594.3	58314.4	40149.2
345.119	2.64	2.58394e+06	1.69986e+06	1.51175e+06	2.05549e+06
345.205	10.92	2.11541e+06	635903	1.40892e+06	1.52401e+06
346.123	2.64	359282	2677.41	2278.96	284880
347.22	11.05	3.71544e+06	1.04424e+06	2.03179e+06	2.6657e+06
348.088	10.06	312346	5237.39	5892.79	4869.29
349.093	7.01	845819	1.03722e+06	828921	1.57017e+06
349.236	11.22	276060	0	0	0
350.101	8.22	388034	4018.13	867.544	4511.84
351.073	5.38	272826	290086	293652	307354
351.109	5.94	554577	476759	378054	646567
351.252	11.45	1.24419e+06	1.3892e+06	1.46126e+06	1.39727e+06
353.089	1.07	0	125.858	210918	0
353.103	6.76	4927.39	3686.46	6778.97	252143
353.2	9.3	331193	298772	296449	305674
354.107	4.99	472743	38370	43542.5	222869
355.14	4.89	14039.4	30357.2	600636	11447.8
358.13	7.02	2.86104e+06	663897	3991.59	1.01952e+06
358.166	4.08	1.77693e+06	1.19057e+06	821399	1.19232e+06
359.075	4.85	3.19357e+06	3.04756e+06	2.71735e+06	3.27369e+06
359.133	7.02	534658	11669	7111.7	16484.9
361.114	2.01	430367	17032.5	10751.6	6809.76
361.187	6.89	1.74187e+06	305.744	0	0
362.19	6.89	283911	0	0	0
364.083	9.23	940814	784643	360306	629953
365.088	5.99	492697	293680	915.265	182.862
365.109	5.37	508089	435388	1789.12	726214
367.031	5.38	0	448.286	801.014	248873
367.103	4.62	4.16271e+06	3.00124e+06	3.44182e+06	7344.35
367.103	5.38	2.63938e+08	2.61315e+08	2.37858e+08	2.97294e+08
367.103	6.06	5.85723e+06	7.99339e+06	5.80407e+06	2.83257e+08
368.106	5.38	4.75609e+07	4.71279e+07	4.34967e+07	5.28105e+07
369.104	1.11	307161	998403	663713	770768
369.109	5.38	7.99519e+06	7.73857e+06	7.11671e+06	8.50426e+06
370.111	5.38	603025	603686	564396	673503
370.13	5.8	537729	2964.98	3420.17	4225.73
372.145	7.84	2.15675e+06	1180.75	297140	682809
373.149	7.84	415417	807.864	0	589.06
377.086	1.06	3.44602e+07	3.96147e+07	3.6912e+07	4.04828e+07
378.089	1.06	4.03573e+06	4.75069e+06	4.36819e+06	4.86417e+06
378.167	4.79	582360	0	0	0
379.046	9.73	480190	22937.6	24681.4	23737.4
379.083	1.06	1.00507e+07	1.14989e+07	1.07241e+07	1.1731e+07
379.156	10.49	1.45377e+06	1.43429e+06	1.42238e+06	55945.9
380.086	1.06	1.05992e+06	1.24773e+06	1.11109e+06	1.31362e+06
380.111	8.1	427360	1490.77	2598.19	283374
380.148	4.08	878590	706858	516424	685586
381.087	1.06	0	0	0	207418
381.119	6.08	1.29491e+06	1.23521e+06	962131	1.95238e+06
383.096	2.01	360036	70832.8	123513	72934.7
384.096	4.99	224430	788.028	1257.51	1332.64
384.145	5.83	3.23665e+06	1.25424e+06	58373.8	102401
385.141	6.68	108877	58434.6	95949.5	208950
386.161	5.55	2.79891e+07	1.17996e+07	2.96482e+07	2.95392e+07
387.114	1.64	94317.9	5.61438e+07	5.22971e+07	5.74716e+07
387.114	1.06	819.427	6.07835e+07	5.5468e+07	5.97429e+07
388.118	1.05	0	8.09304e+06	7.3448e+06	8.02225e+06
389.085	5.35	631082	143153	1.55155e+06	640274
389.119	1.05	2729.37	1.67083e+06	1.27615e+06	1.43734e+06
391.285	10.17	260.93	279.235	0	571613
394.127	5.21	354120	348578	311621	366143
395.098	6.16	1.37454e+06	983210	344479	1.0666e+06
395.098	6.63	1.10649e+06	470286	33576.8	365372
397.116	1.08	223369	261374	389142	335232
398.125	5.1	728913	706630	666812	811165
400.113	4.99	405260	0	0	181803
403.161	6.45	388509	257183	293250	298737
403.283	11.65	225535	0	0	0
404.105	1.13	779023	2.06244e+06	6.69367e+06	2.15384e+06
404.172	4.08	4.2026e+06	2.87705e+06	1.97136e+06	2.86156e+06
405.028	5.38	441875	423794	444822	441987
405.08	4.86	3.78306e+06	3.53211e+06	3.12846e+06	3.97255e+06
405.108	1.13	0	0	769713	0
405.175	4.08	821108	563598	396736	575482
409.07	4.64	328791	274719	291028	441247
409.191	11.05	208704	45968.3	38959.2	194818
410.122	7.94	291582	29828.4	29573.7	35039.4
410.137	4.08	499665	391262	153.909	361646
413.085	2.01	595922	311449	256717	349004
413.192	10.92	379465	0	294457	317073
415.109	1.11	0	1.44614e+06	808113	1.12777e+06
415.208	11.05	558748	225909	393551	503447
418.093	10.18	1.05816e+06	903938	494054	711176
419.218	8.81	5.72758e+06	3.27926e+06	213333	260154
419.72	8.81	2.6742e+06	1.54294e+06	548.201	0
421.035	1.1	0	479315	443031	364209
423.033	1.09	0	466811	400824	351751
423.039	5.38	271189	288345	289842	287235
425.342	11.22	241823	0	0	275.282
426.153	4.08	1.35296e+06	1.0346e+06	791931	1.03785e+06
426.208	9.13	27167.4	2.03188e+06	10836.9	34123
428.045	7.28	1.70865e+06	927902	1.14498e+06	1.63049e+06
428.135	6.7	8921.41	213654	13899.9	365901
429.048	7.28	324005	7311.69	202421	318139
429.154	2.33	1280.33	318134	1248.45	360975
430.093	10.1	188938	926.223	807.57	573.627
431.141	1.16	0	240330	0	322265
432.109	10.12	24088.7	261129	5400.7	270649
432.166	5.39	363740	0	306287	0
433.208	4.91	390928	261.766	0	0
435.07	4.88	847417	772242	437.339	889643
435.091	5.33	868107	999137	2.1857e+06	862113
436.094	5.35	1923.51	306047	192212	156721
437.018	4.88	1.06356e+06	949504	0	1.51766e+06
439.086	1.11	0	3.19193e+07	2.32982e+07	2.77225e+07
440.089	1.17	2.79808e+06	4.15164e+06	2.87341e+06	3.27789e+06
441.091	1.11	0	914449	641470	716252
444.075	7.73	210409	2748.9	2133.32	216719
446.065	5.1	187280	169.81	706.137	781.109
446.151	1.02	384095	437840	454267	435409
447.135	1.09	459.136	3.17891e+06	5.03829e+06	2.73709e+06
448.013	7.34	252852	254618	0	284775
448.139	1.09	0	458512	722258	393395
448.161	4.82	995178	603007	687520	803964
452.278	10.06	454178	1857.28	2549.19	3944.49
453.338	11.56	3.814e+06	1314.74	4481.21	11177.4
454.148	5.67	4139.35	9900.39	16157.1	1.35699e+06
454.148	5.49	53489.2	50303.8	53365.6	190912
454.341	11.33	854854	719.296	3377.28	2646.69
455.102	1.02	0	1.28304e+06	104.015	1.1685e+06
455.353	11.11	0	0	1.04884e+06	1.46901e+06
455.353	11.4	0	354128	1.14676e+06	1.30863e+06
455.353	11.69	5.08535e+06	109213	51670.4	63063.1
456.172	1.07	328188	899014	1.05161e+06	498488
457.052	4.86	641988	62121.8	41261.8	676044
458.091	4.08	521536	427359	339098	417167
458.188	1.09	0	345362	0	300116
460.104	9.47	8993.43	10167.2	913373	8700.89
460.167	1.02	1.02711e+06	1.59229e+06	1.61365e+06	1.22122e+06
461.167	4.54	496282	26054	21398.6	32908.1
464.044	7.74	400899	328182	283673	403917
465.069	5.38	416449	424978	345979	376531
465.298	5.38	0	276898	0	0
466.024	5.1	199774	0	0	0
467.028	5.38	1.48883e+06	1.59644e+06	1.64626e+06	1.47768e+06
467.081	1.21	0	3.951e+06	1.99387e+06	2.34043e+06
468.031	5.38	309571	342766	352753	322714
468.084	1.21	334.564	480966	0	338.458
469.332	11.15	6.99428e+06	1.04515e+06	3.39349e+06	3.2577e+06
469.332	10.58	5.70367e+06	0	551008	473433
470.152	1.17	328487	517913	563569	403578
471.348	11.25	4.25444e+06	470547	1.41993e+06	1.39594e+06
472.176	8.47	1382.14	354301	220330	301030
472.203	1.17	0	280537	0	268029
473.162	1.03	600606	992141	1.25399e+06	661885
473.364	10.32	1.34095e+06	0	0	251.163
473.364	10.75	4.14948e+06	366000	1.06992e+06	1.18168e+06
474.146	1.04	85.0325	1.2098e+06	1.79351e+06	1.26793e+06
475.13	1.12	0	2.48419e+06	2.45127e+06	2.31061e+06
476.134	1.12	0	379503	391258	375066
476.156	2	312657	1.70242e+06	1.2609e+06	714113
476.278	10.01	1.43333e+06	342365	358616	311392
476.278	9.3	1.51557e+06	326402	401852	546894
477.146	1.06	0	0	0	1.86755e+06
477.16	2	0	382198	287918	3567.27
478.15	1.06	0	309517	125.524	0
479.091	1.55	424145	173.181	0	0
479.091	1.19	390147	457609	395245	460634
482.015	4.86	440.93	0	869232	0
483.026	6.65	315653	313434	386648	371417
483.273	9.42	285282	341.246	384.169	309.244
485.239	8.52	285049	1139.66	1050.26	271.143
486.146	1.09	791862	129.491	318341	321462
487.064	5.41	16184.9	16793.3	152905	19209.1
487.178	1.03	5.08899e+06	9.24561e+06	1.25472e+07	7.576e+06
487.343	10.42	1.02493e+06	5031.9	1523.28	1919.27
487.343	10.82	3.17672e+07	2.22857e+06	4.69583e+06	6.43754e+06
488.102	7.73	331114	226512	2346.7	334063
488.163	1.03	0	2.06408e+06	2.09344e+06	2.23849e+06
488.171	7.28	244210	4420.17	2584.99	4611.34
489.157	1.03	3.99537e+06	4.83082e+06	6.63892e+06	4.10282e+06
489.224	7.42	219342	6156.38	3710.99	7915.05
489.359	10.71	1.54485e+07	1.36034e+06	2.31476e+06	3.28052e+06
490.161	1.03	629598	746515	1.065e+06	629467
490.362	10.32	974666	256.481	0	0
491.162	1.05	0	0	341595	0
491.219	5.23	427724	18561.9	273976	16766.4
492.229	8.24	880364	1.1283e+06	430730	1.27849e+06
495.23	8.41	245056	235455	219.35	0
495.348	11.6	107764	5035.59	859305	1.09718e+06
498.367	11.69	0	0	251604	351223
503.088	4.08	511584	418472	310145	412001
503.162	1.06	0	864947	988934	1.1108e+06
503.338	11.69	337582	0	1538.32	536.03
504.31	10.02	455067	0	0	0
505.229	6.81	220740	0	311.609	0
506.109	9.47	482.719	0	246539	646.939
507.151	6.86	654770	506538	408370	584330
507.157	1.06	0	1.04614e+06	1.17097e+06	1.04764e+06
507.273	9.36	412946	0	0	0
508.16	1.06	248213	0	0	0
508.198	7.87	311165	302063	16113.6	234632
508.242	7.35	14785.1	2525.84	3929.38	238054
509.167	5.82	1.56626e+06	867.67	1.24671e+06	520.091
511.343	11.46	1.67655e+06	78701.3	406183	324964
512.026	5.34	349321	441684	505266	333002
512.099	9.7	297511	2459.77	1127.19	7006.35
514.242	8.57	334605	13746.9	14514.6	15263
515.209	1.08	1.11907e+06	4.67963e+06	4.67286e+06	2.60279e+06
516.213	1.09	0	995085	835485	430937
517.215	1.09	0	196331	0	0
521.172	1.05	0	0	0	669892
523.34	11.11	1.60529e+06	0	328257	0
523.341	11.4	1.57398e+06	0	481766	553361
523.341	11.69	1.66853e+06	47050.8	19863	23253.2
524.162	1.11	206.068	678520	684899	0
524.193	7.07	323874	3278.02	1618.6	4223.28
525.271	4.62	151.976	0	0	352929
528.042	1.12	0	0	386927	0
529.354	10.98	1.80813e+07	1.39073e+06	2.15091e+06	3.96921e+06
531.369	10.97	2.76669e+07	2.14058e+06	3.20514e+06	6.13777e+06
533.136	1.06	0	814631	886275	1.10529e+06
533.167	6.76	1.08978e+06	813259	790945	1.30251e+06
534.17	6.76	294490	0	202822	347951
534.176	1.07	196379	0	89.4084	0
536.113	1.24	328323	0	112.558	0
537.063	1.19	0	0	0	2.13788e+06
537.167	1.04	0	1.29416e+06	1.24861e+06	1.12621e+06
537.319	11.16	1.33737e+06	65292.6	796564	760795
538.066	1.19	384257	317643	226392	257312
539.139	1.07	256217	241015	295225	382871
539.336	11.25	688114	56374.6	336601	107436
540.33	10.07	273880	0	0	0
541.122	1.15	0	0	0	453604
541.135	5.38	383111	412977	381668	458103
541.351	10.75	910378	0	266324	282167
543.141	10.57	335619	657.017	255.625	0
545.13	6.79	934887	37373.9	7180.54	26905.5
546.134	6.79	242079	11640.3	11623.5	11176.8
549.167	1.06	0	881858	918770	1.0337e+06
551.177	6.03	570962	1632.26	1.26344e+06	1.75824e+06
551.183	1.08	0	4.64578e+06	5.15997e+06	4.98931e+06
551.34	11.11	422452	4383.25	7544.87	6008.83
551.341	11.4	406017	39748.7	27532.7	27223.2
552.186	1.08	0	884122	1.00518e+06	89.199
553.188	1.08	0	0	228048	0
554.334	10.92	276974	353.503	721.403	0
555.331	10.83	5.05082e+06	4964.12	8513.2	7409.8
556.349	11.05	590923	1031.7	220518	311676
557.346	10.71	1971.71	0	430480	607213
559.473	11.05	168469	0	0	0
560.186	6.79	1.02259e+06	493363	524807	487552
562.008	5.33	198.27	176202	0	0
562.315	9.86	584017	0	244426	0
563.219	9.14	694428	0	0	0
563.219	9.41	1.83037e+06	0	0	1220.77
563.24	4.1	631281	373238	362.033	415813
564.331	10.02	1.69168e+06	230684	448711	500347
565.048	1.88	48471.7	92113.5	112658	121887
565.048	1.38	654995	430938	1404.79	484882
565.193	6.67	5574.53	784.128	2127.21	527007
565.193	6.42	857841	1.52614e+06	2.84394e+06	3.6943e+06
565.235	8.21	463366	557.484	199.192	295.117
565.32	11.16	308201	15178.1	19150.4	18102
571.231	11.04	1.95661e+06	2.03181e+06	1.56293e+06	1.65631e+06
572.141	6.34	354228	0	0	0
575.158	1.08	274073	0	258999	0
577.374	11.33	340574	315.662	0	0
577.424	10.91	514444	0	0	219481
579.178	1.06	0	415349	475363	458814
581.455	11.05	1.48514e+06	0	345239	628064
582.031	4.87	365151	726.456	718.855	462498
586.047	1.13	0	462490	518481	887002
587.16	1.11	0	436315	199.309	346575
589.124	6.03	0	0	0	252077
591.328	11.4	367293	12471.8	11675.4	11391.2
593.229	9.3	620315	29605.7	28930.8	28810.1
597.128	7.07	252246	0	0	272.783
597.341	10.98	2.09431e+06	2134.97	1664.4	2520.71
599.357	10.97	3.24211e+06	422.84	0	947050
601.139	1.11	0	1.68268e+06	2.02432e+06	2.07739e+06
601.154	6.76	315131	0	241919	393126
601.426	12.82	512592	583.095	785.187	0
602.142	1.11	0	390684	406675	419691
605.406	11.62	438655	13227.7	21399	17682.4
607.422	11.01	1.24142e+06	582445	1.16448e+06	854381
609.188	1.05	0	0	568563	666316
609.338	10.75	180602	0	624.862	1046.61
612.042	5.38	310295	10685.4	12161	15169.7
619.421	11.03	1.95911e+06	754126	1.63579e+06	1.15332e+06
621.437	11.07	1.60901e+06	729636	1.51826e+06	1.11694e+06
623.24	8.28	1836.65	233315	219.328	238.869
623.24	9.09	9.98293e+06	2.29659e+06	3.23478e+06	4.65368e+06
623.263	7.71	2155.07	795.14	2327.86	276313
624.22	4.98	720593	0	0	0
624.289	7.61	304.914	0	731150	284.205
625.256	8.1	289413	0	0	0
625.328	4.07	317525	0	0	0
625.334	10.71	443044	4029.94	3392.86	11870.5
629.234	4.62	241205	0	0	410229
631.385	9.73	9.47684e+06	3.71011e+06	477883	420035
632.389	9.72	3.72657e+06	1.4101e+06	304.742	363.528
635.04	1.21	0	260269	0	0
639.235	8.47	107861	1.38746e+06	1.12987e+06	3.05696e+06
640.238	8.48	1.17032e+06	5307.76	3357.97	9069.54
641.251	8.47	2.58225e+06	425024	471259	1.09194e+06
645.365	9.93	2.71436e+06	3.14872e+06	25246.4	30055.3
645.411	10.91	193489	254753	62982.2	62651.7
649.231	1.04	0	0	341219	0
649.442	11.05	447603	1545.39	151901	253524
655.23	7.79	1.20734e+06	13909	12097.5	587822
661.359	8.87	979073	5325.94	386.284	0
663.411	10.18	392699	228644	483.122	1835.28
667.303	5.5	1.01515e+06	821550	591533	904630
669.451	12.14	1.20223e+07	4.71574e+06	80823.3	64147.8
671.24	9.89	7752.66	276523	6877.56	8452.99
671.261	8.67	256510	4447.81	3818.86	15024.1
671.334	4.07	1.59351e+06	764096	409093	785384
671.466	12.22	5.0999e+07	2.90012e+07	1.03587e+07	6.34261e+06
672.337	4.07	622876	313091	0	311518
673.24	7.21	346603	11850	3876.03	7995.24
673.472	13.22	330802	1.23482e+06	749860	493397
673.472	12.71	421667	55709.6	28800.7	17026.3
673.473	12.19	4.09556e+06	68782.3	46115.2	32859.5
675.193	4.88	8.68264e+06	5.53795e+06	4.15554e+06	8.14586e+06
676.196	4.88	3.00276e+06	1.91193e+06	1.38974e+06	2.77737e+06
677.199	4.88	700938	421780	318075	664519
679.302	5.69	979.258	1.02981e+06	859.558	248.686
681.24	5.84	1663.73	0	392955	807767
681.318	5.54	7.32739e+06	7.2244e+06	7.64703e+06	7.53516e+06
683.225	1.06	84.4172	2.54004e+07	2.36492e+07	2.66334e+07
683.261	7.86	2.48e+06	835.799	0	704041
684.229	1.06	0	6.66978e+06	6.23914e+06	7.11656e+06
684.264	7.86	1.01788e+06	0	0	0
685.231	1.06	0	1.71309e+06	1.58513e+06	1.92333e+06
686.233	1.06	231207	327231	0	285019
691.227	9.09	654534	13417	16830.8	302438
693.45	12.14	2.40177e+07	5.65031e+06	4.27187e+06	154449
695.466	12.2	6.03735e+07	1.62855e+07	1.56252e+07	6.83718e+06
697.175	4.87	4.64204e+06	3.33635e+06	2.93887e+06	5.80689e+06
697.474	12.16	2.57044e+06	385343	22772.2	14308.3
697.48	12.49	2.87099e+06	816442	1.18775e+06	180006
698.178	4.87	1.58514e+06	1.11536e+06	980895	1.9778e+06
699.18	4.88	361393	254042	0	458946
699.256	7.21	948157	0	0	299435
699.373	9.72	1.05245e+06	426628	0	0
701.272	7.9	1.65689e+06	27471.7	16305.8	419535
701.272	8.53	415029	53703.8	50024.2	217810
702.275	7.9	676040	6226.34	4176.44	7167.24
705.194	9.71	206195	2478.29	2337.07	6513.94
711.22	1.11	0	937972	502345	735411
712.492	11.74	2.22534e+06	708889	1.16315e+06	691956
712.537	11.4	2.46476e+06	457983	1.05422e+06	963344
713.235	7.9	415236	0	0	242.306
713.496	11.73	937527	289445	479318	278913
714.508	11.79	1.05574e+07	3.04804e+06	3.5045e+06	2.25768e+06
717.339	4.07	784219	472044	252281	474162
718.343	4.06	314777	0	0	0
719.202	1.07	2.4176e+06	2.55988e+06	2.30078e+06	2.63813e+06
720.206	1.07	629647	524242	594017	700339
720.303	7.18	239073	447.103	0	286041
721.199	1.07	701496	770459	687129	792511
721.503	11.28	542275	32737.3	11864.4	6525.69
722.202	1.07	166159	0	0	210102
723.304	7.4	213133	0	257.312	245278
727.246	5.84	0	622590	799558	1.59061e+06
727.324	5.54	5.52105e+06	5.57584e+06	5.98011e+06	5.80361e+06
728.105	4.88	895612	734171	578538	1.02508e+06
729.109	4.88	447397	356093	335009	439291
729.231	1.06	0	1.32572e+06	1.10832e+06	1.25277e+06
729.321	7.4	1.63173e+06	1.01469e+06	573008	1.98894e+06
729.33	5.55	594610	597080	326288	508654
729.569	5.38	240288	227562	0	282469
730.235	1.06	0	328341	0	0
730.272	7.23	0	2704.93	886.677	245963
730.381	5.38	255069	228875	0	380902
731.282	7.84	314173	195.136	272.815	1203.52
732.211	1.05	0	258978	0	109.972
732.384	5.37	647864	574718	402475	936173
733.199	5.38	7.37602e+06	7.60473e+06	7.28031e+06	8.6637e+06
733.382	5.38	229730	209220	0	335381
734.202	5.38	2.56853e+06	2.68514e+06	2.52116e+06	3.06993e+06
734.477	11.67	329554	3935.43	483.141	0
735.214	5.38	1.72108e+07	1.71052e+07	1.54337e+07	2.0069e+07
736.033	5.38	249850	224562	0	385459
736.137	1.1	0	273149	329548	353225
736.218	5.38	6.08655e+06	6.09258e+06	5.41975e+06	7.15271e+06
736.492	11.73	2.96907e+06	3555.67	6492.26	6536.35
737.22	5.38	1.56165e+06	1.5705e+06	1.35587e+06	1.81522e+06
738.06	5.37	649250	573322	409061	1.00145e+06
738.223	5.38	285311	304847	269386	346035
738.508	11.8	8.69556e+06	2.38927e+06	3.22492e+06	38024.2
738.508	11.55	2.24073e+06	523780	633132	553034
739.07	5.38	232642	210803	0	334210
740.924	5.38	234536	227034	0	0
742.548	11.45	305654	407.556	0	0
743.487	11.23	3.39417e+06	858101	1.33833e+06	860969
745.502	11.29	9.09716e+06	2.20877e+06	2.86011e+06	2.02581e+06
747.509	11.28	686811	333.556	215257	790.023
751.209	5.39	359054	353854	338925	383188
755.18	5.39	327067	377574	420993	389595
757.196	5.38	3.68597e+06	4.04323e+06	4.33883e+06	3.90327e+06
758.542	11.4	3.61656e+06	682832	1.59272e+06	1.44407e+06
759.139	7.34	217302	256505	215869	276508
761.235	9.21	0	275063	219600	361763
767.531	11.8	324903	2931.29	4591	2289.68
769.503	11.29	343927	428.204	416.115	0
777.407	8.97	444044	1417.43	401.218	2304.24
781.202	1.05	0	4.78159e+06	3.66722e+06	3.46847e+06
782.206	1.05	0	1.00017e+06	935932	899777
782.495	11.79	1.09534e+06	360880	423676	270309
783.208	1.05	0	322924	302489	0
783.499	11.8	456554	7993.44	1710.36	504.936
788.126	5.38	640827	743712	829221	663711
791.188	11.46	930761	682456	922911	721419
791.201	7.74	333238	272098	208606	331917
791.386	9	1.83673e+06	1.77595e+06	741.714	0
793.438	8.81	1.32623e+07	7.75702e+06	578629	728631
793.438	9.14	3.67558e+06	1.60394e+06	6537.1	591255
798.602	12.43	320113	0	0	0
800.277	5.39	437551	328822	0	0
800.545	11.99	3.94541e+06	1.16139e+06	2.83189e+06	2.14957e+06
802.56	12.06	9.38316e+06	2.78551e+06	5.60913e+06	4.6437e+06
804.48	11.73	304076	0	0	0
807.417	9.13	3.73556e+06	6.23733e+06	62878.4	1.68921e+06
809.197	1.14	346301	0	119.328	0
813.49	11.28	596710	0	0	2395.14
819.526	11.81	2.08919e+06	537761	1.48459e+06	1.07888e+06
821.542	11.87	959704	285223	576825	475023
822.528	11.93	785921	341.567	647787	2124.84
823.559	11.94	0	0	0	224506
824.544	12	5.55289e+06	1.68268e+06	3.48581e+06	3.24651e+06
826.53	11.35	0	0	279128	113024
826.56	12.07	8.0963e+06	2.61833e+06	4.4567e+06	4.37826e+06
827.431	8.81	347094	0	0	0
828.567	12.06	722537	223221	400945	388221
829.295	1.05	0	0	282339	0
830.592	12.29	643767	14566.2	445335	2818.14
831.503	10.42	1.58359e+06	496974	735984	437749
833.519	10.47	4.55409e+06	1.11128e+06	1.22964e+06	798250
835.525	10.49	451673	0	0	0
845.278	1.06	116.515	281746	0	345046
853.656	11.04	149323	0	0	0
857.518	10.49	494748	0	0	0
861.426	8.81	1.13605e+06	727931	0	0
868.533	11.99	386253	300.866	326548	0
870.548	12.06	9390.99	323842	678696	564994
892.532	12	608276	0	438706	396698
894.548	12.07	99630	27394.8	509317	539753
901.506	10.49	359498	0	0	234.316
939.46	8.23	421070	503750	206409	563378
951.872	5.37	221701	180954	0	343319
956.066	5.37	0	0	0	269687
959.595	11.52	188566	0	0	0
961.611	11.57	305892	0	266672	0
981.579	11.45	866915	223102	592338	475341
983.595	11.52	398572	0	232687	213609
985.61	11.59	253548	0	0	0

## Sheet: JDI
m/z	Retention time	JDI-A	JDI-B	JDI-C	JDI-D
111.009	1.16	7472.9	6501.08	6162.91	501498
113.036	1.02	1.33315e+07	1.30817e+07	1.27155e+07	6.65246e+06
114.02	1.01	3.16046e+06	3.2063e+06	2.99764e+06	81298.6
116.051	2.33	303370	583190	718775	594608
127.052	1.03	488929	576.837	382512	307.073
128.036	1.18	1.65736e+07	5.26111e+06	1.4195e+07	1.35344e+07
130.088	1.22	275410	400988	462105	3125.31
131.047	1.01	8.06254e+07	7.96661e+07	7.72933e+07	2.0294e+06
132.031	1.04	6.95523e+06	5.95798e+06	6.70271e+06	7.83345e+06
133.014	1.98	3.67225e+06	5.29283e+06	57103.8	113170
133.015	1.26	2.8125e+06	4.36732e+06	5.06139e+06	5.32369e+06
135.03	1.07	7605.03	659009	468482	5493.87
145.062	1.03	1.50507e+07	5.85545e+06	1.23558e+07	1.30178e+07
146.046	1.04	9.30742e+06	9.05827e+06	9.20094e+06	9.23861e+06
149.046	1.09	2311.73	209351	338705	261304
152.072	1.18	91.05	707307	572132	93.1898
154.062	0.97	1.26974e+06	1.32151e+06	1.19086e+06	844972
164.072	1.6	418.879	443486	488470	0
165.041	1.07	20622.7	537416	780274	21640.7
173.105	0.97	1.10926e+07	1.17737e+07	9.30922e+06	8.38574e+06
174.108	0.97	482776	539288	682835	0
179.056	1.08	3530.98	324313	374313	3743.81
180.067	1.49	115.908	0	164.721	535418
191.02	1.17	5.5287e+06	5.33345e+06	7.36976e+06	1.22523e+07
191.02	1.54	77032.3	55843.4	2.84052e+06	51071.7
194.947	1.23	1.14385e+06	36212	1.28583e+06	1411674
195.051	1.05	657092	861283	1.17986e+06	3087.45
199.034	0.97	627778	801438	758210	1.17245e+06
203.083	2.34	2.15647e+06	4.09271e+06	4.79893e+06	4.08145e+06
204.086	2.33	4849.64	392647	484700	378682
207.051	1.1	432940	739900	1.04888e+06	731697
209.067	1.07	639578	1.24551e+06	1.61705e+06	118.427
223.046	1.08	618056	9654.24	715693	10241.4
224.048	5.62	4.89193e+06	5.83606e+06	6.15876e+06	6.59394e+06
225.051	5.61	30537.7	36838.2	29681.8	725496
229.023	1.03	28761.8	29827.3	832341	31730.1
237.062	1.13	238.476	110.559	352.938	254861
239.077	1.05	295316	4182.26	4279.81	4295.7
241.092	0.95	1.67146e+06	2.31297e+06	1.72738e+06	1.65215e+06
242.176	8.89	837100	1.12863e+06	867499	1.12774e+06
249.125	3.09	1.51399e+06	1.72443e+06	2.53565e+06	2.856e+06
250.128	3.09	23807.7	24866.4	270083	304740
250.992	8.64	6464.19	6783.3	5519.04	320727
252.043	5.62	831939	953705	1.04404e+06	1.11526e+06
259.022	1.55	1350.84	1716.08	99476	2680.32
259.023	1.21	1.62628e+06	2.12731e+06	2.06408e+06	7003.21
260.089	1.1	88.2789	0	342090	0
263.1	1	895958	892950	875119	0
264.067	6.85	0	229.068	0	226568
265.093	1.17	771.348	770.205	540709	969.404
265.12	2.22	185827	118299	305682	275531
265.148	9.54	4.35746e+06	4.82055e+06	5.21659e+06	5.22469e+06
266.151	9.54	469830	514334	552415	559017
267.066	5.62	777090	907383	973020	1.05382e+06
271.07	2.34	263639	475264	580447	488572
274.104	1.06	90.2398	338117	324849	0
276.109	9.3	5.77225e+06	5.38617e+06	5.87448e+06	6.35871e+06
276.109	8.42	4.67054e+07	1.3362e+07	1.37278e+07	2.43534e+07
276.11	8.99	7.32855e+06	4.58666e+06	7.35487e+06	7.18841e+06
276.11	9.72	4.86296e+06	4.36468e+06	5.31084e+06	3.89365e+06
276.11	11.58	2.87207e+06	3.12051e+06	3.16308e+06	4.64947e+06
277.218	10.92	425079	582432	754645	728015
278.105	9.31	4.18955e+06	4.09752e+06	4.18335e+06	4.05817e+06
279.164	9.74	1.88879e+06	1.76315e+06	2.03447e+06	1.89647e+06
279.233	11.05	3.9371e+06	4.74376e+06	6.03968e+06	6.32087e+06
280.236	11.05	681079	836443	1.10367e+06	1.16747e+06
282.114	5.62	2.44106e+06	2.87263e+06	3.02577e+06	3.23927e+06
283.264	11.45	5.6838e+06	4.84855e+06	5.54576e+06	5.10691e+06
284.268	11.45	811051	812040	882954	897199
285.082	0.99	5.19816e+06	5.67477e+06	5.47838e+06	6.38127e+06
286.085	0.99	346413	371315	352237	422432
293.054	0.96	0	467318	0	0
293.18	9.94	1.0098e+06	1.08066e+06	1.14614e+06	1.21263e+06
293.212	10.56	90584.3	106203	870805	548709
295.104	1.12	1.28577e+06	649222	841368	658515
295.228	10.32	1780.19	1.40371e+06	1.61548e+06	1.05973e+06
296.231	10.32	357.336	217574	268023	471.119
297.153	10.24	1.04952e+07	1.12956e+07	1.20346e+07	1.14635e+07
298.157	10.24	1.64234e+06	1.79486e+06	1.86408e+06	1.79025e+06
299.097	1	847049	340350	764966	1.01742e+06
299.114	2.64	311197	280093	382265	455365
301.056	0.99	475241	390388	572071	544333
305.158	1	1.15282e+06	1.16531e+06	970374	852305
306.077	1.12	3.76892e+06	6.87812e+06	4.98549e+06	1.19982e+06
307.08	1.12	0	644824	0	129.654
309.174	9.41	925466	927887	986220	971123
310.109	5.62	1.74944e+07	2.07305e+07	2.19374e+07	2.33831e+07
311.112	5.62	3.16011e+06	3.76642e+06	4.02198e+06	4.24406e+06
311.169	10.14	19260.1	37141.9	1.17693e+06	23451.9
311.169	10.48	4.42495e+07	4.79979e+07	4.85505e+07	4.93205e+07
312.161	4.17	2.77155e+06	4.00901e+06	2.85423e+06	1.00299e+06
312.172	10.48	8.07523e+06	8.74695e+06	8.98066e+06	8.70284e+06
313.164	4.17	521299	750339	509451	0
313.165	10.48	1.51875e+06	1.69779e+06	1.73949e+06	1.6652e+06
314.14	6.26	0	421.152	1670.76	304034
315.109	2.01	2.85942e+06	1.83792e+06	2.78255e+06	3.58853e+06
316.112	2.01	366640	4013.37	358228	464512
322.115	9.3	8.81918e+06	8.04034e+06	1.78802e+07	1.05797e+07
322.115	9.73	8.6745e+06	8.15623e+06	9.70332e+06	5.56208e+06
322.115	8.49	7.4047e+07	2.18321e+07	2.04467e+07	2.00643e+07
322.115	7.84	4.61099e+06	4.42275e+06	4.57264e+06	8.77578e+06
322.115	12	7.82406e+06	4.09358e+06	7.8727e+06	7.55532e+06
322.115	11.58	5.87328e+06	7.49465e+06	5.87798e+06	6.02273e+06
323.117	8.52	3.30818e+06	2.24299e+06	2.28186e+06	2.21373e+06
323.22	11.11	1.20079e+06	1.08612e+06	1.24512e+06	1.34246e+06
325.132	5.62	1.47127e+07	1.73945e+07	1.85106e+07	1.9691e+07
325.184	10.35	1.86895e+06	2.24592e+06	2.2417e+06	2.09749e+06
325.184	10.71	2.25614e+07	2.58178e+07	2.82627e+07	2.66615e+07
326.136	5.61	2.59015e+06	3.19111e+06	3.21593e+06	3.79036e+06
326.188	10.71	4.09598e+06	4.64498e+06	4.96785e+06	4.90003e+06
327.14	0.98	1.78454e+06	2.12964e+06	1.65668e+06	1.88588e+06
327.18	10.71	725937	20923.8	879863	14990.1
328.156	2.77	270278	277666	0	0
329.047	9.95	0	208313	236961	240382
331.104	2.25	295412	2511.27	396350	4368.66
337.078	1.16	0	106.744	0	1.25819e+06
338.14	6.85	3.12449e+06	1.85518e+06	2.77566e+06	3.10093e+06
339.143	6.85	596746	359664	549583	610619
339.2	10.93	9.21439e+06	1.04257e+07	1.00223e+07	1.00266e+07
340.156	5.63	5.94381e+07	7.08449e+07	7.48529e+07	8.01228e+07
340.203	10.93	1.57503e+06	1.86169e+06	1.85113e+06	160314
341.109	1.59	142219	117308	2204.86	1072.96
341.109	1.07	3.70471e+07	43447815	3.62764e+07	3.16212e+07
341.159	5.62	1.24756e+07	1.47728e+07	1.56922e+07	1.6873e+07
342.113	1.06	4.42218e+06	5.26047e+06	4.34253e+06	4.40135e+06
342.161	5.62	1.15063e+06	1.34724e+06	1.42692e+06	1.54885e+06
342.171	4.87	611292	808379	568534	127.207
343.114	1.05	787605	789576	1.09596e+06	101.317
345.119	2.64	827855	758086	1.01293e+06	1.16957e+06
345.205	10.92	5280.03	3157.64	205654	196451
347.06	10.64	1109.61	530.303	298774	309668
347.098	1.73	8965.28	6914.08	3859.37	302168
347.216	0.95	649850	784379	485805	339870
347.22	11.05	1.0643e+06	1.28238e+06	1.62538e+06	1.72036e+06
348.223	11.05	0	213762	267524	289556
351.252	11.45	1.51046e+06	1.51709e+06	1.52638e+06	1.58538e+06
353.2	9.3	427963	478369	523902	506438
361.166	6.23	328559	820951	569824	0
363.215	10.32	161.114	256818	290758	0
369.198	0.95	1.40091e+06	2.08604e+06	1.19642e+06	906364
373.187	7.09	607409	564920	642066	739648
374.109	3.49	297335	2567.23	3020.96	369123
377.086	1.06	1.08875e+07	1.11116e+07	1.40992e+07	0
378.089	1.06	1.23349e+06	1.2466e+06	1.6123e+06	0
379.083	1.06	3.09169e+06	3.11424e+06	4.02779e+06	101.823
379.156	10.48	1.83677e+06	1.98934e+06	2.10038e+06	2.10117e+06
380.086	1.06	337416	0	436735	0
380.156	1.68	1.33367e+06	713069	1.28938e+06	1.25285e+06
386.161	5.63	1.72444e+07	20385068	2.15421e+07	2.33732e+07
387.115	1.06	1.77151e+07	2.03332e+07	1.72839e+07	1604.03
387.13	4.21	10243.5	10367.3	645817	9603.97
387.13	5.11	424127	284991	239759	201126
387.164	5.63	3.5933e+06	4.3646e+06	4.5756e+06	4.99044e+06
388.118	1.07	2.17627e+06	2.56941e+06	2.15553e+06	100.2
388.177	4.86	205386	269045	0	0
389.119	1.06	409268	2482.05	399638	2276.53
390.102	11.59	253897	264125	281260	817022
390.102	8.21	3.27921e+06	860888	1.14792e+06	3.31273e+06
390.102	8.58	2.64881e+06	1.11231e+06	1.22606e+06	2.46148e+06
390.102	9.71	1.04933e+06	1.34775e+06	1.48645e+06	1.48575e+06
390.102	9.47	1.95947e+06	2.25306e+06	2.09747e+06	1.12919e+06
390.102	9	2.29293e+06	2.38332e+06	2.35773e+06	1.73663e+06
391.105	8.33	93350.3	79121.7	107090	308049
391.105	8.66	128409	109286	141121	303577
391.285	10.16	0	1.99752e+06	0	1129.96
392.289	10.16	0	485564	0	0
403.197	5.22	982.762	493.421	339150	520702
404.105	1.13	1.99346e+07	1.50247e+07	1.46802e+07	1.4346e+07
404.172	4.17	334589	498478	347693	0
405.108	1.13	2.53749e+06	1.84789e+06	1.80675e+06	1.78476e+06
406.109	1.13	530998	375464	373726	382066
408.143	5.7	3377.6	1.12371e+06	2944.93	3275.08
415.197	7.35	1.34496e+06	6143.58	1.19133e+06	1.20021e+06
415.207	11.05	230464	271987	333484	345116
417.155	6.52	720136	558206	919489	865824
421.035	1.08	1.21719e+06	1.15554e+06	802675	723870
423.033	1.08	1.16894e+06	1.09164e+06	749646	718297
427.172	1.57	2.66561e+06	2.57173e+06	2.74287e+06	3.00811e+06
427.182	3.34	761801	753225	6041.61	7300.91
428.176	1.58	0	0	0	591353
431.192	6.02	573705	201176	567653	645949
432.099	1.12	0	0	613212	0
439.086	1.09	3.42699e+06	4.29077e+06	6.98433e+06	0
440.089	1.17	559898	735645	833514	0
443.167	1.61	1.14046e+06	1.56943e+06	1.0452e+06	1.0396e+06
444.171	1.61	0	287621	0	0
445.135	2.97	596822	5329.17	493194	666750
445.168	1.03	341104	0	281134	0
446.152	1.05	1365.75	423607	392921	1409.37
447.134	9.34	185989	0	0	186990
447.151	2.88	34171.6	24763.5	33292.6	766639
447.151	3.17	3.58974e+06	2.11402e+06	3.79258e+06	4.04357e+06
448.161	4.91	327228	410021	473792	609179
454.148	5.69	1.20211e+06	1.31312e+06	1.32618e+06	5192.66
455.102	1.05	1.14591e+06	1.26877e+06	999918	0
459.045	1.12	0	390557	0	0
459.187	7.35	805533	812615	689081	713834
459.273	10.16	0	354499	1318.44	1275.95
460.168	1.04	717139	1.16917e+06	974064	0
460.198	2.9	229666	359290	382911	378845
470.152	1.17	4.1636e+06	2.20842e+06	3.77311e+06	4.28957e+06
471.155	1.17	737596	0	634008	734907
471.225	7.75	6460.41	3433.47	4522.87	285984
473.163	1.05	8.49143e+07	9.53031e+07	7.78039e+07	0
474.166	1.05	1.53649e+07	1.72184e+07	1.39485e+07	742.776
475.146	3.04	1.58467e+06	969063	1.18495e+06	1.5697e+06
475.167	1.05	3.1054e+06	3.44991e+06	2.76888e+06	0
476.17	1.05	345138	0	291872	0
477.146	1.06	418008	0	0	106.842
478.231	7.85	2088.75	502155	285473	6233.47
479.091	1.19	1.29669e+06	1.60588e+06	1.63772e+06	763315
479.091	1.55	1.01422e+06	1.74102e+06	1.5102e+06	1.06973e+06
479.27	0.99	644327	656186	479901	371052
483.178	5.46	280603	278845	409311	435740
485.069	11.78	10209.1	17786.8	206000	271396
487.178	1.05	1.60635e+07	7.18123e+06	1.2638e+07	95.8141
488.163	1.06	6.74714e+06	7.64895e+06	6.65295e+06	0
488.193	5.25	0	533581	525636	533495
488.227	6.94	658928	705559	839808	700454
488.728	6.94	320168	339531	393989	343100
489.166	1.06	1.09661e+06	1.24275e+06	1.09606e+06	911769
491.161	1.09	0	326400	348925	308182
493.229	7.72	11658.9	255372	5825.15	4652.95
501.157	1.1	699593	1.52975e+06	865265	449805
501.234	7.85	9949.71	716083	425734	8494.76
501.736	7.85	0	362325	0	0
503.162	1.06	3.77351e+06	2.45903e+06	4.20308e+06	0
504.165	1.06	721910	476353	728435	0
504.239	6.74	42860.3	341569	48041.9	57160.6
507.151	7.03	6080.94	8280.32	190839	286946
507.157	1.06	0	0	802806	0
509.702	7.73	27089.4	28182.4	32233.4	233385
510.24	7.03	276494	6421.56	363822	437454
511.229	6.94	826467	830778	1.05079e+06	893773
511.731	6.94	410508	423683	543975	465468
515.221	1.03	1.43484e+06	1.35167e+06	1.06505e+06	923422
516.205	1.06	2.4922e+06	3.32384e+06	2.55876e+06	1.15331e+06
516.239	7.26	494588	22198.6	19609.9	37804
517.208	1.06	422328	610391	0	0
517.247	7.96	449085	472787	443027	401922
517.749	7.96	236070	261650	1248.49	233990
518.203	4.98	286662	389747	466880	481863
519.187	7.03	778987	949860	834250	762114
519.245	7.72	747695	297546	200924	256058
519.333	8.26	0	365648	389242	398344
520.191	7.03	198739	253873	213796	14491.4
521.167	6.96	310490	203761	563277	735232
521.172	1.09	0	0	207910	0
521.203	6.6	1.33439e+06	2.48956e+06	1.9599e+06	1.55342e+06
521.203	6.29	1.57857e+06	1512.47	1.1538e+06	1.26039e+06
521.328	0.96	941098	1.40762e+06	721284	463752
522.17	6.96	93396.3	67304.1	92457.6	180753
522.206	6.6	360014	698888	534908	421821
522.206	6.29	432768	812.99	0	397.431
523.219	6.47	1.77641e+06	2.54129e+06	2.2416e+06	1.87342e+06
523.219	6.23	512511	1.26377e+06	906244	340010
524.222	6.47	407.033	697785	607931	519652
525.245	7.31	1.78118e+06	1.69328e+06	1.71941e+06	1.28889e+06
525.747	7.31	908998	925381	934306	704701
526.235	6.17	317193	0	219.126	342959
526.248	7.31	517846	297186	290136	217676
526.736	7.27	283601	312.474	413.633	1203.85
527.225	6.32	748.727	210948	801.63	1153.11
527.242	6.73	825568	1.3004e+06	942902	431833
527.744	6.73	219.877	687763	493906	0
530.167	7.14	6275.45	7233.71	6888.75	304577
531.204	1.06	210341	0	250930	0
532.252	7.74	6364.5	14059.1	231739	264581
532.253	7.3	2.23918e+06	2.64829e+06	2.13667e+06	1.70206e+06
532.754	7.3	1.19761e+06	1.39206e+06	1.10047e+06	874455
533.154	1.07	263079	267108	392692	1.49839e+06
533.256	7.3	668245	435959	372795	303116
533.744	7.22	336236	0	344.104	396.727
534.25	6.9	2704.79	799674	630191	4050.6
535.328	8.5	442003	982789	581.784	5544.85
536.113	1.23	4.97047e+06	6.17099e+06	6.86365e+06	9820.36
536.113	1.58	5.68234e+06	9.33989e+06	8.63136e+06	5.72384e+06
536.331	8.5	810.501	300410	874.405	682.207
537.063	1.2	251138	338795	367044	549957
537.116	1.58	1.01359e+06	1.92408e+06	1.63426e+06	1.18279e+06
537.167	1.06	0	347807	408626	357546
538.107	1.23	0	362818	418029	85.7366
539.139	1.07	0	0	1.31709e+06	0
540.142	1.07	0	0	264233	0
540.25	7.96	2.84113e+06	3.18081e+06	2.80353e+06	2.90682e+06
540.331	10.08	815.449	224694	252407	545466
540.752	7.96	1.56358e+06	1.71711e+06	1.55776e+06	1.57553e+06
541.122	1.14	305669	0	373086	488001
541.253	7.95	518993	584774	552860	561223
543.23	3.16	771845	748692	635785	628032
548.248	7.31	7.09687e+06	7.2015e+06	7.243e+06	5.66244e+06
548.749	7.31	3.85295e+06	4.01448e+06	4.00383e+06	3.16963e+06
549.167	1.08	4.56644e+06	3.2134e+06	4.63859e+06	7.46065e+06
549.251	7.31	1.40486e+06	1.4195e+06	1.443e+06	1.05104e+06
549.752	7.31	357382	349420	346280	282045
550.171	1.08	893751	625933	918039	0
551.184	1.06	321253	0	760211	0
551.214	6.42	634654	557640	530540	417361
552.187	1.07	0	0	167282	0
552.268	7.33	558.777	546.487	1394.66	365872
553.258	7.99	2.16348e+06	47081.8	2.12041e+06	159214
555.164	6.42	0	0	201301	0
555.255	7.75	985976	893812	945210	1.06435e+06
555.255	7.3	6.31321e+06	7.68927e+06	6.11096e+06	4.98508e+06
555.757	7.3	3.58699e+06	4.37665e+06	3.5711e+06	2.74058e+06
555.757	7.75	541198	513605	518333	610706
556.258	7.3	1.29196e+06	1.53924e+06	1.25396e+06	955997
556.76	7.3	343932	389384	304248	0
557.108	11.78	311.395	219593	266860	334961
558.095	1.58	384.125	703981	0	380.31
561.198	7.19	490602	1.31366e+06	1.12992e+06	669461
561.255	7.99	347131	660712	237313	140529
561.328	10.15	0	772.897	301260	1534.49
562.201	7.19	4858.4	378647	327186	5470.36
563.199	3.02	1.84591e+06	954985	1.96658e+06	2.15719e+06
563.214	6.75	1.01214e+06	2.52343e+06	1.91052e+06	49892.8
563.253	7.09	760391	715164	758103	586867
564.202	3.02	452910	5647.49	491979	516666
564.217	6.75	292494	746698	559412	349089
564.331	10.03	326242	548204	556755	671364
565.193	6.42	3.11639e+06	7.21534e+06	5.94593e+06	4.22377e+06
565.229	6.67	3023.02	1.04068e+06	982255	749554
565.338	8.64	21387.4	25321.7	13556.3	242023
566.158	1.13	2.59064e+06	1.00743e+06	2.18518e+06	2.44223e+06
566.196	6.42	897272	2.12573e+06	1.77018e+06	1.23994e+06
566.232	6.67	1709.43	300332	287063	213048
567.161	1.13	480523	0	402112	0
567.208	6.29	398677	3273.68	2498.4	387842
567.209	6.6	245358	460775	363516	280617
567.255	8.25	48347.8	107017	85986.9	236068
568.263	8.8	372836	442820	382183	450874
569.224	6.48	567275	825337	710684	604588
569.253	7.33	8911.83	11007.5	19040.3	530041
569.271	8.5	271522	244398	328684	295261
570.259	7.31	1087.25	0	160998	436.43
570.26	6.95	367610	693.654	191794	1701.32
571.231	9.73	1.36616e+06	608255	580324	629679
571.289	9.09	17559	398391	346301	342444
576.762	8.03	712297	72404.7	107877	265114
579.178	1.06	0	250760	346618	0
579.209	6.52	1.59486e+06	1.20725e+06	1.99669e+06	2.00762e+06
580.212	6.52	466568	341175	584568	581436
581.224	6.43	7439.1	2119.55	6030.82	1.61971e+06
581.455	11.05	0	0	214823	245637
582.261	8.01	283754	51834	81146.4	424570
582.762	8.01	57661.7	32118.3	44385.6	282058
583.203	5.74	4551.4	10157.7	695571	5039.8
583.268	8.14	3.66776e+06	4.78581e+06	4.17089e+06	5.30115e+06
583.77	8.14	2.10508e+06	2.89208e+06	2.57654e+06	3.1186e+06
584.271	8.14	760164	1.05182e+06	932237	1.12662e+06
584.773	8.14	89921.3	276208	234670	305849
586.047	1.14	0	0	0	485928
589.19	6.59	874.646	369102	302110	234121
589.235	3.16	521536	503297	429249	431208
589.268	8.38	29334.2	23463.9	24267.3	368772
589.518	11.45	0	0	201238	199162
590.258	8.25	1.30473e+06	602221	1.21638e+06	2.01475e+06
590.76	8.25	714667	348954	671821	1.20277e+06
591.261	8.25	238213	100682	258086	435084
591.266	7.98	60293.5	1.25106e+06	41187.2	48143.5
592.269	7.97	30531.9	267965	24508	287979
594.234	5.72	305851	436430	152.892	233.168
595.203	6.45	1.20816e+06	948603	1.23556e+06	1.325e+06
595.288	9.02	87429.1	94424.3	765962	127292
596.207	6.45	338598	24509.8	11022	1098.02
597.266	8.21	73253.7	85607.6	62289.7	361437
597.266	8.6	1.00037e+06	419830	779032	1.18702e+06
597.284	7.33	672099	1743.55	566943	606833
597.767	8.6	587905	252746	468812	748369
597.786	7.33	404068	0	338020	340894
598.269	8.61	40794	93992.7	42285	278869
598.274	7.7	27204.2	946321	19168.5	26370.8
598.775	7.7	9785.56	575036	7635.44	13002
599.277	7.7	93303.1	194413	40056.4	60583.4
601.139	1.18	1.72704e+06	1.59561e+06	2.23467e+06	3.77779e+06
602.143	1.17	328065	337621	399993	0
603.22	6.62	361997	901.22	246761	359326
605.187	7.19	1443.5	373264	325359	2351.41
605.188	6.66	8523.63	320385	13316	10184.6
605.263	8.01	1.497e+06	804705	1.47345e+06	2.48964e+06
605.765	8.01	870336	485397	847073	1.54012e+06
606.266	8.01	67659.9	36558.2	332138	533546
608.214	6.73	2518.76	2482.88	3198.6	332927
609.204	3.02	1.23678e+06	639164	1.32906e+06	1.46284e+06
609.393	11.01	0	650.136	220.666	221440
610.207	3.01	307672	0	318385	336253
611.282	8.89	1.33211e+06	54497	1.03967e+06	1.61549e+06
611.783	8.89	833206	25734.9	36010.5	1.05575e+06
612.271	8.38	1.81786e+06	807215	1.34762e+06	2.10906e+06
612.285	8.89	334494	21646.5	264414	399527
612.773	8.38	1.09841e+06	507448	856894	1.32354e+06
613.214	6.06	0	258731	275153	405.931
613.214	6.27	2249.01	2634.94	287427	320099
613.274	8.38	423628	19902.6	309320	496911
618.289	7.4	5083.78	323128	7426.12	6157.8
618.289	9.06	2.04518e+06	153981	1.18707e+06	1.75206e+06
618.791	9.06	1.28842e+06	87019.5	766101	1.15898e+06
619.292	9.06	485518	99705.8	293656	453302
619.294	8.69	42360.4	21565.9	25250.1	152243
619.295	0.97	340180	277153	0	0
619.422	11.01	4.52319e+06	3.98251e+06	4.52887e+06	5.70429e+06
620.287	7.33	2.45443e+06	1.63744e+06	1.9605e+06	2.14052e+06
620.425	11.01	1.74417e+06	1.54882e+06	1.75446e+06	2.23447e+06
620.788	7.33	1.52917e+06	1.02235e+06	1.23757e+06	1.36527e+06
621.219	6.62	278371	265762	354766	369180
621.29	7.33	591066	400384	454863	501767
621.428	11.01	329563	265298	328297	436374
625.297	9.38	1.35663e+06	494593	838008	1.00317e+06
625.799	9.38	63091.1	293839	525917	623036
626.287	7.7	1.17593e+06	17680.5	18187.4	1.75419e+06
626.287	8.46	2.0244e+06	802097	2.12051e+06	1.71254e+06
626.3	9.38	322439	637420	198888	262703
626.77	7.58	238591	2622.76	3686.06	5327
631.262	8.46	4766.18	3933.97	237281	449235
631.786	7.04	546333	0	478474	612307
632.204	1.17	751086	0	684291	968939
632.287	9.26	71226.3	1.8613e+06	73999.1	150982
632.287	7.04	345685	774.677	307342	1116.22
632.775	7.76	166327	54437.9	147359	277672
632.788	9.27	892799	1.20934e+06	3116.02	1842.64
633.23	6.51	581240	415893	551310	845338
633.29	9.26	411012	468154	520902	505400
635.216	1.05	8.00495e+06	5.4191e+06	8.43123e+06	0
635.234	7.59	6824.2	503613	290101	8619.65
636.219	1.05	1.83579e+06	1.2431e+06	1.91759e+06	0
636.245	6.78	2496.88	4550.18	2035.38	281617
637.22	1.11	1.03584e+06	466100	615064	791622
639.208	7.6	13751.5	8981.59	18553.8	390903
640.297	9.54	25320.4	242618	43356.5	50405.6
643.225	6.07	752.365	148.892	337.807	415741
645.796	8.94	4571.71	1092.78	4270.04	416337
649.225	6.5	269812	330933	268.575	413.46
649.231	1.06	1.3984e+06	0	1.28088e+06	0
649.25	7.88	25816.9	754841	429181	43182
650.216	1.06	461751	0	506360	591407
650.253	7.88	29788.6	252885	40589.6	51238.8
651.229	6.9	42227.2	296598	254046	35016.6
651.802	9.18	2045.28	348515	4747.28	7064.62
653.382	0.99	542788	550695	342509	264443
653.781	8.26	8099.58	1401.5	358541	13132
654.789	7.03	234.736	0	411602	528021
655.29	7.03	4390.26	2758.72	278093	363515
657.263	10.47	395284	359.009	0	0
660.789	8.72	20629	472411	522046	29689.9
665.215	1.07	2.77724e+06	2.16049e+06	2.61642e+06	0
666.218	1.07	698829	563526	674055	0
666.256	6.67	240312	578.708	332077	506005
667.796	8.95	1.34778e+06	2.3627e+06	2.48185e+06	2.26643e+06
668.298	8.95	980.967	1.5872e+06	1.73064e+06	4774.11
672.348	7.97	328335	11294.5	255655	22411.8
673.214	7.02	805.633	169123	160962	241266
674.804	9.19	405368	441495	1009.6	3441.48
675.306	9.19	4459.93	317460	363175	2839.38
677.274	1.03	324065	0	295752	338733
678.257	1.06	252016	82.5173	277811	0
681.318	5.61	4.15231e+06	5.20197e+06	5.30167e+06	5.84535e+06
682.322	5.61	1.7873e+06	2.18266e+06	2.28021e+06	2.4796e+06
683.225	1.07	2.03169e+06	2.51544e+06	1.98473e+06	1.68114e+06
683.324	5.61	414461	487791	521681	576306
684.229	1.07	519814	658836	511711	462273
691.287	6.62	269.622	489293	691370	0
691.287	6.03	0	549261	803809	0
692.291	6.62	0	0	270087	0
692.291	6.03	0	0	310235	0
695.234	7.65	761427	20673	26321.5	51632.8
695.35	7.97	7519.52	236294	6402.39	9732.21
711.22	1.09	2.07624e+06	1.77701e+06	1.98865e+06	0
712.224	1.07	407501	0	398022	0
712.492	11.73	521254	0	497.484	552085
713.26	9.72	386589	336597	313638	694261
714.264	9.72	598.152	673.411	1800.77	282314
714.508	11.79	9.7154e+06	6.00224e+06	8.59435e+06	1.01755e+07
714.552	11.39	296812	230784	291775	425816
715.512	11.79	4.26342e+06	2.49909e+06	3.63132e+06	3547.79
716.514	11.79	0	0	861.697	945325
719.202	1.07	495198	0	651029	684112
720.205	1.07	0	0	164926	0
721.199	1.07	0	0	190900	0
725.23	6.97	1637.48	1419.22	2006.36	220421
725.245	7.51	1.01956e+06	0	1.30867e+06	1.46394e+06
726.248	7.51	401074	342086	519674	580307
727.324	5.61	3.27935e+06	4.02974e+06	4.22741e+06	4.71376e+06
727.391	8.31	1.18449e+06	579518	1.03053e+06	1.6186e+06
728.21	1.13	1.4321e+06	624290	1.03329e+06	1.14312e+06
728.327	5.61	1.43273e+06	1.75934e+06	1.79104e+06	2.0058e+06
728.394	8.31	460504	0	414952	623976
729.277	7.55	940335	1367.55	900008	986699
729.33	5.61	331902	418043	451907	501202
730.547	11.33	566152	754834	984199	1.05137e+06
731.551	11.33	240991	316803	415729	446885
735.469	10.43	312969	17373.7	230754	384248
736.492	11.74	466074	329931	569598	565670
737.293	6.62	0	464359	671378	0
737.293	6.03	186.906	537648	756134	0
737.496	11.74	23127.8	26601	228894	232542
738.296	6.62	197.695	0	264522	0
738.297	6.03	0	0	307548	0
738.508	11.8	6.43128e+06	14436.6	6.0374e+06	7.77046e+06
739.511	11.8	2.83675e+06	3896.49	2.67489e+06	3.45275e+06
740.514	11.8	631253	321874	578272	739842
742.539	12.04	461827	11981.8	12141.7	15561.4
743.386	8.14	858350	0	953101	1.70782e+06
744.389	8.14	321584	0	384627	641772
745.502	11.29	2.70861e+06	1.96868e+06	2.23946e+06	2.94121e+06
746.506	11.29	1.14338e+06	795878	930550	1.19851e+06
747.509	11.29	0	0	0	228392
754.503	11.33	621700	604099	992554	750900
755.506	11.33	265636	255533	419174	313846
760.558	11.39	536492	454326	490830	749251
761.561	11.38	240301	0	212000	351875
763.192	1.19	820224	720273	921337	1.57735e+06
767.386	8.26	292545	384823	403256	433531
776.553	11.33	595259	728094	1.00149e+06	1.05973e+06
777.556	11.33	269918	321803	442178	460695
781.202	1.14	481697	403390	383724	433040
781.474	10.43	800321	288416	624709	962444
782.478	10.43	344954	0	277107	417191
782.495	11.79	27545.3	13521.7	22637.2	1.19799e+06
783.381	8.09	194796	294642	337014	391695
783.499	11.79	8695.33	2134.76	7557.47	529084
787.267	5.81	742809	490041	728953	786460
788.27	5.8	269385	242.642	0	0
792.532	12.06	543565	394279	543640	661958
797.269	1.05	2.44973e+06	1.8909e+06	2.24782e+06	0
798.273	1.05	701313	563980	660633	0
800.545	11.99	1.18717e+06	847683	1.43261e+06	1.74194e+06
801.548	11.99	1556.34	1267.19	674511	775016
802.561	12.06	2.04783e+07	1.34474e+07	2.05175e+07	2.53401e+07
803.564	12.06	9.16276e+06	6.07827e+06	9.44459e+06	1.17526e+07
804.567	12.06	2.45976e+06	1.56426e+06	2.554e+06	3.08349e+06
805.292	6.91	346.594	804.52	200.045	199598
805.57	12.05	332332	1995.44	378744	432025
806.495	11.8	744531	423904	722026	935379
807.499	11.81	335318	320.082	326448	419194
811.449	8.35	2247.91	207805	960.066	2071.19
813.49	11.29	0	0	0	257406
813.528	11.94	194131	5411.68	12993.9	233690
815.279	1.06	1.07919e+06	1.30195e+06	982445	0
816.283	1.06	312389	386981	0	0
816.554	12.11	0	686.817	438338	477478
818.556	11.55	302.339	0	1.26191e+06	0
819.559	11.55	0	0	552018	386144
821.542	11.88	770820	467701	616768	836547
822.546	11.88	337645	0	252720	359600
823.558	11.94	5.32007e+06	2.81618e+06	3.89604e+06	6.06941e+06
824.562	11.94	2.38708e+06	1.0876e+06	1.6227e+06	2.67803e+06
825.108	12.94	0	263649	265603	310730
825.565	11.93	539248	267667	330537	570033
826.56	12.07	1.37523e+07	8.74354e+06	1.64998e+07	1.89922e+07
827.268	1.07	883523	834697	806558	0
827.443	8.18	1.98804e+06	2.58628e+06	2.3537e+06	2.35811e+06
827.564	12.07	6.61036e+06	4.29942e+06	7.92963e+06	9.29854e+06
828.271	1.07	257269	273972	0	0
828.447	8.18	917205	1.18541e+06	1.07593e+06	1.03324e+06
828.567	12.06	1.36815e+06	830281	1.64017e+06	1.6814e+06
829.45	8.18	246917	327108	298129	304200
829.57	12.06	211440	366.35	252034	290072
830.592	12.29	10988.1	8139.45	14621.1	398807
831.503	10.42	383751	367739	396516	419111
833.519	10.47	5.73434e+06	4.69169e+06	4.89651e+06	5.97686e+06
834.522	10.47	2.52561e+06	2.08542e+06	2.293e+06	2.72966e+06
835.525	10.47	686006	562205	601289	707063
839.553	11.48	438421	400632	577168	431337
840.558	11.48	0	0	242560	0
842.555	11.54	0	859673	568.141	299.796
843.559	11.54	0	0	0	427734
844.54	11.33	458.801	730.369	224286	245073
845.278	1.08	221131	0	249716	0
849.514	10.11	264257	0	385464	274972
850.483	11.8	232277	27670.5	22119.8	236618
853.459	8.37	380555	693711	560217	483372
854.462	8.37	0	318221	265448	0
860.647	11.99	354622	279578	280006	441914
861.65	11.99	1446.8	1160.81	327.219	222041
867.438	8.16	0	0	3.77918e+06	3.0868e+06
869.446	8.16	361231	665852	509115	414662
870.548	12.06	2.29566e+06	1.62158e+06	2.28541e+06	2.69284e+06
871.551	12.06	1.04934e+06	747418	1.07417e+06	1.24274e+06
872.359	6.99	300453	429117	359011	422714
873.274	1.09	632481	662707	358552	0
873.362	6.99	0	0	0	202010
883.433	7.89	7.18763e+06	9.86167e+06	8.93939e+06	9.08869e+06
884.437	7.89	3.40036e+06	4.66317e+06	4.24285e+06	4.32049e+06
885.44	7.89	941875	1.30997e+06	1.27364e+06	1.22738e+06
886.442	7.89	0	267825	0	0
891.545	11.94	304005	642.409	219016	335012
894.548	12.08	1.5611e+06	1.07117e+06	1.86671e+06	2.02522e+06
895.374	7.7	0	0	756.767	256302
895.551	12.08	735627	519771	912514	972273
901.506	10.47	539999	411247	448601	525954
902.509	10.48	0	0	0	241437
903.46	8.07	374920	18350.3	306001	306705
909.449	8.77	0	250559	0	2206.35
925.245	1.19	0	0	346132	0
930.415	8.86	661560	934772	1.00022e+06	1.11136e+06
931.419	8.86	365215	502879	561504	592540
935.426	8.16	1723.34	241895	216678	0
938.536	12.07	458989	0	0	0
946.41	8.6	1.37155e+06	1.32103e+06	1.63142e+06	2.23936e+06
947.413	8.6	759811	735027	914902	1.22353e+06
948.416	8.6	215549	223974	271854	371877
951.421	7.88	299384	381364	350503	351946
959.322	1.06	673358	649762	607150	599537
959.522	8.75	478556	383072	501146	485430
960.525	8.75	236505	17097.2	263873	247538
961.538	8.01	183761	6355.56	7959.88	236400
961.538	8.61	7411.7	4290.91	4395.07	234179
961.611	11.58	1.24563e+06	771817	771024	1.28437e+06
962.405	8.04	310451	392970	388613	438534
962.614	11.58	670014	420046	424317	707702
963.408	8.04	0	215866	216299	256330
963.617	11.58	0	0	0	220313
971.486	9.31	0	448011	269296	0
972.49	9.3	0	238410	0	0
976.421	8.86	0	332862	366816	409165
976.421	8.19	247093	0	275561	422393
976.52	8.68	9791.8	4093.5	358277	12291.6
977.424	8.19	0	0	0	231215
977.424	8.85	0	1231.62	0	211523
983.486	8.18	0	932518	0	4091.26
983.595	11.53	222751	0	0	227980
985.501	8.17	1.13313e+06	1.62996e+06	1.46147e+06	1.65379e+06
985.611	11.59	3.72517e+06	1.81038e+06	2.44889e+06	3.82586e+06
986.505	8.17	593050	822881	742920	855694
986.614	11.59	2.11778e+06	1.02117e+06	1.37038e+06	2.14715e+06
987.515	8.16	780063	1.01334e+06	21810	930504
987.617	11.59	652308	327821	429204	656905
988.519	8.16	400687	507546	408011	467061
992.416	8.6	429024	373044	507198	666720
993.419	8.59	229067	0	286104	390721
	0.98	1088.02	406159	448595	384196

## Sheet: HCA
m/z	Retention time	HCA-A	HCA-B	HCA-C
111.009	1.13	5.43514e+06	1.22226e+07	1.22312e+07
111.009	1.35	8.8714e+06	1.3997e+07	1.30148e+07
113.036	1.01	4.47597e+06	1.17153e+06	895643
115.004	1.18	7.72385e+06	4.43353e+06	2.47774e+06
116.051	2.33	545622	702666	1.17557e+06
128.036	1.17	9622.02	705136	8177.8
131.047	1.02	4.94535e+06	8.32528e+06	7.49751e+06
133.014	2.15	216759551	1.24018e+08	676677
133.015	1.15	2.19133e+08	6.71293e+07	5.95587e+07
135.03	1.09	5.13585e+06	370165	7725.26
135.045	4.42	5.49165e+06	3.33066e+06	6.56082e+06
135.045	2.56	268204	282580	2.28693e+06
142.066	2.34	19949.2	19088.3	322622
144.046	7.71	2288.98	465274	5192.68
145.062	1.02	266970	312171	405247
146.046	1.04	6.17753e+06	3290.66	7.83395e+06
152.072	1.17	824228	1.51202e+06	0
167.035	2.79	1.33421e+06	1.08213e+06	1.38696e+06
173.009	1.14	1.00494e+06	3.25423e+06	3.10439e+06
173.01	1.35	1.85007e+06	2.98971e+06	5981.36
173.105	1.01	566050	1.35944e+06	1.52213e+06
176.041	4.42	1.98699e+07	1.55735e+06	2.38103e+07
176.041	2.61	1.70562e+06	1.12297e+06	2.78217e+06
176.041	5.77	8.89032e+06	486942	9.51763e+06
176.542	5.76	1.23335e+06	1.13724e+06	83944.1
179.035	4.4	89089.6	94902.8	2.60845e+06
188.035	7.71	193.797	895172	267.023
190.051	8.04	182838	568.67	767.895
191.02	2.02	7.1939e+06	326597168	3.20673e+08
191.02	1.36	1.58906e+08	1.82471e+06	2.0741e+08
191.02	1.14	7.8153e+07	1.74408e+08	1.73812e+08
191.056	3.75	1.39395e+06	1.01513e+06	1.12403e+06
191.056	5.65	3.75775e+07	3.93257e+07	3.00141e+07
191.056	6.35	1.59034e+07	2.07112e+07	1.05873e+07
192.023	1.35	14964.3	1.47487e+07	13717625
193.024	1.35	9481.96	2.17504e+06	2.0399e+06
193.051	3.26	1.66916e+06	13075	10899.3
193.051	5.23	3.75897e+06	2.67213e+06	7.06086e+06
194.937	1.3	25583.8	1.22054e+06	379549
197.046	3.4	438972	788.859	1065.8
199.034	1	987774	1.22361e+06	953115
203.083	2.33	3.87844e+06	4.66103e+06	7.78117e+06
205.036	1.23	4581.69	2.66811e+06	1.85056e+06
208.062	1.72	1.63909e+06	1.01225e+06	944759
209.067	1.07	5.41606e+06	8.49324e+06	4.10877e+06
211.061	8.18	10560.8	244406	11990.6
215.033	1.05	479938	332747	0
215.056	5.64	983572	902294	687057
218.104	1.75	505212	621795	401730
223.046	1.07	1.89514e+06	4.10738e+06	2.17575e+06
223.061	5.51	4.55629e+06	3.29581e+06	6.77574e+06
225.062	1	1.15504e+06	1.71601e+06	1.68928e+06
236.072	6.68	749795	726212	356078
239.056	6.7	1.02969e+06	891439	694727
242.176	8.91	844180	832466	767734
245.093	6.02	853060	874694	733610
264.067	6.68	1.49126e+06	1.38735e+06	707078
265.075	6.68	222592	3178.86	1239.62
265.148	9.54	5.67898e+06	5.73609e+06	5.24867e+06
265.218	10.88	235839	224911	291484
270.054	8.69	329676	1498.29	0
271.07	2.33	414896	498884	757498
274.025	1.12	1.64112e+06	557946	595893
275.022	1.12	7.50313e+06	4.04e+06	3.11856e+06
275.169	9.76	279074	690654	480.049
275.169	9.99	959530	900543	0
276.025	1.13	458433	106.188	126
277.114	8.62	234159	351267	213106
277.114	9.57	172955	105146	174057
277.114	12.38	2.32777e+06	153946	2.23692e+06
277.114	9.13	870977	97170.3	893180
277.114	9.79	168562	94066.4	164444
277.114	10.49	513430	154637	530116
277.218	10.92	2.82379e+06	1.97985e+06	2.67232e+06
279.164	9.75	1.38084e+06	1.6601e+06	1.39517e+06
279.233	11.05	2.14036e+07	1.56957e+07	1.82874e+07
280.062	7.22	3060.3	1.61072e+06	0
281.046	8.69	398434	11981	10544.8
281.244	11.13	259951	180125	213883
282.054	10.2	786275	885252	554.695
283.061	9.74	5.24709e+06	4.31637e+06	592278
283.062	9.28	4.0775e+06	3.0473e+06	362811
283.265	11.46	5.03989e+06	5.57782e+06	5.72504e+06
285.077	8.91	263366	318866	374.73
285.077	9.28	710392	862943	6800.68
285.082	1.01	0	543865	446351
287.077	5.05	1.22443e+06	791586	13654.8
292.062	6.68	567945	588171	241998
293.07	6.68	1.08062e+06	1.00595e+06	454608
293.125	1.99	18910.4	1.60958e+06	774278
293.125	2.35	732.999	1.93087e+06	695638
293.176	9.53	221097	303778	237755
293.18	8.98	0	1.24759e+06	822.354
293.18	9.94	1.27153e+06	1.32815e+06	1.26682e+06
293.213	10.57	1.55691e+06	1.10595e+06	1.54876e+06
294.077	6.45	371890	7123.33	10270.4
295.228	10.32	2.71674e+06	2.04711e+06	3.07638e+06
296.069	10.22	0	299695	0
297.041	7.76	558141	496743	8581.08
297.041	8.69	4.41536e+06	2.7007e+06	574674
297.077	9.72	2.57087e+06	49398.3	5675.48
297.077	10.2	5.80218e+06	6.75772e+06	9107.97
297.077	9.25	1.02312e+06	802345	328.969
297.153	10.23	1.32646e+07	1.30575e+07	1.20885e+07
298.048	8.69	6.85258e+06	3.94157e+06	794001
298.049	7.76	1.06896e+06	1.03132e+06	200.775
298.049	9.5	925080	818045	777223
298.049	9.71	3.2164e+06	2.21087e+06	34418.3
298.108	4.28	1.05411e+06	1.16155e+06	443140
299.051	9.71	262483	190915	38168.6
299.056	8.76	8.64993e+06	4.83988e+06	981670
299.056	8.36	3.95068e+06	3.13721e+06	85326.2
299.057	9.25	9.27281e+06	5.60869e+06	907175
299.077	2.13	487832	423786	459879
299.114	2.65	2.72955e+06	2.07343e+06	1.73306e+06
300.06	8.77	1.37286e+06	39507.8	14570
300.117	2.65	315527	0	0
301.072	8.8	682138	603644	5687.25
303.2	10.14	745851	279953	254.439
303.2	10.39	1.96783e+06	662428	1211.31
307.082	4.42	246644	1.71147e+06	297784
308.057	7.22	3.89321e+06	4.6501e+06	3.54101e+06
308.093	6.68	405288	384259	42079.4
309.06	7.21	616560	735539	565030
309.174	9.4	959776	1.13079e+06	923891
309.244	10.78	83630.4	73897	299188
310.109	5.57	1.40019e+06	1.31662e+06	1.19883e+06
311.093	10.22	997504	1.70329e+06	17232.9
311.11	1.02	0	260415	228573
311.169	10.48	4.20521e+07	4.36853e+07	4.10121e+07
311.223	9.79	30461.5	29328.4	952359
312.064	9.73	2.29147e+06	2.14703e+06	265474
312.124	6.04	553728	20341.1	1.80299e+06
312.124	6.9	634627	41349	4.0399e+06
312.124	8.1	1.60954e+06	698501	1.26636e+06
312.161	4.18	1.11889e+06	1.88014e+06	1.21414e+06
313.072	7.28	1.36635e+06	1.31763e+06	32205.3
313.072	7.76	5.53114e+06	5.86767e+06	1.22166e+06
313.072	8.23	4.15754e+06	3.47009e+06	683429
313.072	9.48	1.67587e+07	1.66579e+07	677020
313.072	8.69	6.05278e+07	3.93821e+07	1.0568e+07
313.072	9.21	1.42494e+06	1.8152e+06	2.0359e+06
313.094	2.04	3.32471e+06	652073	2.47875e+06
313.128	6.89	55395.8	4362.54	718018
313.164	4.15	0	323839	0
313.165	10.48	1.49685e+06	1.49394e+06	1.45128e+06
314.075	9.71	2.83176e+06	1.97166e+06	240720
315.077	8.69	1.08131e+06	623422	9396.62
315.088	9.33	3.61831e+06	3.81453e+06	134739
315.109	2.01	5.81026e+07	3.22585e+07	2.73548e+07
315.109	3.44	1.21112e+06	557791	501356
319.191	6.74	392099	513956	441834
320.056	6.21	296929	376709	256883
321.211	9.38	730408	688011	1191.4
322.108	6.69	121990	120758	370738
322.108	6.45	47424.9	57620.6	438348
323.08	7.22	627484	769791	575900
323.117	8.55	2.24356e+06	994626	1.07934e+06
323.117	8.26	1.95136e+06	637203	678801
323.117	6.68	310844	11125.7	11190.8
323.125	5.27	347197	328650	27892.5
323.19	9.61	29413.5	385141	26822.1
323.22	11.11	1.42399e+06	1.43078e+06	1.28472e+06
324.088	5.47	388099	430688	811.743
324.124	6.45	1.49668e+06	1.98093e+06	1.26333e+06
325.132	5.57	1.25086e+06	1.14512e+06	1.06573e+06
325.184	10.35	52157.3	1925866	1.87219e+06
325.184	10.71	2.09676e+07	2.25351e+07	2.0884e+07
326.103	6.44	450098	453654	24431.2
327.087	8.62	1.73857e+06	890637	28064.1
327.087	7.63	253936	15504.3	6264.13
327.087	9.73	7.76266e+06	7.69394e+06	725843
327.088	9.08	5.64187e+06	4.52942e+06	38135.1
327.109	2.92	690647	1.33854e+06	678139
327.14	1.01	0	168560	107.215
327.18	10.71	692557	62198	81093.9
328.119	6.44	784776	483120	2.46814e+06
328.156	2.77	578453	1.59666e+06	1.10247e+06
329.088	5.9	219187	0	0
329.088	2.79	5.4575e+06	4.49005e+06	5.6401e+06
329.103	9.42	804769	1.011e+06	20108
329.233	8.8	579.813	376766	1088.32
330.047	1.55	1082.94	515823	0
333.027	1.14	1.4949e+06	3.21388e+06	2.84098e+06
333.135	9.54	399329	393790	404839
335.077	6.45	9.16915e+06	7.72386e+06	8.93584e+06
336.051	7.6	509243	528917	493716
336.088	7.47	1.16064e+06	1.00001e+06	245230
336.124	6.68	549194	542945	243222
337.093	4.95	2.11817e+06	1.85054e+06	1.72261e+06
337.191	11.05	203861	12764.8	10977.8
338.103	7.22	3.38361e+06	4.16252e+06	3.12127e+06
338.104	5.73	487797	510735	437437
338.14	6.68	1.29331e+07	1.19081e+07	6.99024e+06
339.2	10.93	7.63813e+06	7.15071e+06	8.07548e+06
340.104	2.72	836877	896223	656672
340.146	6.68	230165	3620.42	10886.8
340.156	5.57	5.80887e+06	5.52675e+06	5.05389e+06
341.088	5.06	1.10273e+06	1.19911e+06	64775
341.088	4.57	3.06351e+06	1.95755e+06	5.08248e+06
341.103	9.02	2.06005e+06	2.0567e+06	17461.6
341.109	1.05	5.57666e+07	5.47345e+07	8.27862e+07
342.098	4.25	6265.53	1.02981e+06	1994.36
342.135	5.94	126244	493245	123409
344.15	5.02	7814.89	286277	1232.8
345.083	5.94	264000	347286	970792
345.083	2.13	55237	758647	697432
345.098	8.58	533324	419852	12133.6
345.119	2.65	6.91487e+06	5.25547e+06	4.35824e+06
345.205	10.92	779020	550364	752101
347.06	10.64	846.185	1071.8	258858
347.098	1.74	317157	0	0
347.22	11.05	4.44674e+06	3.50566e+06	3.88122e+06
349.236	11.21	305612	247218	227483
351.072	5.22	1.61034e+07	1.5679e+07	1.60607e+07
351.072	3.67	2.39627e+07	1.718e+07	1.92451e+07
351.073	5.65	7.46405e+07	6.63077e+07	5.60499e+07
351.075	7.6	237243	255868	213934
351.085	2.01	1.20434e+06	689967	576242
351.252	11.46	1.51642e+06	1.70125e+06	1.51498e+06
352.076	5.64	1.19068e+07	1.08806e+07	8.77262e+06
352.077	3.75	4.07932e+06	2.92511e+06	10055.7
353.082	2.01	320530	192385	158485
353.088	3.76	412839	396503	5.7575e+07
353.088	3.57	111902	2.30285e+07	233320
353.088	5.09	6.27599e+07	1.04351e+08	1.1595e+08
353.088	4.44	7.77511e+07	4.74003e+07	8.35202e+07
353.088	5.65	8.9665e+07	1.09292e+08	9.01139e+07
353.2	9.31	359929	433521	367788
354.091	5.65	1.87254e+07	1.84201e+07	1.40532e+07
355.093	3.75	1.2713e+06	956445	1.12772e+06
355.103	5.23	2.93151e+06	2.04613e+06	5.6903e+06
355.103	3.26	758528	425896	1.09962e+06
357.083	2.71	930317	1.2179e+06	420692
359.077	7.25	564167	967448	43283.2
359.081	6.03	9393.67	12065.5	353065
359.098	3.38	6.17974e+06	4.44998e+06	2.80444e+06
359.098	2.05	356577	505105	1.15661e+06
359.135	6	271819	8127.69	749752
361.114	2.01	4.05339e+06	2.28299e+06	2.0142e+06
361.2	10.11	0	1491.65	240567
363.215	10.32	384527	339827	516182
366.098	7.6	1.39072e+06	1.41819e+06	1.28397e+06
367.067	3.75	773673	32457.1	49913.9
367.103	5.44	6.41278e+07	7.34494e+07	279638
367.103	6.05	2.35772e+07	3.36061e+07	8.3515e+07
367.103	6.34	1.95534e+08	2.50062e+08	6.52602e+06
367.103	6.8	4.99411e+06	2.65344e+07	2.42144e+07
367.161	2.13	0	5.36785e+06	2.47078e+06
368.075	3.75	952342	11532.6	770655
368.107	6.35	3.54901e+07	4.52504e+07	2.57263e+07
368.114	9.06	449486	609488	277640
369.083	5.65	5.52956e+06	5.04475e+06	4.08435e+06
369.083	3.75	2.66396e+06	1.89602e+06	2.02098e+06
370.13	2.89	819788	1.00557e+06	1.01954e+06
371.12	1.06	369496	0	0
373.114	3.89	63114.4	998203	86737
373.114	4.88	245579	130614	38062.3
374.109	3.5	3.75445e+06	4.2078e+06	2.13549e+06
375.07	5.68	4.16307e+06	4.2252e+06	5.17847e+06
375.07	3.76	6.9426e+06	5.46968e+06	6.64242e+06
377.086	1.06	1.35007e+07	1.36541e+07	4.93547e+06
377.109	1.96	1.44244e+07	1.40986e+07	401685
379.083	1.06	3.87346e+06	3.93734e+06	1.32424e+06
379.156	10.48	1.68105e+06	1.76221e+06	1.65473e+06
380.078	7.47	880250	750424	484.114
380.156	1.69	461225	1.04874e+06	415617
381.059	8.69	1.69627e+06	1.16608e+06	296335
381.119	6.77	1.03415e+06	1.61988e+06	548163
382.093	5.73	538647	588029	479963
383.096	2.02	1.90215e+06	1.31208e+06	1.14412e+06
383.12	1.07	290588	0	0
385.114	5.51	6.80112e+06	5.16766e+06	9.99135e+06
385.187	5.96	310584	0	314426
386.161	5.57	1.31631e+06	1.21934e+06	1.73696e+06
387.093	4.65	414577	392463	3633.73
387.093	5.8	3.09632e+06	1.14917e+06	33604.4
387.093	2.75	1.51492e+06	1.53207e+06	735757
387.115	1.05	2.62966e+07	2.66554e+07	4.00909e+07
389.085	6.39	2.67288e+06	247199	167026
389.085	3.26	687040	415171	909382
389.085	5.43	30744.8	27714.2	1.64914e+06
390.102	12.72	2.75861e+06	335720	1.88353e+06
390.102	9.28	591150	310831	461342
390.102	8.62	2.70446e+06	1.43745e+06	1.72541e+06
390.102	11.59	285430	685318	254735
390.102	11.98	1.24411e+06	1.07746e+06	1.09002e+06
390.102	6.76	640493	316972	375788
391.013	5.64	356028	383126	297897
391.033	1.13	0	1.15847e+06	1.55485e+06
391.08	5.23	201083	586.449	375742
395.098	6.55	455384	13892.7	13419.3
397.172	1.72	2049.44	1.02147e+06	670.835
398.03	2.65	327301	259157	275.856
399.275	10.68	280963	248525	264386
400.14	5.56	3.18714e+07	3.05118e+07	3.86795e+07
400.177	6.13	443.954	460781	388497
401.109	5.23	2.74475e+06	1.90076e+06	5.11103e+06
401.145	3.1	454955	447591	361062
404.171	4.15	0	220921	958.819
405.14	4.83	907.889	208864	429.263
406.127	6.68	243601	230468	0
409.096	1.03	0	0	340905
409.191	11.05	242415	214952	227886
411.188	2.43	0	662724	1522.06
412.161	4.74	816997	1.35973e+06	498345
413.086	2.01	1.96609e+06	1.1088e+06	926424
413.109	6.08	276619	16291.5	342102
414.098	2.02	403086	736212	334759
415.109	1.11	336345	0	602419
415.207	11.05	686117	582506	644930
416.044	7.8	394785	0	0
417.14	4.85	536987	673127	776380
417.156	6.52	1.67307e+06	1.25984e+06	1.52538e+06
418.06	7.53	588621	0	0
421.035	1.07	702573	427995	668945
421.075	5.66	1.41249e+06	1.50759e+06	1.30657e+06
421.09	5.51	199028	937.906	283264
423.033	1.07	688362	404037	615920
423.091	5.23	912945	670819	1.64067e+06
423.166	7.25	3.52473e+06	2.27121e+06	2.72115e+06
424.094	5.24	0	0	255058
426.12	7.03	1.61092e+06	2.599e+06	1.82637e+06
427.064	8.69	231801	0	296.166
427.182	3.25	44129.2	699270	1.4843e+06
427.182	2.48	252.569	3.84794e+06	1.56271e+06
427.182	3.04	16471.6	810014	26898.9
428.081	6.28	1404.42	173162	1264.93
428.156	3.23	206270	758669	1.05787e+06
429.101	2.01	922751	572055	465148
431.156	2.95	1.0547e+06	594550	875451
431.192	5.51	2.00325e+06	1.44091e+06	2.86531e+06
431.192	5.96	1.72331e+06	780220	13502
432.145	5.45	295647	392096	499961
432.166	1.87	689540	802686	563785
433.15	6.52	538954	531879	385435
433.208	5.52	1.05328e+06	850743	95335.1
435.091	5.44	1.67119e+06	1.8355e+06	2.00574e+06
435.091	6.38	4.72185e+06	4.38279e+06	4.49542e+06
435.091	6.05	1.3318e+06	1.97143e+06	1.80278e+06
435.958	1.14	1.08292e+06	1.55442e+06	1.16228e+06
435.958	1.37	5.29638e+06	5.67602e+06	5.10436e+06
437.239	6.45	657431	529529	8724.44
439.086	1.07	4.08327e+06	0	100.382
441.198	5.48	511.317	2048.78	416002
441.198	4.02	0	625758	3891.55
444.151	2.38	3304.33	368466	14843.9
445.114	7.92	1.05663e+07	7.40162e+06	591220
445.114	8.42	9.57838e+06	7.41073e+06	1.28467e+06
445.144	5.53	0	298945	320528
445.148	7.25	799596	488845	673496
447.119	7.92	395671	179442	1088.57
447.12	8.42	340458	257386	10110.5
447.134	9.34	326197	218424	356305
447.151	2.18	1.60435e+06	1.15872e+06	899063
448.021	2.33	54788.4	345371	510073
448.065	7.47	311680	285065	1350.72
449.07	6.46	41599.8	23835.2	329488
451.054	3.76	685578	406363	797798
451.06	5.64	2357.01	297059	567337
452.044	7.13	606323	18915.6	434479
453.013	3.76	896798	678616	762825
453.013	5.64	679121	749901	614482
453.101	5.51	1.62037e+06	1.28604e+06	2.03885e+06
455.102	1.03	1.50946e+06	1.68749e+06	2.72073e+06
455.213	6.13	0	258968	0
456.105	1.04	0	0	374983
457.073	5.43	306059	328829	1048.02
457.193	2.43	13532.3	2.6306e+06	59570.3
457.238	11.06	1.94022e+06	1.76853e+06	2.13794e+06
459.13	7.72	3.11289e+06	2.49673e+06	3596.33
461.109	8.62	5.99253e+06	4.67196e+06	384259
461.109	8.36	5.17185e+06	4.00276e+06	677189
461.109	7.53	9.84483e+06	6.77105e+06	1.73118e+06
461.109	7.99	8.7934e+06	6.11718e+06	953240
461.145	9.11	4.69653e+06	214265	569751
461.166	4.48	273410	269900	344731
463.114	8.62	218221	10566.1	352.735
463.125	8.15	842389	685969	48762.6
465.07	5.44	364921	284307	550539
465.081	6.35	544406	675706	89592.7
465.139	2.13	1005.56	331903	0
467.029	5.44	713274	765047	852029
468.127	5.56	1.26228e+06	1.24244e+06	1.31407e+06
468.145	6.85	3.78452e+06	5.61059e+06	3.28222e+06
468.146	7.25	6.76001e+06	9.9342e+06	4.63814e+06
470.156	7.27	1203.08	291728	431589
471.076	1.02	0	433220	633502
471.208	4.64	0	897151	0
472.146	3.04	5521.25	276507	4087.69
473.163	1.04	8.431e+06	1.22421e+07	1.6518e+07
474.156	1.05	872.821	2.68405e+06	2.61494e+06
474.177	6.9	611165	68979.7	4.55144e+06
474.177	6.04	559516	0	1.76489e+06
475.124	8.64	609161	820895	25920.7
475.125	7.28	1.29227e+07	1.26715e+07	2.17364e+06
475.125	8.07	1.64444e+07	1.48672e+07	2.63371e+06
475.125	8.45	3.19795e+06	2.5966e+06	2.15654e+06
475.128	6.27	635036	583160	1.27158e+06
475.141	1.08	1.23795e+06	362293	386974
475.155	6	260051	254237	434091
475.18	6.89	152060	21247.2	1.18582e+06
476.102	6.97	886205	4.05647e+06	1.63622e+06
476.128	7.75	1.24157e+06	1.34561e+06	566086
477.117	7.21	52374.8	448826	683100
477.129	7.76	412025	394528	166137
477.146	1.05	2.68691e+06	2.43299e+06	3.24971e+06
477.162	1.79	2.32256e+06	1.89942e+06	0
479.302	6.74	1.07202e+07	1.34554e+07	1.1181e+07
481.154	2.13	1060.47	264187	0
481.308	6.74	447059	531581	469495
482.161	7.71	5.23898e+06	9.92599e+06	3.62818e+06
482.161	7.19	1.2097e+06	2.46169e+06	951643
483.116	1.12	360335	0	0
483.164	7.71	1.53587e+06	3.07878e+06	1.07671e+06
483.195	11.05	216616	196550	215930
486.141	6.83	424907	580229	10002.6
487.178	1.04	532738	590669	1.04009e+06
488.156	6.08	356417	0	1294.57
488.156	6.44	0	1.15898e+06	611752
488.162	1.05	5.10484e+06	4.23897e+06	6.64152e+06
489.14	8.35	739389	1.44856e+06	91134.9
489.166	1.06	0	696867	1.09254e+06
490.172	6.02	4844.72	4222.72	287054
490.172	6.44	1.52913e+06	918460	4.42265e+06
492.097	6.29	523541	625367	444848
493.135	6.85	640891	15441.4	15504.4
493.317	7.17	350479	570427	397928
495.297	6.18	819919	993960	1.08507e+06
497.13	5.54	788.233	2833.91	4.04214e+06
497.13	5.18	602555	385827	640527
498.132	5.55	852034	0	816689
498.141	7.58	718295	1.39739e+06	387235
499.146	5.35	34396.7	24618.6	324454
499.18	5.9	479434	327	435820
500.026	5.23	213974	0	329104
500.065	5.56	1619	1118.92	199158
500.156	7.22	1.17953e+07	1.40203e+07	1.04072e+07
503.243	11.06	1.84037e+06	1.98437e+06	1.41751e+06
504.187	6.86	5899.62	798.154	365540
506.152	3.88	868478	574369	383591
507.141	6.51	3325.01	490281	1873.39
507.157	1.05	0	734392	613769
507.281	7.31	331927	18030.6	20800.7
509.166	7.61	542429	1382.09	753589
509.224	5.77	10161.9	21043	487147
510.144	1.04	0	0	318218
511.146	5.75	2.25504e+06	789592	3.16875e+06
512.026	5.44	481823	535351	565922
512.149	5.76	504602	0	739949
512.172	7.58	829779	1.58232e+06	431435
513.102	8.43	639667	511441	1868.32
514.136	6.51	244842	8378.07	5251.19
515.141	3.86	2.36357e+06	5.82535e+06	1.48138e+07
515.141	3.15	2.67831e+06	1.31941e+07	3.3496e+07
515.142	4.73	7.09015e+06	4.44552e+06	1.19152e+07
515.142	5	4.7866e+06	3.66064e+06	7.75172e+06
515.221	1.03	0	556466	1.2429e+06
515.279	6.74	1.30791e+06	1.46664e+06	1.3587e+06
516.144	4.42	2.45128e+07	1.43962e+07	3.11617e+07
516.144	3.93	2.65963e+06	486030	3.53932e+06
516.152	6.79	3.31192e+06	2.88116e+06	4.48227e+06
517.146	4.42	4.57706e+06	146784	366303
517.146	2.62	593615	3509.85	849558
517.275	6.74	328969	393946	362964
520.146	6.21	1385.13	2291.72	213232
520.182	6.89	67122.5	71388.7	392213
521.13	7.28	2.24957e+06	2.25245e+06	356340
521.203	5.75	660503	1515.02	1008.28
521.203	6.2	7.01943e+06	4.10877e+06	5.02549e+06
521.203	6.6	2.54751e+06	1.47569e+06	1.7063e+06
525.307	7.44	402442	282434	390700
525.307	6.74	7.60591e+07	9.59518e+07	7.89982e+07
526.31	6.74	2.31235e+07	2.95048e+07	2.45204e+07
527.133	4.41	627.086	353.853	391912
527.161	5.04	0	0	393626
528.151	7.7	784786	595699	620651
528.158	5.04	198.692	0	561353
528.315	6.74	520182	646038	556429
529.156	5.76	106627715	2.2671e+06	6.0524e+06
529.156	4.15	1.20371e+08	8.26739e+07	1.42123e+08
529.157	4.74	314465	6.86533e+07	533656
529.214	2.09	2492.61	2.32313e+06	725837
530.036	5.51	274041	2946.06	322759
530.131	5.47	4.24555e+06	31720.2	99637
530.16	3.26	2.35332e+07	1.42847e+07	3.35213e+07
531.162	5.06	2.27062e+07	1.60367e+07	2.65641e+07
531.162	3.26	5.14001e+06	3.04036e+06	7.38975e+06
532.164	3.26	690553	410027	965129
532.164	5.06	2.97674e+06	2.07319e+06	3.53354e+06
533.166	6.77	6252.94	4852.23	594750
533.173	1.06	6.31261e+06	2.81132e+06	4.83325e+06
533.26	7.26	13738.1	9085.47	244265
533.455	11.11	0	210308	0
533.936	1.22	0	163754	89.7116
535.182	7.84	292104	35720.4	569629
536.133	6.85	311170	12884.1	6923.36
537.122	4.42	6.67802e+06	4.77001e+06	7.07908e+06
537.123	2.62	2.54871e+06	1.65202e+06	6.34378e+06
537.151	6.51	51419.1	255509	56192.7
537.167	1.05	0	600247	356283
538.126	2.52	315.797	236.58	713111
539.323	7.17	1.99869e+06	3.17957e+06	2.19423e+06
540.126	1.13	0	376913	531272
541.122	1.14	1.00361e+06	1.60854e+06	2.24722e+06
541.302	5.83	707867	1.13209e+06	924862
541.302	6.18	1.74221e+06	2.07215e+06	2.28523e+06
541.596	2.51	0	0	315801
542.126	1.13	113.596	0	424548
543.1	4.42	438458	4759.23	731070
543.112	7.28	1.10633e+06	1.10402e+06	207361
543.112	7.76	1.28058e+06	1.20732e+06	5172.94
543.136	5.78	539000	192890	2.3884e+06
544.052	2.65	550499	515598	381931
546.162	7.44	38991.2	930414	54162
547.147	7.43	582463	23363.9	539797
547.24	6.79	1.41116e+06	24114.5	2.18424e+06
549.07	3.25	1738.38	11295.2	478826
549.134	4.42	611012	2558.15	8436.12
549.256	6.66	12479.5	13488.8	207481
550.148	7.71	599649	1.15665e+06	501215
551.177	6.27	14671	316057	1.10617e+06
551.183	1.07	2.70815e+06	4.54954e+06	3.24909e+06
551.213	5.7	0	0	1.44628e+06
552.112	5.47	261385	2905.81	1506.59
552.186	1.06	0	863316	633040
553.338	7.88	2897.86	557139	239685
556.349	11.05	590040	425337	489222
556.59	5.65	236791	239666	170959
556.615	4.74	299820	1991.67	782.225
557.151	5.37	4.99774e+06	1323.9	6.01273e+06
557.403	11.06	196572	301.99	0
558.032	2.06	322399	399022	414669
558.155	5.95	6.03998e+06	343375	7.54377e+06
558.159	6.44	70145.9	73925.6	468854
559.157	5.94	243951	72412.2	1.50869e+06
559.169	1.07	0	229584	0
560.047	2.01	2.7397e+06	1.82041e+06	1.5212e+06
560.141	8.21	10374.3	199888	468.897
560.162	5.21	0	236572	0
561.328	10.15	354361	0	319386
563.234	5.85	544404	590765	885860
564.128	7.6	693389	694537	664469
564.209	2.05	380572	451983	193272
564.331	10.01	773924	730658	498858
565.048	1.45	1907.99	866992	920.079
565.193	6.77	1.16649e+06	25715.8	1.26822e+06
566.125	7.6	216509	232361	0
567.208	6.2	3.62086e+06	2.17484e+06	2.60169e+06
567.209	6.6	1.11461e+06	629422	734385
567.317	6.74	206579	239651	4563.44
568.052	4.43	75088	3.23859e+06	147501
568.144	7.22	7098.91	524933	1605.74
569.333	6.74	1.16423e+06	0	0
571.203	3.46	886981	588972	584604
571.23	11.06	2.04458e+06	2.19066e+06	1.87359e+06
572.141	8.09	940459	942963	5731.59
574.157	7.6	1.87922e+07	1.99108e+07	1.75436e+07
575.16	7.6	5.51399e+06	5.75582e+06	5.23503e+06
575.219	2.09	0	1.56479e+06	488617
576.162	7.6	1.15434e+06	1.24094e+06	1.10928e+06
576.172	2.73	1.3334e+06	525864	4279.17
577.164	7.6	164656	6522.5	12349.1
577.281	6.74	412650	399658	332799
578.218	6.74	0	587.931	172822
578.615	5.07	689.135	642173	2872.28
579.208	6.52	3.3248e+06	2.61867e+06	3.31287e+06
579.226	6.74	327909	320702	303685
579.266	7.26	22779.8	15083.8	378387
581.455	11.05	1.7219e+06	1.10537e+06	1.36129e+06
582.029	2.01	551792	408010	354105
582.068	5.05	2.08508e+06	4.01045e+06	1.18912e+07
582.068	4.75	2.4668e+06	1.72926e+06	17394.6
582.068	3.25	2.5014e+06	1.71131e+06	3.0172e+06
583.072	5.12	1.21588e+06	1.23385e+06	1.47141e+06
583.072	4.74	10304.9	545027	17220.8
583.073	3.25	16253.1	676236	1.18648e+06
583.128	4.42	2.87362e+06	1.76548e+06	1.76226e+06
584.138	6.79	13111.7	945.034	412738
585.219	6.65	541253	2519.56	543957
585.219	6.29	1.27878e+06	600589	1.15861e+06
586.048	1.13	3.63269e+06	3.11085e+06	3.81708e+06
589.178	4.91	235796	0	0
589.19	6.2	674842	398768	501951
589.19	6.6	418328	10937.6	307508
589.518	11.45	203112	245619	0
591.229	5.75	10221.1	7937.21	232503
593.294	6.74	4.10572e+06	4.74124e+06	4.42931e+06
595.3	6.74	226578	247689	234466
597.144	5.05	1.13819e+07	9.76159e+06	1.14492e+07
597.144	4.75	6.84285e+06	4.69882e+06	8.83715e+06
597.144	3.25	4.54475e+06	3.25177e+06	6.27794e+06
597.182	6.27	376776	1258.88	461040
597.237	6.74	305289	340321	323303
598.026	3.76	602890	772.77	592597
598.147	3.26	1.2148e+06	793984	1.5249e+06
599.292	5.91	0	257096	240097
602.151	7.9	674550	353557	454523
606.075	1.45	1.14945e+06	1.60364e+06	1.2754e+06
607.422	11.01	1.42499e+06	856070	1.09872e+06
609.24	2	88103.6	313237	74114
611.145	1.09	4032.58	10078.5	1.15976e+06
611.408	11.06	199554	0	0
612.042	5.44	347502	523760	549071
612.099	2.13	120244	674025	288394
615.065	4.42	1.73935e+06	49923.6	103520
615.065	2.52	4053.35	2687.99	425358
617.261	8.79	1.32152e+06	167337	520400
617.262	8.12	714827	6195.49	663440
618.183	7.6	382546	393567	338162
619.278	8.11	7.25304e+06	3.90628e+06	4.97824e+06
620.281	8.11	2.70494e+06	1.35869e+06	1.75718e+06
621.437	11.07	4.40405e+06	2.87738e+06	3.09159e+06
623.162	6.62	1.17149e+06	666.177	642.193
623.198	7.25	352515	526812	4999.64
623.198	8.43	321384	709917	11312.4
623.24	9.09	713760	90280.2	521989
623.344	7.21	291845	319576	734.141
623.443	11.07	343316	217305	233451
624.224	6.74	300688	318182	323857
625.139	5.35	13737.4	10515.9	318488
625.177	6.81	339867	35919.6	24400.5
625.214	6.53	326469	4848.52	2904.45
627.123	3.25	1.62128e+06	614911	2.86468e+06
627.151	8.69	4.07286e+06	1.69351e+06	1348.47
627.23	6.72	581881	315213	1.02207e+06
628.125	3.26	346388	13960.6	661749
629.081	5.06	4.28127e+06	3.71382e+06	5.57871e+06
629.081	3.26	1.47396e+06	881219	2.07973e+06
629.209	2.02	2.24208e+06	1.37547e+06	1.38258e+06
630.084	5.06	16307.6	1.20188e+06	44947.7
630.084	3.26	458214	4666.95	671773
630.198	6.42	13342	2.19317e+06	1.07668e+06
630.198	6.65	3999.23	593694	493079
631.085	5.05	844.566	822.198	444954
631.224	2.01	6.9513e+06	2.34205e+06	1.83115e+06
633.23	2	460213	0	4551.1
635.272	7.28	0	0	455067
636.23	6.04	337326	0	1.07061e+06
637.177	6.47	1.82792e+06	1.77727e+06	284685
639.193	8.11	15205.3	499035	10566.5
639.284	6.74	0	210232	0
641.167	9.72	210106	8603.85	10509.3
641.259	8.12	907905	462776	638251
642.11	1.72	0	459780	635.591
642.144	7.6	895111	903494	836816
643.172	9.51	221010	0	814.331
643.225	6.07	2.46137e+06	1.62891e+06	3.23591e+06
647.092	4.75	559282	0	847475
647.196	6.52	223660	0	0
649.105	3.26	465542	18544.5	18599.2
649.133	8.69	1.03854e+06	483866	766.595
649.442	11.05	551628	385723	468576
651.191	2.04	344369	16288.2	257225
652.225	6.02	804922	0	1.55579e+06
652.24	7.58	226822	6048.16	451724
653.206	2.01	1.64782e+06	629049	497367
655.188	6.3	1.3564e+06	821270	0
657.231	7.06	730305	214043	716042
661.282	6.74	0	205644	225859
663.199	1.09	0	360039	379715
671.466	12.24	5.34165e+06	321957	252044
672.206	6.04	0	0	433063
673.073	7.6	157971	525.282	0
673.255	6.68	917714	814962	679.051
673.381	7.8	386542	887.889	8279.16
675.198	10.17	267510	420832	0
676.204	6.29	2.47479e+06	1.51874e+06	748.559
678.206	6.29	389149	0	538809
681.261	2.03	0	378606	0
682.235	6.04	714801	0	2.27323e+06
683.198	8.32	1.07147e+06	1.51696e+06	1183.57
683.226	1.06	6.76893e+06	5.72711e+06	9.94377e+06
684.135	2.01	1.00767e+06	365712	307359
685.231	1.06	0	380863	0
686.188	6.61	5.16435e+06	6.89413e+06	2.34942e+06
687.36	6.2	0	656894	0
690.219	6.38	1.33806e+06	2.48947e+06	3.29003e+06
691.211	1.07	0	0	165062
692.225	6.39	209064	165967	280769
694.25	5.61	1.5184e+06	1.38366e+06	892312
695.466	12.24	6.26721e+06	278302	2.71333e+06
700.203	6.8	1.87244e+06	3.93138e+06	8074.69
703.151	3.75	619738	558.183	377018
703.152	5.64	3.00608e+06	2.53257e+06	1.59924e+06
704.235	6.68	187051	235361	0
705.167	5.64	1.57335e+07	1.57289e+07	9.60195e+06
705.167	3.67	1.94333e+06	1.28674e+06	1.41337e+06
707.183	5.64	1.14289e+07	1.27795e+07	7.76932e+06
707.183	5.22	474236	570819	35623.1
707.183	3.75	990764	0	856329
709.235	7.4	4.96961e+06	72612.1	4.23272e+06
710.191	5.63	0	190159	0
711.214	5.23	337858	0	1.23503e+06
712.492	11.74	242958	0	811.713
714.508	11.8	2.96041e+06	1.46468e+06	1.14745e+06
715.193	9.07	366999	415912	384.358
719.202	1.06	1.28951e+06	1.18317e+06	403173
719.365	6.72	544038	442854	0
720.23	6.36	22007.6	18633.7	333619
721.162	5.64	602925	519331	335091
721.199	1.06	369804	350292	0
721.503	11.29	728873	3312.79	359492
723.178	5.64	1.17643e+06	1.17134e+06	721239
724.239	6.74	0	183302	176067
725.133	5.64	465046	423573	311568
727.149	5.64	1.94766e+06	2.03806e+06	1.49337e+06
727.149	3.75	658296	0	533761
727.245	5.94	685843	9733.42	871060
729.165	5.65	1.97817e+06	2.3387e+06	1.73706e+06
729.165	3.75	0	0	499885
729.231	1.06	394030	333726	0
733.198	5.45	1.06321e+06	1.15483e+06	1.32298e+06
733.199	6.35	85125.2	2.01909e+06	954104
734.202	5.44	353528	0	477885
734.207	6.39	437923	772798	1.10584e+06
734.209	6.72	18228.4	431838	425076
735.214	6.34	2.34418e+07	3.42599e+07	1.32327e+07
735.214	5.44	0	0	1.94695e+06
736.137	1.08	0	330958	449140
737.22	6.34	2.17471e+06	3.22012e+06	1.16963e+06
738.508	11.81	2.43306e+06	53348.6	56335.4
740.514	11.8	215645	2323.81	4278.61
741.303	5.56	1.20039e+06	1.17819e+06	1.18133e+06
745.502	11.28	1.80411e+06	920103	1.08287e+06
747.518	11.36	1.22535e+06	697619	374151
750.223	6.04	0	0	341384
750.24	6.53	1106.15	171433	1707.81
754.235	5.58	269880	293344	0
757.196	6.35	4.35359e+06	5.08688e+06	3.42623e+06
757.196	5.44	968572	1.17684e+06	1.3995e+06
758.078	5.64	643226	637981	456534
758.282	7.24	295916	801.671	869.462
758.542	11.29	549017	0	289629
759.201	6.34	4062.61	456292	304062
760.094	5.65	771550	805522	603944
765.266	6.68	259011	849.771	0
767.201	7.04	454949	732870	842118
771.235	5.51	756707	440758	1.6648e+06
772.239	5.5	0	0	595967
773.214	4.41	1.41666e+06	394543	2.19648e+06
773.716	4.41	1.01267e+06	293487	1.59833e+06
774.095	3.26	360943	0	581815
774.217	4.41	465226	0	0
776.217	5.57	0	251714	0
781.203	1.08	0	507173	0
782.495	11.8	367603	1677.83	1301.32
786.261	5.54	356875	340114	695324
786.335	5.54	0	0	310539
787.267	5.82	337135	0	371213
788.125	6.34	948531	1.03432e+06	701206
788.126	5.44	0	249184	271390
788.545	11.96	429430	0	294.471
794.74	3.25	0	256.595	311504
798.282	5.99	0	0	239093
799.558	11.94	238565	0	0
799.67	4.41	519062	0	730752
800.172	4.42	459328	0	0
801.287	5.56	624305	647316	958883
802.561	12.06	9.8858e+06	5.59e+06	5.10682e+06
804.567	12.07	810830	507499	452208
805.292	6.89	0	578.306	764598
805.579	12.15	399340	0	0
806.233	5.07	0	305781	7211.12
806.495	11.81	305720	849.342	0
809.542	11.86	244769	1316.61	203113
811.218	7.03	866573	660325	2.31552e+06
812.221	6.92	249852	311169	1052.65
812.221	7.14	387192	548463	1.01164e+06
813.528	11.94	372183	184195	252547
815.279	1.06	319624	348653	467013
816.433	6.71	769680	686802	645969
816.576	12.18	438658	2317.25	2407.74
817.514	10.52	235106	0	0
821.542	11.88	1.22921e+06	646894	844557
823.269	5.56	624592	668224	895928
823.558	11.95	1.06675e+07	5.533e+06	7.09308e+06
825.569	11.98	790545	644054	280772
826.56	12.08	9.10288e+06	7.17924e+06	5.64491e+06
828.571	12.11	2.27431e+06	638385	908614
829.579	12.16	1.03976e+06	641507	428419
830.591	12.29	422167	4654.5	5935.3
831.503	10.41	243485	0	0
833.519	10.46	4.04893e+06	1.94269e+06	1.88562e+06
835.272	7.21	861387	877903	860813
835.525	10.46	427541	206773	194834
839.553	11.48	580230	458625	889158
847.412	6.74	250098	391558	0
855.672	11.06	385220	217493	273133
856.246	7.27	282064	253889	0
870.548	12.06	1.17762e+06	700411	645339
871.251	5.06	306609	261266	452031
874.439	7.17	633671	1.00199e+06	744605
891.545	11.95	597752	325582	410808
894.547	12.08	1.08451e+06	915359	724017
898.26	5.5	0	276610	325695
901.506	10.46	357834	0	0
908.262	6.23	741726	1.01984e+06	0
939.605	11.6	247833	0	189781
944.298	7.31	301615	7343.11	652.069
951.257	7.76	325034	0	0
952.377	8.76	599905	564.259	843766
959.609	6.74	0	325046	0
961.611	11.58	1.7807e+06	727144	1.01333e+06
975.582	11.6	260385	0	196993
983.595	11.53	407313	218618	272421
985.61	11.59	6.74229e+06	3.49838e+06	4.91771e+06
988.629	11.66	371016	0	197112

[truncated: 10 more sheets: MAQ, MCA, NDO, NSA, PBR, SCA, SDI, TCO, TFL, XSI]
