# Supplementary material for: Metabolome analysis of 20 taxonomically related benzylisoquinoline alkaloid-producing plants
Source: BMC Plant Biol. 2015 Sep 15;15:220. doi: 10.1186/s12870-015-0594-2 (PMC4570626; doi:10.1186/s12870-015-0594-2)
Supplement: Additional file 11: — Compilation of exact masses, acquired using UPLC-FTMS operating in positive ion mode, corresponding to empirical formulae of known benzylisoquinoline alkaloids (BIAs). UPLC retention time (Rt) and total ion count is provided for each putative BIA ionic mass (m/z) for all 4 replicates (labeled A, B, C, D) for each of 20 plant species. Species abbreviations are defined in Table 1. Each ionic mass (m/z) is putatively identified as an alkaloid, or group of alkaloids (‘mass group’) possessing an empirical formula matching the observed exact mass within an error range of ± 2.0 ppm. (XLSX 143 kb) [file 12870_2015_594_MOESM11_ESM.xlsx]

## Sheet: AME
m/z	Retention time	Mass group	AME-A	AME-B	AME-C	AME-D	AME-mean	AME-SD
286.144	5.16	Coclaurine	16185.2	12869.3	3.46519e+06	7049.59	875323	1.72658e+06
314.139	8.17	14beta-Hydroxycodeinone	1.93631e+06	309571	260364	232313	684639	835057
320.092	7.27	Coptisine	2.75035e+07	1.8889e+07	5.26963e+07	4.97623e+07	3.72128e+07	1.66058e+07
336.123	7.27	Berberine	3.66606e+08	2.62429e+08	7.08589e+08	6.31387e+08	4.92253e+08	2.11948e+08
336.123	6.34	Berberine	115170	76044.2	2.56051e+06	116555	717070	1.2291e+06
338.139	6.79	N-Methylstylopine	63704.4	7227.31	10550.5	2.72676e+06	702061	1.35005e+06
340.155	7.17	Canadine	2.80282e+06	2315.5	0	1150.44	701571	1.40083e+06
352.155	6.56	Palmatine	1.49312e+07	6.18148e+06	1.0298e+07	6.66551e+06	9.51906e+06	4.04889e+06
354.134	6.34	Protopine	1.35187e+08	1.93052e+07	1.46329e+08	7.261e+07	9.33578e+07	5.9076e+07
354.17	6.91	N-Methylcanadine	3.27994e+07	1.05156e+08	5.4387e+07	1.08022e+08	7.50913e+07	3.74417e+07
370.165	6.56	Cryptopine	3.63495e+08	1.60367e+08	2.57679e+08	1.76853e+08	2.39598e+08	9.29011e+07
384.144	6.1	Rhoeadine	3.67875e+06	0	0	6.96136e+06	2.66003e+06	3.35116e+06

## Sheet: BTH
m/z	Retention time	Mass group	BTH-A	BTH-B	BTH-C	BTH-D	BTH-mean	BTH-SD
272.128	5.01	Norcoclaurine	43103	4456182	2901072	2989290	2.59741e+06	1.84619e+06
272.128	3.2	Norcoclaurine	205506	4819949	4305595	216809	2.38696e+06	2.52117e+06
286.144	5.12	Coclaurine	10371	4020536	5313	10259	1.01162e+06	2.00595e+06
292.097	7.16	Liriodenine	387631047	279465737	349715046	334778627	3.37898e+08	4.48593e+07
298.143	5.52	Isothebaidine	918522201	1637658764	846728440	1062222827	1116283058	3.58945e+08
298.144	5.96	Isothebaidine	430817285	724095969	463823548	501517134	530063484	1.32541e+08
298.144	4.51	Isothebaidine	45633	53212	63171	4063928	1056486	2.00497e+06
300.16	5.12	Reticuline	27214714	29751926	31487160	23443455	2.79743e+07	3.49312e+06
300.16	4.09	Reticuline	31400	14217678	27866	9374356	5912825	7.07523e+06
300.16	2.61	Reticuline	3457744	5061378	4022680	3917379	4.1148e+06	677051
312.159	6.63	Isothebaine	8806553601	4964093851	10058998754	6543847910	7593373529	2.27784e+09
314.139	4.64	14beta-Hydroxycodeinone	21327476	23436506	227214	177063	1.12921e+07	1.28345e+07
314.175	5.65	Armepavine	840553424	978974745	807089727	811590183	8.59552e+08	8.09843e+07
314.175	4.27	Armepavine	95357049	101011526	130509063	77142605	1.01005e+08	2.21495e+07
314.175	3.92	Armepavine	1082	40667839	35099510	31688156	2.68641e+07	1.82871e+07
320.092	7.14	Coptisine	615408263	442623356	554890807	530829801	5.35938e+08	7.16669e+07
322.107	6.76	Dihydrocoptisine	406984170	456624514	484271523	352699222	4.25145e+08	5.79227e+07
324.123	6.49	Stylopine	60091416	75761753	59098381	59535766	63621829	8.10348e+06
328.154	5.52	Scoulerine	72524	825698	84128	79393	265436	373539
328.154	5.21	Scoulerine	51644436	50949277	51707642	33105104	4.68516e+07	9.17078e+06
330.17	5.11	Reticuline	21746058	102639840	98495007	78208269	7.52723e+07	3.72467e+07
330.17	4.26	Reticuline	22137952	23046994	20101982	17875666	2.07906e+07	2.30056e+06
330.17	2.84	Reticuline	27936	6952888	9433354	6368930	5695777	4.0053e+06
330.17	2.5	Reticuline	23807	32311	47653	3325901	857418	1.64568e+06
336.122	7.16	Berberine	7690261180	9062512500	6709186001	6942470947	7601107657	1.06034e+09
338.138	6.76	N-Methylstylopine	7363003339	7862121083	8169584779	6242296789	7.40925e+09	8.45994e+08
338.139	7.63	N-Methylstylopine	8939853	8027931833	8263410188	4177344	4.07611e+09	4.7001e+09
342.169	5.63	Tetrahydrocolumbamine	5346047443	5309792438	4868857365	4269487597	4.94855e+09	5.01988e+08
342.17	7.38	Tetrahydrocolumbamine	5285757	5271569	969296	4812737	4.08484e+06	2.08862e+06
342.17	5.39	Tetrahydrocolumbamine	19398208	25057877	249875	18689418	1.58488e+07	1.07827e+07
342.17	7.69	Tetrahydrocolumbamine	11066311	13467282	1102823	8888275	8.63117e+06	5.35599e+06
344.186	4.93	Codamine	9132267	8189867	7088398	6988423	7.84974e+06	1.01359e+06
352.118	6.29	Oxyberberine	9330108	11069117	242203	7536714	7.04454e+06	4.75868e+06
352.154	7.12	Palmatine	8053523	13868367	16308622	23821008	15512880	6.53209e+06
352.154	5.5	Palmatine	7803	4470233	8250	10919	1.1243e+06	2.23062e+06
354.133	6.08	Protopine	8934012	9118942	12219541	8049795	9.58057e+06	1.82013e+06
354.133	8.56	Protopine	512468	2905634	2194943	1653389	1.81661e+06	1.00938e+06
354.134	5.18	Protopine	9253681	9331550	9250238	8245885	9.02034e+06	517666
356.185	5.93	Argemonine	1199161445	1492599101	1384902379	1186972028	1.31591e+09	1.48587e+08
356.185	6.14	Argemonine	80932033	107818334	76583134	82561558	8.69738e+07	1.41236e+07
358.165	5.4	Delporphine	12259699	14125244	13454003	4380	9.96083e+06	6.68232e+06
370.165	6.96	Cryptopine	5655032	7247967	6611481	5908274	6.35569e+06	719419

## Sheet: CCH
m/z	Retention time	Mass group	CCH-A	CCH-B	CCH-C	CCH-D	CCH-mean	CCH-SD
272.128	3.22	Norcoclaurine	2.98358e+06	5.27606e+06	3.66668e+06	4.44991e+06	4.09406e+06	989876
286.144	6.3	Coclaurine	1.73593e+07	1.10302e+07	1.48552e+07	1.54957e+07	1.46851e+07	2.65805e+06
286.144	5.13	Coclaurine	2.14939e+07	6.09796e+07	4.04982e+07	1.45687e+07	3.43851e+07	2.08447e+07
286.144	3.27	Coclaurine	9923.09	33000.3	31902.5	21395.9	24055.4	10776.3
292.097	6.74	Liriodenine	2.34774e+08	1.99125e+08	2.40549e+08	1.63942e+08	2.09598e+08	3.55242e+07
292.097	8.21	Liriodenine	3.50227e+06	1.02384e+06	910293	3.11496e+06	2.13784e+06	1.3619e+06
296.128	5.63	Roemerine N-oxide	20809.2	29016.1	1.75767e+06	9431.97	454232	868996
298.144	5.28	Isothebaindine	5.85e+07	2.6202e+07	4.09726e+07	3.84695e+07	4.1036e+07	1.3312e+07
298.144	5.06	Isothebaindine	36922.1	8.90322e+06	1.43319e+07	1.15715e+07	8.71088e+06	6.19282e+06
300.159	5.13	N-Methylcoclaurine	1.07066e+08	2.41081e+08	1.99276e+08	6.86966e+07	1.5403e+08	7.98175e+07
300.159	6.13	N-Methylcoclaurine	2.70959e+07	1.45921e+07	2.20165e+07	2.26419e+07	2.15866e+07	5.18248e+06
300.16	4	N-Methylcoclaurine	5440.93	3.95298e+06	2.41665e+06	2225.3	1.59433e+06	1.94069e+06
312.16	5.68	Isothebaine	1.53712e+07	6.81704e+06	7.97018e+06	9.27276e+06	9.85779e+06	3.81003e+06
314.175	5.7	Armepavine	1190780123	5.79647e+08	8.83443e+08	8.42148e+08	8.74005e+08	2.50398e+08
314.175	4.28	Armepavine	1.19141e+08	1.45366e+08	1.77189e+08	7.97687e+07	1.30366e+08	4.1245e+07
314.175	6.23	Armepavine	83947.6	2.01993e+07	2.06472e+07	9.15015e+06	1.25201e+07	9.84943e+06
320.092	8.21	Coptisine	4.19586e+07	1.84884e+07	4.88363e+07	3.75981e+07	3.67203e+07	1.30053e+07	8710888
322.107	6.33	Dihydrocoptisine	1939805149	4.82986e+08	7.3745e+08	4.77267e+08	9.09377e+08	6.97584e+08
322.107	8.39	Dihydrocoptisine	3.86133e+06	1.95935e+06	1.2596e+07	2.30078e+06	5.17937e+06	5.01329e+06
322.107	6.71	Dihydrocoptisine	3.46414e+06	3.61844e+06	8.17272e+07	6.34944e+07	3.80761e+07	4.05661e+07
326.138	5.92	Cheilanthifoline	4.44457e+08	3.38221e+08	2.19231e+08	1.39178e+08	2.85272e+08	1.33976e+08
326.139	6.4	Cheilanthifoline	4.32742e+07	3.16197e+07	2.3267e+06	1.69246e+07	2.35363e+07	1.7781e+07
328.154	5.76	Scoulerine	547173771	6.22964e+08	327752400	1.62192e+06	3.74878e+08	2.78552e+08
328.154	5.16	Scoulerine	4.53834e+07	4.74689e+07	6.66239e+07	2.43613e+07	4.59594e+07	1.7283e+07
328.154	5.38	Scoulerine	18572.7	7.46184e+06	1.10005e+07	25666	4.62665e+06	5.50962e+06
330.169	6.38	Reticuline	2.67662e+08	4.38724e+08	449600099	129426049	3.21353e+08	1.52689e+08
330.17	4.27	Reticuline	9.19529e+06	7.31927e+06	7.75681e+06	6.47699e+06	7.68709e+06	1.13712e+06
330.17	5.44	Reticuline	2.99575e+07	1142376037	8.13937e+08	1.43385e+07	5.00152e+08	5.68041e+08
332.092	7.44	Sanguinarine	6.19841e+07	3.53515e+07	5.23475e+07	1.71443e+07	4.17068e+07	1.97324e+07
332.092	10.21	Sanguinarine	1.97568e+07	276230	393429	213801	5.16006e+06	9.73142e+06
334.107	5.9	Dihydrosanguinarine	2.48515e+07	9.13417e+06	26619.7	1.89996e+07	1.3253e+07	1.09461e+07
334.107	7.14	Dihydrosanguinarine	2.46705e+08	1.06694e+08	2.53639e+08	2.07172e+08	2.03552e+08	6.77384e+07
334.107	10.83	Dihydrosanguinarine	3.74665e+07	1.69351e+07	2.16847e+07	1.14802e+07	2.18916e+07	1.1189e+07
334.107	6.24	Dihydrosanguinarine	7.07581e+06	5.57984e+06	28370.8	34565.4	3.17965e+06	3.68615e+06
336.121	8.16	Berberine	5.05072e+06	8.85926e+06	4.55852e+06	3.26381e+06	5.43308e+06	2.40524e+06
336.123	7.25	Berberine	1.50102e+07	2.69554e+07	2.49588e+07	1.51859e+07	2.05276e+07	6.32264e+06
336.123	6.25	Berberine	7.71702e+07	6.89875e+07	7.26e+07	2.07183e+07	5.9869e+07	2.63144e+07
338.102	9.42	Thalidastine	1.13481e+07	276544	1.06253e+07	7.92346e+06	7.54334e+06	5.06377e+06
338.138	6.73	N-Methylstylopine	247442	9.90978e+06	1.39852e+07	133208	6.0689e+06	6.98907e+06
338.139	7.81	N-Methylstylopine	3.18994e+07	3.49184e+06	9.91767e+06	3.5915e+07	2.0306e+07	1.60071e+07
340.118	5.25	13-Hydroxystylopine	0	1.04016e+07	1.12222e+07	1119.88	5.40622e+06	6.25091e+06
340.118	7.75	13-Hydroxystylopine	80775.1	29233.9	1.07125e+07	7.22388e+06	4.51159e+06	5.33951e+06
340.154	5.95	Canadine	3.03198e+07	7934.79	4681.5	9.05961e+06	9.84801e+06	1.42996e+07
344.149	8.06	Danguyelline	9.39152e+06	5.74621e+06	6.06803e+06	163449	5.3423e+06	3.82564e+06
352.118	5.91	Dihydrochelerythrine	2.02204e+08	7.40786e+07	1.50408e+08	1.52563e+08	1.44814e+08	5.28788e+07
352.118	6.32	Dihydrochelerythrine	3.82178e+07	1.06139e+07	1.74541e+07	2.26725e+07	2.22396e+07	1.1741e+07
354.133	6.74	Protopine	4.7073e+08	1.91867e+08	2.71737e+08	2.83704e+08	3.04509e+08	1.18074e+08
354.134	3.94	Protopine	3759.27	4.92716e+06	5.72341e+06	263489	2.72945e+06	3.01684e+06
356.149	5.18	4-Hydroxyeschscholzidiine etc	95821.9	80893.5	80982.8	72798.9	82624.3	9598.69
358.165	5.19	Delporphine	0	724.881	2043.1	0	691.996	963.377
358.165	5.43	Delporphine	0	2074.25	7321.44	1170.78	2641.62	3233.38
368.149	6.28	Dehydroocoteine	3.60136e+07	9.16776e+06	1.64006e+06	1.64462e+07	1.58169e+07	1.47591e+07
368.149	7.39	Dehydroocoteine	1.80038e+07	6.70285e+06	1.285e+07	1.06823e+07	1.20597e+07	4.70992e+06
370.128	5.92	Papaverubine A	3289447193	1287597044	2521482166	2511374098	2.40248e+09	8.27787e+08
370.128	6.29	Papaverubine A	6.50583e+08	1.28437e+08	2.08212e+08	3.7999e+08	3.41806e+08	2.31066e+08
370.128	6.98	Papaverubine A	2.92925e+07	6.00172e+06	1.89474e+07	1.31825e+07	1.6856e+07	9.83788e+06
392.113	10.21	Macarpine	153195	153010	152833	140732	149942	6142.26
400.139	5.21	Nacotoline	0	0	2.99147e+06	2.23438e+06	1.30646e+06	1.53991e+06
	6.73		8.57336e+06	3.11019e+06	4.91979e+06	649.715
	4.74		4.50171e+06	109255	5.83905e+06	0
	5.91		2.91858e+06	2619.63	1.69503e+06	0
	12.73		251312	2.98222e+06	247635	1.20401e+06

## Sheet: CMA
m/z	Retention time	Mass group	CMA-A	CMA-B	CMA-C	CMA-D	CMA-mean	CMA-SD
292.097	6.79	Liriodenine	1.83351e+07	1.60469e+07	1.40357e+07	2.02686e+07	1.71716e+07	2.71073e+06
292.097	7.27	Liriodenine	4.33325e+06	3.49535e+06	2.39783e+06	5.21802e+06	3.86111e+06	1.20265e+06
320.091	6.79	Coptisine	503046667	4.48096e+08	3.99772e+08	5.5862e+08	477383726	6.86518e+07
320.092	7.27	Coptisine	9.47398e+06	402251	251050	1.07599e+07	5.22179e+06	5.67709e+06
322.107	6.58	Dihydrocoptisine	2.33779e+08	1.59959e+08	1.77611e+08	2.69991e+08	2.10335e+08	5.07183e+07
332.092	7.45	Sanguinarine	62112.9	2.51089e+07	2.21149e+07	2.96489e+07	1.92337e+07	1.3151e+07
334.107	10.83	Dihydrosanguinarine	7.38666e+06	5.81894e+07	3.91844e+07	5.56636e+07	4.0106e+07	2.33841e+07
336.123	6.7	Berberine	1.00725e+06	796997	8.51179e+06	1.06795e+06	2.846e+06	3.77898e+06
336.123	7.27	Berberine	8.99158e+07	7.45599e+07	5.77541e+07	1.07419e+08	8.24121e+07	2.12234e+07
336.123	8.16	Berberine	8.42462e+07	209001	5.11801e+07	9.98047e+07	5.886e+07	4.40448e+07
336.123	9.41	Berberine	1.26386e+06	162689	1.01214e+06	2.47176e+06	1.22761e+06	953890
336.123	9.8	Berberine	1.98119e+06	176497	1.42635e+06	2.16092e+06	1.43624e+06	896135
336.123	8.68	Berberine	918315	187543	530641	736182	593170	313377
336.123	9.05	Berberine	1.05845e+06	111227	710063	702600	645585	393024
336.123	10.21	Berberine	581608	318339	401225	345508	411670	118429
336.123	7.83	Berberine	2.95966e+06	371708	1.79945e+06	734632	1.46636e+06	1.16541e+06
352.154	6.54	Palmitine	35314.3	1.79201e+06	27327.1	2.43665e+06	1.07283e+06	1.23109e+06
354.133	6.7	Protopine	2.42135e+07	2.00621e+08	271674492	3.7277e+08	2.1732e+08	1.46843e+08
354.133	6.34	Protopine	1.73241e+07	2.51279e+07	4.72374e+07	4.50337e+07	3.36808e+07	1.47576e+07
370.129	4.8	Papaverubine A	3432.66	3.07163e+06	3.14726e+06	3.07542e+06	2.32444e+06	1.54773e+06
370.165	6.54	Cryptopine	1.93233e+07	4.84162e+07	6917.34	6.49937e+07	3.3185e+07	2.90787e+07
370.165	6.93	Cryptopine	4216.83	1.95018e+07	3.01629e+07	3.39097e+07	2.08947e+07	1.52057e+07

## Sheet: CMU
m/z	Retention time	Mass group	CMU-A	CMU-B	CMU-C	CMU-D	CMU-mean	CMU-SD
336.123	7.28	Berberine	7.07213e+06	38083.7	40262.3	6.06925e+06	3.30493e+06	3.79313e+06

## Sheet: CTR
m/z	Retention time	Mass group	CTR-A	CTR-B	CTR-C	CTR-D	CTR-mean	CTR-SD
286.144	5.16	Coclaurine	1.53269e+07	2.01791e+07	15609488	1.65893e+07	1.69262e+07	2.23503e+06
286.144	6.31	Coclaurine	95077.7	4.58315e+06	87885.1	77019	1.21078e+06	2.24825e+06
298.144	3.01	Isothebadiene	39635	1.55845e+06	1.52282e+06	1.55973e+06	1.17016e+06	753875
300.159	5.15	N-Methylcoclaurine	1.46398e+07	1.23541e+07	1.67063e+07	1.56497e+07	1.48375e+07	1.85816e+06
314.175	5.77	Armepavine	9.35043e+06	1.46873e+07	1.09197e+07	1.20578e+07	1.17538e+07	2.24869e+06
316.154	6.24	Norreticuline	6.64646e+06	8.85052e+06	6.53714e+06	7.47386e+06	7.37699e+06	1.06766e+06
316.154	4.24	Norreticuline	4.80171e+06	5.63821e+06	5.63881e+06	6.0342e+06	5.52823e+06	519026
316.154	5.92	Norreticuline	113100	5.14332e+06	109992	101455	1.36697e+06	2.51757e+06
326.139	6.15	Cheilanthifoline	7.86461e+06	1.35144e+07	8.16072e+06	9.44368e+06	9.74585e+06	2.60414e+06
328.154	5.34	Scoulerine	3.2047e+06	3.80386e+06	3.11902e+06	3.72644e+06	3.46351e+06	351484
330.17	5.5	Reticuline	2.05464e+07	2.29311e+07	2.18603e+07	2.28747e+07	2.20531e+07	1.11853e+06
344.186	4.96	Codamine	4.60871e+06	8.59618e+06	5.24198e+06	6.04688e+06	6.12344e+06	1.7504e+06

## Sheet: ECA
m/z	Retention time	Mass group	ECA-A	ECA-B	ECA-C	ECA-D	ECA-mean	ECA-SD
272.128	3.23	Norcoclaurine	27788.4	2.36608e+06	28652.1	36867.2	614847	1.1675e+06
300.159	6.2	N-Methylcoclaurine	30386.7	4.95419e+06	51922.2	2.24337e+06	1.81997e+06	2.33318e+06
300.16	2.63	N-Methylcoclaurine	7.20246e+06	1.04269e+07	2.79617e+06	6.72929e+06	6.78872e+06	3.12793e+06
300.16	4.1	N-Methylcoclaurine	97301.9	6.63502e+06	6.85017e+06	6.50888e+06	5.02284e+06	3.28672e+06
314.139	8.16	14beta-Hydroxycodeinone	9.03821e+07	8.15501e+07	4.1136e+07	7.14015e+07	7.11174e+07	2.14393e+07
314.139	5.03	14beta-Hydroxycodeinone	1.07704e+06	6.70914e+06	4.70892e+06	1.20478e+06	3.42497e+06	2.76142e+06
314.175	4.25	Armepavine	5.25468e+08	4.03234e+08	2.48541e+08	4.78162e+08	4.13851e+08	1.21154e+08
314.175	5.74	Armepavine	1.68016e+08	2.15718e+08	1.25539e+08	117069738	1.56586e+08	4.52868e+07
314.175	6.23	Armepavine	168597	9.35853e+06	104569	174712	2.4516e+06	4.60473e+06
314.175	6.96	Armepavine	227711	264962	172174	183685	212133	42581.6
316.154	5.52	Norreticuline	7.16752e+06	1.06649e+07	23315.7	7.98506e+06	6.46019e+06	4.54379e+06
320.092	6.8	Coptisine	3.59759e+07	3.04972e+07	1.40292e+07	2.8029e+07	2.71328e+07	9.34569e+06
322.107	6.35	Dihydrocoptisine	2.77077e+08	206812608	1.26252e+08	1.80879e+08	1.97755e+08	6.26405e+07
324.123	7.05	Stylopine	5.86675e+06	3.12584e+07	9.33895e+06	9.36142e+06	1.39564e+07	1.1651e+07
324.123	6.71	Stylopine	1.28179e+07	1.06076e+07	4.10082e+06	5.52661e+06	8.26321e+06	4.12534e+06
326.139	6.47	Cheilanthifoline	1.09584e+06	1.44593e+06	920981	788829	1.0629e+06	284636
326.139	5.87	Cheilanthifoline	52859.7	51473.4	5.20735e+06	80247	1.34798e+06	2.57295e+06
328.154	5.79	Scoulerine	5.79271e+07	5.60947e+07	2.21152e+07	5.09872e+07	4.67811e+07	1.6704e+07
328.154	4.86	Scoulerine	1.99445e+07	1.56055e+07	9.42632e+06	2.16855e+07	1.66655e+07	5.46145e+06
328.154	7.03	Scoulerine	246180	393950	244262	321644	301509	71389.5
328.154	5.22	Scoulerine	4.55616e+06	7.23925e+06	3.58962e+07	5.2685e+06	1.324e+07	1.51467e+07
330.17	4.24	Reticuline	132356	168392	153972	4.50377e+06	1.23962e+06	2.17615e+06
330.17	5.48	Reticuline	4.22764e+07	7.90081e+07	3.87843e+07	3.31906e+07	4.83148e+07	2.08015e+07
330.17	2.85	Reticuline	43333.5	53828.1	22841	1.10743e+07	2.79858e+06	5.51717e+06
332.092	10.6	Sanguinarine	7.53983e+06	5.68094e+06	3.48165e+06	6.49084e+06	5.79831e+06	1.72174e+06
332.092	9.74	Sanguinarine	6.21052e+06	4.15769e+06	2.63666e+06	3.26395e+06	4.06721e+06	1.55924e+06
332.092	7.82	Sanguinarine	2.18152e+07	1.86149e+07	9.02e+06	2.43846e+07	1.84587e+07	6.72053e+06
334.107	10.83	Dihydrosanguinarine	1.35516e+08	8.6171e+07	5.30827e+07	8.32264e+07	8.9499e+07	3.41278e+07
334.107	10.48	Dihydrosanguinarine	353131	1.73299e+07	194579	1.37744e+07	7.91298e+06	8.93977e+06
336.123	7.26	Berberine	4.17236e+07	5.54424e+07	1.93806e+07	8.05396e+06	3.11502e+07	2.13999e+07
338.139	6.82	N-Methylstylopine	2.65601e+07	1.34459e+08	5.35257e+07	1.54958e+08	9.23757e+07	6.19907e+07
340.154	6.63	Canadine	1.36873e+08	1.23723e+08	6.34528e+07	9.57231e+07	1.04943e+08	3.25508e+07
340.154	5.95	Canadine	7.83827e+06	0	9.65307e+06	1445.02	4.3732e+06	5.10297e+06
340.154	9.13	Canadine	76090.1	87251.4	58949.5	63275.5	71391.6	12835.9
342.134	7.24	Isoboldine	27486.2	110957	52976.2	118832	77562.9	44461.6
342.169	5.69	Corydine	1086361486	1793315976	8.78666e+08	1649473687	1.35195e+09	4.38885e+08
342.17	6.85	Corydine	1.96612e+07	4.16765e+07	2.69464e+07	1.00944e+08	4.73071e+07	3.69121e+07
342.17	6.44	Corydine	2.50251e+07	4.97386e+07	1.99136e+07	3.5785e+07	3.26156e+07	1.31934e+07
344.185	4.94	Codamine	7.50696e+07	1.08159e+08	8.94997e+07	9.9895e+07	9.31558e+07	1.4271e+07
348.087	10.22	Oxysanguinarine	4.87637e+06	1.63009e+06	970029	1.81425e+06	2.32269e+06	1.74061e+06
348.122	7.82	Chelerythrine	3.63238e+08	3.17774e+08	1.34504e+08	4.34062e+08	3.12395e+08	1.27883e+08
350.138	10.48	Dihydrochelerythrine	6.85385e+07	6.73154e+07	3.47704e+07	5.59708e+07	5.66488e+07	1.56447e+07
352.154	6.51	Palmatinetc	1.84093e+08	1.85825e+08	6.76443e+07	1.39396e+08	1.44239e+08	5.54013e+07
354.134	7.47	Protopine	3.63323e+07	2.71657e+07	26671311	1.29508e+06	2.28661e+07	1.50512e+07
354.17	6.91	N-Methylcanadine	3.64507e+07	2.89976e+07	1.3657e+07	2.00242e+07	2.47824e+07	1.00056e+07
356.149	6.17	4-Hydroxyeschscholzidine	5.17589e+07	4.17869e+07	2.56635e+07	4.17799e+07	4.02473e+07	1.08e+07
358.165	7.4	Delporphine	132034	109376	206043	164041	152873	41944.9
362.102	10.88	Chelirubine	2.04457e+06	1.15806e+06	1.32671e+06	1.36886e+06	1.47455e+06	390776
364.118	10.75	Dihydrochelirubine	1.98437e+07	1.52377e+07	1.24889e+07	1.57583e+07	1.58321e+07	3.03473e+06
364.118	8.26	Dihydrochelirubine	1.87233e+07	2.17651e+07	1.63886e+07	3.70829e+07	2.349e+07	9.32548e+06
364.118	9.57	Dihydrochelirubine	3.54566e+06	4.5484e+06	199653	3.97124e+06	3.06624e+06	1.95474e+06
364.118	9.12	Dihydrochelirubine	1.62343e+07	1.7129e+07	1.25246e+07	2.96412e+07	1.88823e+07	7.44445e+06
370.165	11.77	Cryptopine	6.48267e+06	7.30588e+06	4.5689e+06	6.00172e+06	6.08979e+06	1.14805e+06
370.165	14.36	Cryptopine	418752	497833	321115	437501	418800	73344.5
370.165	15.34	Cryptopine	135413	157379	99167.6	130714	130668	24001.9
370.165	14.7	Cryptopine	106608	124716	82025.1	103035	104096	17509.6
378.097	9.95	Oxocheliribine	3.03334e+06	2.07772e+06	149815	2.38734e+06	1.91205e+06	1.24044e+06
378.134	8.3	Chelilutine	3.12698e+06	3.62381e+06	182227	4.96448e+06	2.97437e+06	2.01673e+06
386.16	6.15	Papaverubine B	2.33107e+06	1.07711e+06	633521	2.1438e+06	1.54638e+06	821824
392.113	8.54	Macarpine	1.5933e+07	1.0763e+07	8.12702e+06	1.55916e+07	1.26037e+07	3.80528e+06
394.128	6.82	Dihydromarcarpine	1980.83	5761.56	6272.09	5253.3	4816.95	1935.95

## Sheet: GFL
m/z	Retention time	Mass group	GFL-A	GFL-B	GFL-C	GFL-D	GFL-mean	GFL-SD
272.128	3.22	Norcoclaurine	4.51094e+06	29995.2	34550.5	26969.8	1.15061e+06	2.24022e+06
286.144	6.27	Coclaurine	50712.5	2.66823e+06	17364.4	2.25466e+06	1.24774e+06	1.41166e+06
298.144	3.01	Isothebaidine	15825.5	22897.9	24168.9	1.89139e+06	488570	935218
300.159	5.14	N-Methylcoclaurine	1.7939e+07	1.4855e+07	8.434e+06	1.36942e+07	1.37305e+07	3.95938e+06
300.159	2.62	N-Methylcoclaurine	3.51485e+07	1.27145e+07	7.64789e+06	1.27567e+07	1.70669e+07	1.22907e+07
300.16	6.12	N-Methylcoclaurine	1.56504e+07	8.28845e+06	7.68726e+06	7.61412e+06	9.81006e+06	3.90526e+06
314.139	8.16	14beta-Hydroxycodeinone	1.55597e+07	4.73471e+06	5.46821e+06	1.05493e+07	9.07798e+06	5.03561e+06
314.139	4.84	14beta-Hydroxycodeinone	56035	69209.1	2.54312e+06	75570	685983	1.23812e+06
314.139	5.08	14beta-Hydroxycodeinone	1.03066e+06	708808	1.93273e+06	650479	1.08067e+06	592130
314.175	5.68	Armepavine	119752776	1.7698e+07	9.71353e+06	3.40181e+07	4.52956e+07	5.06582e+07
314.175	6.19	Armepavine	6.36651e+06	5.6704e+06	4.92288e+06	5.26313e+06	5.55573e+06	620921
316.154	5.2	Norreticuline	6.05782e+06	4.80663e+06	6.1707e+06	5.91197e+06	5.73678e+06	629080
320.093	10.49	Coptisine	4.59092e+06	117236	114249	132698	1.23878e+06	2.23478e+06
328.154	5.96	Scoulerine	3.06369e+08	2.98486e+08	2.15695e+08	2.94794e+08	2.78836e+08	4.23702e+07
328.154	5.28	Scoulerine	3.77059e+07	3.70812e+07	3.42122e+07	3.5838e+07	3.62093e+07	1.54127e+06
328.154	4.85	Scoulerine	9.86175e+06	1.22033e+07	7.53715e+06	1.16108e+07	1.03033e+07	2.09492e+06
328.154	5.63	Scoulerine	2.25038e+08	1.70132e+08	8.62124e+07	1.89436e+08	1.67704e+08	5.8896e+07
330.17	4.25	Reticuline	1.07801e+07	8.64996e+06	7.71804e+06	8.47289e+06	8.90524e+06	1.31359e+06
330.17	2.84	Reticuline	1.83354e+07	8.05923e+06	9.52842e+06	7.58351e+06	1.08767e+07	5.04096e+06
330.17	5.48	Reticuline	4.80305e+07	3.1862e+07	2.69527e+07	3.24297e+07	3.48187e+07	9.14467e+06
332.091	7.41	Sanguinarine	1364334513	1266309801	1030821649	1591676043	1.31329e+09	2.32451e+08
332.092	11.41	Sanguinarine	1.78212e+06	2.29286e+06	1.23793e+06	1.98776e+06	1.82517e+06	444173
332.092	13.79	Sanguinarine	891423	5.95879e+06	5.46593e+06	6.1911e+06	4.62681e+06	2.50855e+06
332.092	12.24	Sanguinarine	874926	5.90335e+06	6.31665e+06	5.90242e+06	4.74934e+06	2.59029e+06
332.092	15.43	Sanguinarine	403312	228922	203251	222431	264479	93194.6
332.092	10.19	Sanguinarine	6.59422e+06	5.01022e+06	4.27365e+06	5.42093e+06	5.32475e+06	970316
332.092	9.52	Sanguinarine	4.52813e+06	3.14357e+06	3.0147e+06	3.46737e+06	3.53844e+06	686721
332.092	11.71	Sanguinarine	879251	2.76757e+06	2.73911e+06	3.25026e+06	2.40905e+06	1.04649e+06
332.092	9.34	Sanguinarine	2.81279e+06	6.65285e+06	6.15444e+06	7.51112e+06	5.7828e+06	2.05776e+06
332.092	10.74	Sanguinarine	1.85237e+07	1.62958e+07	1.30975e+07	1.65098e+07	1.61067e+07	2.24317e+06
332.092	8.25	Sanguinarine	4.3578e+06	1263013498	1030163421	1588382818	9.71479e+08	6.84186e+08
334.107	10.83	Dihydrosanguinarine	5.03133e+08	1.37304e+08	1.26869e+08	1.87952e+08	2.38814e+08	1.7822e+08
334.107	10.48	Dihydrosanguinarine	365011	1.30297e+07	183481	2.43224e+07	9.47516e+06	1.15817e+07
336.12	10.48	Berberine	2.70106e+06	28109.7	23453.8	27428.8	695012	1.33736e+06
336.121	8.16	Berberine	3.39807e+06	6.23983e+06	2.43499e+06	3.43035e+06	3.87581e+06	1.64227e+06
336.123	6.23	Berberine	5.02082e+07	3.22296e+07	3.808e+07	4.26718e+07	4.07974e+07	7.59097e+06
336.123	7.27	Berberine	8.56637e+06	6.54154e+06	1.34916e+07	1.43837e+07	1.07458e+07	3.7947e+06
338.139	6.76	N-Methylstylopine	1.38504e+07	1.2479e+07	1.23211e+07	2.13131e+07	1.49909e+07	4.27038e+06
340.117	6.71	13-Hydroxystylopine	5.33212e+08	5.18421e+08	6.51864e+08	5.88834e+08	5.73083e+08	6.06417e+07
342.169	5.63	Tetrahydrocolumbamine	5420712497	5424020678	5008466735	5332578441	5.29644e+09	1.966e+08
342.169	6.19	Tetrahydrocolumbamine	1006067651	1235614156	2.52539e+06	1002629341	8.11709e+08	5.50363e+08
342.17	6.53	Tetrahydrocolumbamine	3.89369e+07	4.74338e+07	3.33292e+07	4.02292e+07	3.99823e+07	5.80066e+06
342.17	6.92	Tetrahydrocolumbamine	5.02775e+06	1326308092	4.89689e+06	1089747269	6.06495e+08	7.01272e+08
348.087	9.88	Oxysanguinarine	9.96075e+06	5.6087e+06	4.08874e+06	5.61834e+06	6.31913e+06	2.53192e+06
350.138	10.48	Dihydrochelerythrine	3.54768e+08	5.43777e+07	5.87756e+07	9.55873e+07	1.40877e+08	1.43786e+08
352.154	6.54	Palmatine	5.09554e+07	1.73928e+07	1.78191e+07	3.3389e+07	2.98891e+07	1.58942e+07
354.133	5.79	Protopine	284682	279899	147580	130190	210588	83122.2
354.133	5.2	Protopine	5.47135e+06	5.32089e+06	5.24092e+06	5.50128e+06	5.38361e+06	123609
354.134	7.17	Protopine	2889137821	2.05008e+06	2.56423e+06	2451503354	1.33631e+09	1.5507e+09
356.149	5.2	4-Hydroxyeschscholzidine	4.71266e+06	4.28258e+06	233396	235340	2.36599e+06	2.46764e+06
356.185	7.01	Glaucine	5.28879e+07	6.4383e+07	4.16781e+07	3.58375e+07	4.86966e+07	1.2626e+07
358.165	5.2	Delporphine	1150.89	2.20114e+06	0	9721.66	553002	1.09876e+06
358.165	4.84	Delporphine	20134.7	6240.52	2.56419e+06	2.6896e+06	1.32004e+06	1.5099e+06
362.102	8.04	Chelirubine	1.07787e+08	6.10713e+07	1.07234e+08	8.06761e+07	8.9192e+07	2.26169e+07
364.118	10.75	Dihydrochelirubine	5.40974e+07	8.68253e+06	2.01721e+07	1.30764e+07	2.40071e+07	2.06111e+07
364.118	10.17	Dihydrochelirubine	6.1961e+06	8.11684e+06	7.28442e+06	1.04276e+07	8.00623e+06	1.79561e+06
370.129	5.82	Papaverubine A	53835.4	34342.3	27657.5	2.6291e+06	686233	1.29529e+06
370.164	6.54	Cryptopine	1315574755	438229528	4.60026e+08	8.5876e+08	7.68147e+08	4.12986e+08
378.097	9.95	Oxochelirubine	2.93245e+06	150968	2.12717e+06	143697	1.33857e+06	1.41427e+06
386.16	6.12	Papaverubine B	1.61521e+06	161229	146100	240228	540692	717534
386.16	5.92	Papaverubine B	207068	84235	60298.8	69752.1	105339	68530.4
392.113	10.2	Macarpine	1.68475e+06	110943	98156	91437.1	496321	792326

## Sheet: HCA
m/z	Retention time	Mass group	HCA-A	HCA-B	HCA-C	HCA-D	HCA-mean	HCA-SD
272.128	3.22	Norcoclaurine	2.30015e+06	3.10314e+06	18353.1	18353.1	1.36e+06	1.5835e+06
300.159	5.14	N-Methylcoclaurine	8.03352e+07	8.77997e+07	6.96044e+07	6.96044e+07	7.68359e+07	8.88892e+06
300.159	6.12	N-Methylcoclaurine	4.2423e+06	3.99481e+06	2.63441e+07	2.63441e+07	1.52313e+07	1.28323e+07
314.175	4.31	Armepavine	1.7871e+07	2.73797e+07	1.99641e+07	1.99641e+07	2.12948e+07	4.17491e+06
320.092	7.12	Coptisine	6.68596e+08	5.95254e+08	5.24464e+08	5.24464e+08	5.78195e+08	6.88898e+07
322.108	7.11	Dihydrocoptisine	6.10792e+07	9.65718e+07	6.04749e+06	6.04749e+06	4.24365e+07	4.44466e+07
322.108	7.94	Dihydrocoptisine	5.0548e+07	4.71679e+07	385217	385217	2.46216e+07	2.80197e+07
322.108	8.43	Dihydrocoptisine	398226	1.49478e+07	459888	459888	4.06644e+06	7.25427e+06
324.123	6.51	Stylopine	4.55351e+07	4.41106e+07	2.52827e+07	2.52827e+07	3.50528e+07	1.12965e+07
326.139	6.83	Cheilanthifoline	6.54304e+06	4.4938e+06	3.15766e+06	3.15766e+06	4.33804e+06	1.59926e+06
328.154	5.37	Scoulerine	2.27476e+07	1.59477e+07	28250.6	28250.6	9.68796e+06	1.14943e+07
328.154	5.73	Scoulerine	1.17609e+07	8.95628e+06	306421	306421	5.3325e+06	5.91548e+06
330.17	2.85	Reticuline	8.87005e+06	1.80358e+07	1.39959e+07	1.39959e+07	1.37244e+07	3.75501e+06
334.107	7.42	Dihydrosanguinarine	2.64305e+08	4.35269e+08	7.07939e+07	7.07939e+07	2.10291e+08	1.75548e+08
334.107	6.48	Dihydrosanguinarine	2.00621e+06	3.67455e+06	470321	470321	1.65535e+06	1.52849e+06
334.108	6.14	Dihydrosanguinarine	1.47205e+06	1.99988e+06	31795.8	31795.8	883880	1.00722e+06
334.108	6.71	Dihydrosanguinarine	1.88595e+06	2.69316e+06	244407	244407	1.26698e+06	1.22589e+06
336.122	7.12	Berberine	15225554805	8622695773	5761397730	5761397730	8.84276e+09	4.46386e+09
336.123	7.46	Berberine	3.58016e+07	2.23808e+06	1.80464e+06	1.80464e+06	1.04122e+07	1.69275e+07
336.123	7.85	Berberine	1.47331e+07	1551314867	1320536891	1320536891	1.05178e+09	6.99872e+08
336.123	6.76	Berberine	8.15487e+07	6.03791e+07	4.97675e+07	4.97675e+07	6.03657e+07	1.49818e+07
336.123	14.79	Berberine	636260	4.1421e+06	4.04409e+06	4.04409e+06	3.21663e+06	1.72087e+06
336.123	14.15	Berberine	3.30774e+06	1.29484e+07	1.24689e+07	1.24689e+07	1.02985e+07	4.66596e+06
336.123	12.82	Berberine	7.05723e+07	7.55267e+07	4.77119e+06	4.77119e+06	3.89103e+07	3.94724e+07
336.123	8.57	Berberine	1.31251e+07	1851593374	1852496931	1852496931	1.39243e+09	9.19535e+08
336.123	15.53	Berberine	797603	0	820229	820229	609515	406484
336.123	9.07	Berberine	1.53443e+08	1.54232e+08	2.38127e+07	2.38127e+07	8.88249e+07	7.50703e+07
338.139	6.76	N-Methylstylopine	3.38015e+08	3.19239e+08	1.33912e+08	1.33912e+08	2.3127e+08	1.1268e+08
340.118	8.7	13-Hydroxystylopine	2.54291e+07	1.65986e+07	29544	29544	1.05217e+07	1.26403e+07
340.154	7.48	Canadine	876626	880769	905797	905797	892247	15736.8
342.134	9.1	Isoboldine	92843.3	2.10434e+06	80517.4	80517.4	589553	1.00987e+06
342.17	6.24	Tetrahydrocolumbamine	1.06984e+08	7.48704e+07	1.08475e+08	1.08475e+08	9.97012e+07	1.65688e+07
342.17	5.68	Tetrahydrocolumbamine	1.14789e+08	9.95425e+07	8.85394e+07	8.85394e+07	9.78526e+07	1.24254e+07
348.123	7.83	Chelerythrine	6.17038e+06	3.25379e+06	3.32796e+06	3.32796e+06	4.02002e+06	1.434e+06
350.139	7.55	Dihydrochelerythrine	1.40478e+07	1.5873e+07	1.42038e+07	1.42038e+07	1.45821e+07	863764
352.117	6.33	Oxyberberine	1.78199e+08	2.02053e+08	1.09209e+08	1.09209e+08	1.49668e+08	4.77213e+07
352.118	9.33	Oxyberberine	5.15286e+07	6.49087e+07	1.44819e+07	1.44819e+07	3.63503e+07	2.58355e+07
352.118	8.46	Oxyberberine	1.7649e+07	1.52535e+07	1.44688e+07	1.44688e+07	1.54601e+07	1.50547e+06
352.118	7.55	Oxyberberine	3.73448e+06	1.82509e+06	610517	610517	1.69515e+06	1.4752e+06
354.133	9.12	Protopine	1.71482e+07	2.14705e+07	249162	249162	9.77924e+06	1.1145e+07
370.128	5.11	Papaverubine A	1.16824e+07	1.41678e+07	12974	12974	6.46905e+06	7.52356e+06
370.129	8.99	Papaverubine A	1.14214e+07	8.79249e+06	7.69491e+06	7.69491e+06	8.90092e+06	1.75817e+06
370.165	6.99	Cryptopine	46431.1	10668.8	8.11023e+06	8.11023e+06	4.06939e+06	4.66598e+06
384.144	5.48	Hydrastine	5.18121e+06	5.85937e+06	6.26243e+06	6.26243e+06	5.89136e+06	510140
398.16	5.65	Orientalidine	1.81084e+07	1.77837e+07	2.1267e+07	2.1267e+07	1.96065e+07	1.92194e+06
400.139	6.58	Narcotoline	6.6228e+06	7.00812e+06	7.33585e+06	7.33585e+06	7.07566e+06	339136
400.139	5.52	Narcotoline	4.27639e+06	4.15537e+06	5.1385e+06	5.1385e+06	4.67719e+06	534965

## Sheet: JDI
m/z	Retention time	Mass group	JDI-A	JDI-B	JDI-C	JDI-D	JDI-mean	JDI-SD
314.175	5.68	Armepavine	1.92799e+06	2.81134e+06	3.04729e+06	3.2665e+06	2.76328e+06	587059
328.154	1.03	Scoulerine	14911.6	12314.4	10659.4	4.0723e+06	1.02755e+06	2.02984e+06
330.17	4.96	Reticuline	7529.72	3.25029e+06	4580.01	1736.98	816034	1.62284e+06
336.123	9.77	Berberine	2.61135e+06	2.90403e+06	2.68076e+06	2.2857e+06	2.62046e+06	255728
342.169	5.68	Tetrahydrocolumbamine	1652089476	2177038527	2240454880	2570315735	2.15997e+09	3.79954e+08
344.185	5.68	Codamine	8.47641e+06	1.24391e+07	1.3812e+07	1.48554e+07	1.23957e+07	2.79397e+06
358.165	8.85	Delporphine	147882	6.29213e+06	4.40622e+06	72812.9	2.72976e+06	3.12124e+06
384.144	5.68	Hydrastine	0	1.22031e+06	1.28387e+06	1.19826e+06	925611	618140

[truncated: 10 more sheets: MAQ, MCA, NDO, NSA, PBR, SCA, SDI, TCO, TFL, XSI]
