# Supplementary material for: Metabolome analysis of 20 taxonomically related benzylisoquinoline alkaloid-producing plants
Source: BMC Plant Biol. 2015 Sep 15;15:220. doi: 10.1186/s12870-015-0594-2 (PMC4570626; doi:10.1186/s12870-015-0594-2)
Supplement: Additional file 16: — Principal Component Analysis (PCA) loadings data corresponding to metabolites quantified by NMR, LC/DFI-MS/MS, HPLC-UV, or UPLC-FTMS analyses. Loadings for principal components (PC) 1 through 5 are shown. (XLS 114 kb) [file 12870_2015_594_MOESM16_ESM.xls]

## Sheet: DIMS
Metabolite	PC1	PC2	PC3	PC4	PC5
PC ae C40:1	-0.14198	0.027684	-0.036592	-0.040215	0.0029369
PC ae C40:4	-0.13842	0.06356	-0.0059244	-0.052669	-0.0069898
PC ae C34:3	-0.13682	-0.072612	-0.01326	0.038604	0.044636
PC ae C30:1	-0.13526	0.018691	-0.042343	-0.11245	0.061566
PC aa C38:0	-0.13469	0.053994	0.032868	-0.096756	0.0033687
SM C16:1	-0.13469	0.033316	-0.015774	0.040433	-0.082149
PC ae C36:5	-0.13456	-0.0039004	-0.04784	0.040746	-0.0022164
PC ae C44:6	-0.13424	0.07347	0.010275	-0.022391	-0.082519
PC ae C38:0	-0.1324	0.051913	0.022338	0.010998	-0.038575
PC ae C30:2	-0.1319	0.099843	0.003519	0.0018369	-0.03302
SM C24:0	-0.13079	-0.03231	-0.046149	0.083991	0.018867
PC ae C36:1	-0.13007	0.0049461	-0.019186	-0.10215	0.13823
PC ae C36:2	-0.12969	-0.07204	-0.0007204	-0.03743	0.15416
PC aa C32:1	-0.12966	0.035423	-0.060958	-0.021923	0.14306
PC ae C36:3	-0.1279	-0.078733	0.013926	-0.025267	0.086751
PC ae C44:5	-0.12605	-0.04187	0.0085846	-0.05858	-0.14052
PC aa C34:2	-0.12534	-0.04918	0.052908	0.097879	0.14347
PC aa C32:0	-0.12484	-0.0028731	0.0038223	-0.05702	0.171
PC aa C36:6	-0.12411	-0.010122	0.026625	0.03226	-0.1068
PC aa C36:1	-0.12241	-0.010505	-0.0083596	-0.10872	0.14411
PC ae C40:5	-0.12149	-0.027539	-0.015917	-0.035863	-0.10076
PC ae C40:6	-0.12009	-0.033253	0.041294	0.0099333	-0.083265
PC aa C36:2	-0.11963	-0.034333	-0.017768	-0.10231	0.15437
PC ae C32:2	-0.11954	0.11987	-0.048643	-0.035514	0.01862
PC aa C34:4	-0.11924	-0.058243	0.060145	-0.042555	-0.079126
PC ae C40:2	-0.11768	-0.09919	0.051643	0.050327	-0.056248
PC ae C42:2	-0.11721	-0.003846	0.048741	0.15965	-0.065213
PC aa C40:5	-0.11702	0.0020077	0.031117	0.00057024	0.029222
PC ae C42:1	-0.11696	-0.053469	0.085116	-0.036116	-0.06283
PC aa C40:4	-0.11622	-0.026658	0.0099477	0.11257	-0.10701
PC aa C36:3	-0.11595	-0.080726	0.0044135	-0.070925	0.093789
PC ae C38:6	-0.11555	0.028023	-0.013169	-0.11082	-0.10564
PC aa C34:1	-0.11537	0.051045	0.024006	0.033174	0.081967
PC ae C44:3	-0.11503	0.069111	-0.014439	0.088291	-0.045274
PC aa C38:6	-0.11494	-0.052536	-0.035022	-0.073346	-0.0070612
PC ae C34:2	-0.11472	-0.076662	-0.068453	0.093893	0.1032
PC aa C42:5	-0.11408	0.10196	0.012249	-0.012378	-0.09584
PC ae C42:5	-0.11389	-0.018416	0.048947	0.089556	-0.055289
PC ae C32:1	-0.11368	0.10182	-0.071712	0.043667	0.080226
PC ae C38:4	-0.1134	-0.1329	-0.011709	-0.018158	-0.002034
SM C20:2	-0.11332	-0.0086428	0.019644	0.16051	0.050703
PC ae C36:0	-0.11294	0.08014	0.011261	-0.10364	-0.012293
PC aa C40:1	-0.11258	0.032673	0.01906	-0.012722	-0.089169
PC aa C38:5	-0.11186	-0.10889	0.019109	0.04436	-0.0082472
PC aa C30:2	-0.11172	0.069199	0.0056443	0.025681	-0.073125
PC ae C36:4	-0.11146	-0.11775	0.0012013	0.019158	0.086761
PC ae C34:1	-0.1108	-0.054976	-0.055898	-0.064462	0.1964
PC ae C38:3	-0.11018	-0.13648	0.019776	-0.012409	0.025219
PC aa C38:3	-0.10946	-0.11679	-0.021933	0.0072898	0.011212
PC ae C38:1	-0.10806	0.034823	0.0099043	-0.19293	0.094841
PC aa C42:4	-0.10688	-0.0053807	0.075323	0.079069	-0.09228
PC aa C36:0	-0.10627	-0.11005	0.10131	0.0084157	-0.012319
PC aa C32:3	-0.10458	0.14061	-0.03561	0.033447	-0.01737
PC aa C40:3	-0.10415	-0.081898	0.0069219	0.084513	-0.157
PC aa C42:1	-0.1032	0.021629	0.049536	0.022026	-0.089994
PC ae C42:4	-0.10216	-0.0060954	-0.0078639	-0.11387	-0.034081
PC ae C42:0	-0.10172	-0.072624	0.038011	-0.16596	-0.074762
PC aa C32:2	-0.10168	0.12219	-0.062569	0.06504	0.082042
PC ae C34:0	-0.10081	0.11791	7.3894e-05	0.016339	0.14442
PC aa C40:2	-0.09669	-0.069577	0.060607	0.12472	-0.13136
SM C22:3	-0.09646	0.020631	0.027612	0.12881	0.14427
PC ae C38:2	-0.096045	-0.12123	0.049875	-0.06497	0.078205
PC aa C36:4	-0.093234	-0.15637	0.039244	0.012561	0.10554
PC aa C42:2	-0.093063	-0.073739	0.067273	0.15288	-0.10128
PC ae C30:0	-0.092191	0.15361	-0.0005939	-0.040957	-0.010782
PC ae C44:4	-0.087173	0.16527	-0.0020998	0.040732	-0.027261
lysoPC a C28:1	-0.086714	0.14683	0.00020421	0.043389	-0.063601
PC aa C28:1	-0.084082	0.16912	-0.04966	-0.017546	-0.0092923
PC ae C42:3	-0.083043	-0.082045	-0.015668	0.075773	-0.12914
PC aa C36:5	-0.077258	-0.14633	0.061896	-0.011742	-0.027613
PC aa C30:0	-0.076712	0.17925	-0.010173	0.030087	0.059724
lysoPC a C17:0	-0.07318	0.10175	0.0016821	-0.058081	-0.0037436
lysoPC a C16:0	-0.066308	-0.067083	0.11007	-0.052152	-0.10964
SM C18:1	-0.061654	0.057417	0.090643	0.067344	0.15326
PC aa C34:3	-0.059599	-0.10737	0.013422	-0.013418	-0.050357
C14:1	-0.057369	0.14261	0.15943	-0.0016639	-0.0052685
PC aa C38:4	-0.055273	-0.18921	0.013991	-0.029308	0.0066947
lysoPC a C18:2	-0.054269	-0.067063	0.089186	0.081208	-0.095731
lysoPC a C18:1	-0.053078	0.1013	0.055905	-0.13414	0.051594
PC ae C38:5	-0.049385	-0.18999	0.027642	-0.06302	-0.059731
SM C24:1	-0.048672	0.096341	0.0069949	-0.1462	-0.20254
lysoPC a C16:1	-0.045895	0.13596	-0.015477	-0.035762	-0.17229
PC ae C40:3	-0.043911	-0.19039	0.032111	-0.07961	-0.052964
C18:1-OH	-0.034641	0.067739	0.22337	-0.071186	-0.084975
PC aa C40:6	-0.027362	0.052693	-0.13277	-0.24434	-0.099488
SM C26:1	-0.021542	0.050603	0.062122	0.26546	0.029439
C18	-0.020436	0.05411	0.21717	-0.023259	0.057262
PC aa C38:1	-0.017733	0.069747	-0.010113	-0.21093	0.25998
C16:1-OH	-0.016594	0.077328	0.18922	-0.1231	0.0045083
C4:1	-0.013367	0.10231	0.19239	0.027489	-0.11183
C10:2	-0.012209	-0.0020926	0.050255	0.10222	-0.0031237
C10	-0.012016	-0.004592	0.15245	-0.16819	-0.053513
C14:2-OH	-0.011793	0.07892	0.13986	-0.054705	0.16981
lysoPC a C18:0	-0.0087833	0.12367	0.060097	-0.088142	-0.078114
C14:1-OH	-0.0001071	0.055638	0.24399	-0.022746	0.065724
PC aa C42:0	0.0026229	-0.055983	0.133	0.24989	0.066402
C18:2	0.0037358	0.068193	0.18813	0.1061	-0.18206
C7-DC	0.0062399	0.011881	0.21133	0.13551	0.022356
C14:2	0.018048	0.0070916	0.19782	-0.072622	0.069198
SM C18:0	0.018995	-0.024697	0.17428	0.13915	0.13867
C16-OH	0.023818	0.10994	0.21666	0.038615	0.0043252
C16	0.024423	0.081133	0.20453	-0.012131	0.09276
C16:2-OH	0.029582	0.075036	0.23202	-0.058609	-0.0021039
C5:1-DC	0.029587	0.033509	0.12501	-0.12232	-0.16105
C3	0.029708	-0.18327	0.080539	-0.11441	0.0093996
C3-DC (C4-OH)	0.031177	-0.18369	0.11111	-0.064925	-0.0063274
C10:1	0.031191	0.0052453	0.12299	0.14964	0.16691
C16:1	0.031592	0.049996	0.16737	0.051101	0.18606
C6:1	0.035632	-0.18427	0.11318	-0.042415	-0.020919
C18:1	0.036203	-0.162	0.14335	-0.073547	0.033726
C5-DC (C6-OH)	0.037286	-0.17752	0.12291	-0.061653	0.0010398
C2	0.037897	-0.17585	0.057281	-0.10661	-0.027367
C16:2	0.040591	0.054499	0.19378	0.0015895	0.050461
C3:1	0.050421	0.0082992	0.06847	-0.23986	-0.023308
C5	0.062628	0.04905	0.1889	-0.096769	0.010911
C4	0.06904	0.050995	0.13973	-0.11856	-0.028989

## Sheet: NMR
Metabolite	PC1	PC2	PC3	PC4	PC5
1,6-Anhydro-b-D-glucose	-0.11259	-0.06979	-5e-05	-0.06753	-0.137
2-Aminobutyrate	-0.13001	-0.01826	-0.05689	0.07492	0.05534
2-Hydroxyphenylacetate	-0.08814	-0.10006	0.06255	-0.00391	-0.12101
2-Oxoglutarate	-0.1252	-0.01916	-0.08609	0.02978	-0.06926
2-Phosphoglycerate	-0.08401	0.02149	0.10507	0.00137	-0.13004
3-Hydroxyisovalerate	-0.11471	-0.03633	0.02738	-0.05824	-0.02471
3-Hydroxykynurenine	-0.13359	-0.00611	-0.01468	0.06811	0.09367
3-Indoxylsulfate	-0.1335	-0.00658	-0.0147	0.07003	0.09604
4-Aminobutyrate	0.0095	0.05015	-0.25872	-0.09209	-0.00061
4-Carboxyglutamate	-0.08278	-0.0586	-0.21485	0.11537	-0.0456
4-Hydroxy-3-methoxymandelate	-0.11644	-0.09544	0.04258	0.02144	-0.05555
5-Hydroxyindole-3-acetate	-0.13194	0.00572	-0.02859	-0.01273	-0.05501
Acetamide	-0.05474	-0.05114	-0.04265	0.05085	0.23922
Acetate	-0.01747	0.03654	-0.09871	0.05927	-0.05837
Acetone	-0.12549	0.00912	-0.00094	-0.03348	-0.02442
Alanine	0.09293	-0.00177	-0.02115	0.04739	-0.06341
Anserine	-0.1036	0.0098	0.08757	0.06016	-0.13801
Arabinitol	-0.13434	-0.00618	-0.04562	-0.04191	-0.00038
Arabinose	-0.09805	-0.09104	0.05402	-0.05113	-0.14184
Arginine	0.08383	-0.25288	-0.10124	0.09553	-0.39693
Ascorbate	-0.11408	-0.1206	-0.04986	0.15663	0.08045
Asparagine	0.09335	-0.19123	-0.29391	0.01491	-0.03802
Aspartate	-0.00555	-0.12243	-0.21776	-0.11226	0.03712
Betaine	-0.06397	-0.12956	-0.00063	-0.14177	0.00939
Carnitine	-0.00785	-0.10347	-0.0031	-0.01485	0.12263
Choline	0.07641	-0.05928	0.02699	0.10507	-0.01085
Citrate	-0.08401	-0.04808	0.12936	0.00515	-0.10944
Ethanol	0.04539	-0.09259	0.20108	-0.05065	-0.1229
Ethylene glycol	-0.12721	-0.00505	-0.06234	-0.03648	-0.00238
Ferulate	-0.11586	-0.04151	0.06452	0.03505	-0.0281
Formate	-0.03447	0.01096	-0.01336	0.01836	-0.20412
Fructose	0.26999	0.02658	0.0642	0.22105	0.02227
Fucose	-0.11514	0.0729	0.0467	0.05774	-0.09026
Fumarate	-0.05076	0.00124	0.15832	0.06243	-0.1754
Galactonate	-0.12099	-0.00217	-0.07471	-0.02939	-0.00522
Galactose	-0.08734	0.03058	0.11214	0.20273	0.109
Glucarate	-0.13585	0.00409	-0.02972	-0.02999	-0.00596
Glucitol	-0.08526	-0.24144	0.06597	0.00918	0.04904
Gluconate	-0.13183	-0.01566	-0.01528	0.10764	0.14221
Glucose	0.25798	-0.00134	0.01815	0.14519	0.04952
Glutamate	0.05898	-0.09348	-0.19511	-0.13086	-0.04939
Glutamine	0.17433	-0.21758	-0.14155	-0.11519	-0.09464
Glutathione	-0.12345	0.0137	-0.00138	0.08245	0.04943
Glycerate	0.07304	-0.36635	0.18268	-0.07898	0.29869
Glycerol	-0.10712	-0.08173	-0.10654	0.07101	-0.08018
Glycine	0.05003	-0.22389	-0.09113	0.10165	0.04875
Glycolate	-0.12487	-0.0248	0.00219	0.02802	-0.01485
Guanidoacetate	-0.03248	0.01216	-0.38111	0.09329	-0.18576
Histamine	-0.06242	-0.13147	-0.1578	0.17046	-0.01421
Histidine	-0.10811	-0.03582	0.00348	0.01237	-0.06987
Homoserine	-0.06139	-0.21716	0.17631	-0.08351	-0.02364
Homovanillate	-0.10446	0.02482	-0.06118	-0.08136	-0.01774
Isobutyrate	-0.13381	0.01317	-0.01308	-0.02714	-0.00392
Isocitrate	-0.13229	-0.01315	-0.01512	0.09723	0.12943
Isoleucine	-0.07484	-0.10223	-0.06795	0.05346	0.03645
Lactate	-0.08891	0.01434	0.02883	-0.05943	-0.00216
Lactose	-0.04517	-0.06795	0.20476	0.1376	-0.14711
Leucine	-0.07136	-0.07436	-0.05606	0.04123	0.05915
Lysine	-0.09731	-0.04681	0.0012	-0.01299	-0.12938
Malate	-0.00132	-0.09383	0.03898	-0.15852	-0.06306
Maleate	-0.126	-0.02124	0.00079	0.02389	-0.01457
Malonate	-0.12598	-0.02131	0.00082	0.02397	-0.01457
Maltose	0.08088	-0.16554	0.15676	-0.05598	-0.09101
Mannitol	0.03219	-0.38851	0.03438	-0.00503	0.21249
Methylguanidine	-0.10308	-0.09773	0.10364	0.14236	0.05538
Methylmalonate	-0.10882	-0.01138	-0.00902	-0.03561	0.15529
O-Acetylcholine	-0.12789	0.05301	0.00378	-0.02305	0.00249
O-Phosphocholine	-0.10856	-0.01742	-0.07144	-0.09897	0.06901
O-Phosphoserine	-0.05977	-0.22133	0.21717	0.02702	-0.21738
Ornithine	-0.08529	-0.04271	-0.00111	-0.06161	-0.1794
Phenylacetate	-0.13062	0.00358	-0.03225	-0.01152	-0.06542
Proline	0.04262	-0.09734	-0.14796	-0.07913	0.00799
Propionate	-0.13174	-0.01122	-0.04296	0.05996	0.05224
Pyroglutamate	-0.08579	-0.11734	-0.03015	-0.02218	-0.03379
Pyruvate	-0.11826	0.01911	0.08381	0.06858	-0.05785
Serine	-0.02664	-0.10094	-0.10155	-0.30164	0.05858
Succinate	-0.02188	0.05356	0.09572	0.00694	-0.0519
Sucrose	0.28519	-0.20599	0.00298	0.2295	-0.04284
Tartrate	-0.04944	-0.17293	-0.02532	-0.09305	0.01407
Taurine	-0.10546	-0.01901	-0.06462	0.21573	0.01988
Threonate	-0.09514	-0.00799	-0.00021	0.15562	0.18412
Threonine	0.02161	-0.0187	-0.1113	-0.00516	-0.13739
Tyramine	-0.12601	-0.0362	-0.0794	0.1267	0.09473
Tyrosine	-0.06307	0.03657	0.10948	0.05167	-0.05764
Valine	0.00239	0.01048	-0.03981	-0.09365	0.03004
Xylose	-0.04815	-0.05747	0.10992	-0.22357	0.08982
myo-Inositol	-0.01013	-0.08097	-0.04454	0.41859	0.00166
sn-Glycero-3-phosphocholine	-0.09391	-0.04662	0.02	-0.12474	0.08104
π-Methylhistidine	-0.10889	-0.03983	-0.06056	0.01398	-0.00813

## Sheet: HPLC-UV
Metabolite	PC1	PC2	PC3	PC4	PC5
Gallic acid	0.17544	-0.44679	-0.17724	-0.32769	0.0035232
Catechin	0.26918	-0.30932	0.25751	0.045449	-0.14441
Caffeic acid	0.090714	-0.21808	0.47867	0.15066	0.49715
Syringic acid	0.1015	-0.37587	0.19104	-0.47829	-0.32224
Ferulic acid	0.26326	-0.10041	0.24404	0.22456	0.29351
Sinapic acid	0.2661	-0.10318	-0.38602	0.25986	0.024157
Rutin	0.22835	0.42528	0.13466	-0.1972	-0.00027606
Coumarin	0.082136	0.45351	-0.062101	-0.46648	0.29743
Myricetin	0.27725	-0.12087	-0.45997	-0.092185	0.17688
trans-Cinnnamic acid	0.2979	-0.068014	-0.29867	-0.035267	0.38963
Quercetin	0.34222	0.10407	-0.0046631	-0.059251	-0.31095
Luteolin	0.37521	0.070323	-0.027216	0.15918	-0.17462
Naringenin	0.25924	0.07899	0.27375	-0.37187	0.10518
Kaempferol	0.32036	0.22264	0.073359	0.23375	-0.36016
Isorhamnetin	0.29307	0.13334	0.15569	0.18203	0.043456

## Sheet: FT-MS
Exact Mass_Retention Time	PC1	PC2	PC3	PC4	PC5
272.12812_3.2	0.0048595	0.051478	-0.0079778	-0.0093265	0.0063959
272.12812_5.0	0.045914	-0.042118	-0.027956	0.069009	0.080242
272.12812_5.5	0.069296	-0.015013	-0.0077504	0.022926	0.0082628
286.14377_3.3	0.062651	0.09443	-0.052572	0.0024713	0.007237
286.14377_5.1	0.046017	0.12492	-0.062842	-0.0039615	0.007476
286.14377_5.1	0.046021	-0.031093	-0.0167	0.051853	0.049407
286.14377_5.2	0.054277	-0.017072	-0.012564	0.016487	0.010122
286.14377_5.2	0.068302	-0.013087	-0.0074573	0.0090155	0.0045763
286.14377_6.3	0.048823	0.10452	-0.054793	0.00065608	0.0068408
286.14377_6.3	0.064684	0.010793	0.07746	0.065258	-0.055071
292.09681_6.6	0.061089	-0.017738	-0.013466	0.004671	-0.00055902
292.09681_6.7	0.03814	0.13912	-0.067075	-0.0058632	0.0072748
292.09681_6.8	0.053905	-0.011057	-0.0078779	0.0057977	-0.0032219
292.09681_7.1	0.046696	-0.018967	-0.013017	0.00047596	-0.0028904
292.09681_7.2	0.011972	-0.049747	-0.033955	0.073763	0.09452
292.09681_7.3	0.040323	-0.020904	-0.0043404	0.01254	-0.010532
292.09681_8.2	0.05081	0.12069	-0.061538	-0.0020536	0.0073152
296.12812_5.6	0.057454	0.10335	-0.055418	0.0009334	0.0071736
298.14377_3.0	0.067597	-0.010817	-0.0091412	0.01439	0.0040615
298.14377_3.0	0.050796	-0.0070455	0.047172	0.055746	-0.030811
298.14377_4.5	0.060876	-0.038251	-0.032146	0.05966	0.076836
298.14377_5.0	0.056684	-0.01548	-0.0050656	0.025302	0.0088291
298.14377_5.1	0.066506	-0.01489	-0.005713	0.01742	-0.0036333
298.14377_5.1	0.04921	0.12255	-0.062272	-0.0024424	0.0074583
298.14377_5.3	0.043447	0.13259	-0.065401	-0.0046391	0.007481
298.14377_5.5	0.026209	-0.048774	-0.039168	0.078915	0.1117
298.14377_5.7	0.059762	-0.015261	-0.011813	0.011998	0.004769
298.14377_5.7	0.046271	-0.020089	-0.01089	0.013314	0.0020722
298.14377_6.0	0.056386	-0.015303	-0.011478	0.01157	0.0047024
298.14377_6.0	0.0077511	-0.05003	-0.031824	0.071382	0.088875
298.14377_6.8	0.044696	-0.012869	0.05392	-0.10719	0.053132
298.14377_7.2	0.046998	-0.018949	-0.013026	0.00056036	-0.0028476
300.15942_2.6	0.042355	0.016993	0.14856	-0.03738	-0.010094
300.15942_3.7	0.054783	-0.019564	-0.011674	0.014336	0.0030737
300.15942_4.0	0.05651	0.10298	-0.055273	0.00058619	0.0071757
300.15942_4.1	0.062502	-0.0066099	0.056538	-0.10077	0.058962
300.15942_5.1	0.044173	-0.054374	-0.0697	-0.058856	-0.11397
300.15942_5.1	0.018585	0.11808	0.017041	0.062988	-0.023794
300.15942_5.2	0.061953	-0.010386	-0.0082337	0.014029	0.0036658
300.15942_5.2	0.044494	-0.022916	-0.0073012	0.017143	-0.0037297
300.15942_5.6	0.069502	-0.015409	-0.011472	0.013245	0.0031725
300.15942_6.1	0.050666	-0.051907	-0.066123	-0.053041	-0.10523
300.15942_6.1	0.032893	0.13924	0.026857	0.047952	-0.051424
300.15942_6.2	0.067342	-0.0075916	0.048641	-0.087522	0.052981
312.15942_5.7	0.050109	0.12124	-0.06198	-0.0029084	0.007584
312.15942_6.0	0.054827	-0.012667	-0.01273	0.011735	0.0024455
312.15942_6.6	0.020816	-0.049072	-0.03919	0.079661	0.11381
312.15942_6.8	0.046983	-0.019129	-0.0143	0.035164	0.033648
312.15942_6.9	0.058758	-0.017558	-0.012598	0.014165	0.0051986
312.15942_7.0	0.060433	-0.012884	-0.013051	0.012418	0.0029009
314.13868_4.6	0.048946	-0.043192	-0.035806	0.068513	0.092329
314.13868_4.7	0.04757	-0.026309	-0.014951	0.028259	0.018239
314.13868_4.7	0.065797	-0.017454	-0.01375	0.0059627	0.00019249
314.13868_4.8	0.048915	-0.00022175	0.058881	0.054526	-0.048282
314.13868_5.0	0.062666	-0.00656	0.057229	-0.10198	0.059628
314.13868_5.1	0.054285	0.0063865	0.073077	0.063971	-0.052063
314.13868_5.2	0.073927	-0.010653	-0.010597	0.014608	0.0048648
314.13868_8.2	0.035779	0.010718	0.13867	-0.056292	0.0035527
314.17507 _3.9	0.045944	-0.042036	-0.034509	0.067186	0.090363
314.17507 _4.3	0.034128	-0.047779	-0.038696	0.076846	0.10722
314.17507 _5.7	0.026911	-0.048697	-0.039134	0.078738	0.11132
314.17507_4.2	0.049615	-0.0045224	0.071936	-0.12595	0.069549
314.17507_4.3	0.014354	0.036188	-0.093725	-0.017334	-0.044364
314.17507_5.7	0.016323	0.11629	0.062102	-0.041438	0.0061231
314.17507_5.8	0.05274	-0.01621	-0.0088525	0.013983	0.0016869
314.17507_6.2	0.033145	0.13037	0.069532	-0.026981	-0.012488
314.17507_7.0	0.069968	-0.0078392	0.045906	-0.083294	0.051404
317.15434_4.2	0.063739	-0.010537	-0.0085144	0.014174	0.0037888
317.15434_5.0	0.058231	-0.015405	-0.0054187	0.024985	0.0088573
317.15434_5.2	0.054933	0.016559	0.098731	0.07595	-0.069048
317.15434_5.5	0.06236	-0.0067705	0.056203	-0.099961	0.058377
317.15434_5.9	0.069089	-0.010897	-0.0093972	0.014461	0.004169
317.15434_6.2	0.063211	-0.010492	-0.0084328	0.014132	0.0037526
320.09173_10.2	0.061752	-0.019353	-0.016394	0.016275	0.013908
320.09173_10.5	0.064875	0.011164	0.078754	0.065834	-0.055765
320.09173_10.6	0.066068	-0.018913	-0.016319	0.016438	0.013253
320.09173_6.8	0.04085	-0.017395	-0.011529	0.0080203	0.0032299
320.09173_7.1	0.0091381	-0.08091	-0.086578	0.0011916	-0.017063
320.09173_7.2	0.033576	-0.024703	-0.015171	0.033038	0.029653
320.09173_7.3	0.034189	-0.022831	-0.0010023	0.0086471	-0.0091195
320.09173_8.2	0.039143	0.1156	-0.065675	-0.00016662	0.013569
320.09173_9.3	0.059191	-0.019484	-0.016336	0.01613	0.014213
322.10738_6.3	0.028747	0.12695	-0.0036762	-0.10046	0.052822
322.10738_6.6	0.047973	-0.010574	-0.0070485	0.004562	-0.004127
322.10738_6.7	0.045222	0.12977	-0.064564	-0.0039376	0.0074664
322.10738_6.8	0.0033823	-0.058793	-0.034401	0.075898	0.092716
322.10738_7.0	0.042009	-0.023406	-0.012305	0.01374	0.003019
322.10738_7.1	0.043968	-0.052941	-0.059241	-0.046041	-0.10625
322.10738_7.9	0.052909	-0.050314	-0.064461	-0.050714	-0.10156
322.10738_8.4	0.036677	0.091927	-0.099618	-0.046278	-0.067251
324.12303_6.3	0.064199	-0.018069	-0.014765	0.030874	0.026722
324.12303_6.5	0.017294	-0.080506	-0.085639	0.0056128	-0.011315
324.12303_6.5	0.045576	-0.01914	-0.014239	0.03538	0.034052
324.12303_6.6	0.051725	-0.018804	-0.013307	0.0017876	-0.0021962
324.12303_6.7	0.059662	-0.0060985	0.061385	-0.10878	0.062518
324.12303_6.7	0.048337	-0.022574	-0.010178	0.019834	0.0046064
324.12303_7.0	0.058513	-0.0059172	0.062735	-0.11097	0.063438
326.13868_5.9	0.038112	0.1305	-0.025918	-0.068839	0.03852
326.13868_6.2	0.062728	-0.010451	-0.0083583	0.014092	0.0037195
326.13868_6.4	0.046291	0.12822	-0.06404	-0.0038353	0.0074988
326.13868_6.5	0.065326	-0.0070253	0.053674	-0.096134	0.057092
326.13868_6.8	0.053988	-0.050775	-0.064706	-0.050557	-0.10158
326.13868_7.0	0.041348	0.088974	-0.044847	0.0056419	-0.002954
326.17507_5.8	0.066933	-0.011873	-0.012224	0.012596	0.0036474
328.15433_1.0	0.066418	-0.01252	-0.009747	0.009	0.0028765
328.15433_2.9	0.064916	-0.012994	-0.013226	0.012855	0.0032821
328.15433_3.2	0.068205	-0.012939	-0.013247	0.01314	0.0035913
328.15433_4.7	0.074939	-0.014599	-0.013695	0.014966	0.0089141
328.15433_4.8	0.052958	0.017432	0.10171	0.077322	-0.071022
328.15433_4.9	0.057611	-0.0057802	0.063849	-0.11282	0.064204
328.15433_5.0	0.070424	-0.015848	-0.011664	0.013487	0.0032569
328.15433_5.2	0.015766	0.090234	-0.024872	-0.047139	0.1189
328.15433_5.3	0.027144	-0.00798	0.063914	0.082933	-0.026474
328.15433_5.4	0.040927	0.075088	-0.095489	-0.045963	-0.070586
328.15433_5.5	0.061912	-0.038457	-0.032498	0.060133	0.07743
328.15433_5.6	0.037966	0.012426	0.10158	0.077346	-0.075548
328.15433_5.7	0.051552	-0.045209	-0.056268	-0.037337	-0.081433
328.15433_5.8	0.032319	0.12398	-0.0041831	-0.097825	0.052008
328.15433_6.0	0.042689	0.02133	0.11446	0.082687	-0.079345
328.15433_6.3	0.048363	-0.0191	-0.014326	0.034893	0.033187
328.15433_6.4	0.059969	-0.015085	-0.0040439	0.017621	-0.0055492
328.15433_7.0	0.068971	-0.0076706	0.047733	-0.086315	0.052746
328.15433_7.2	0.073099	-0.008454	0.039389	-0.072433	0.046452
328.15433_9.1	0.065019	-0.043748	-0.055352	-0.037333	-0.080786
328.19072_6.1	0.057524	-0.015483	-0.005241	0.025248	0.0088543
330.16998_2.4	0.073309	-0.012205	-0.012697	0.01324	0.0041957
330.16998_2.5	0.062512	-0.037123	-0.031314	0.057721	0.07366
330.16998_2.6	0.046983	-0.044901	-0.036936	0.071431	0.096874
330.16998_2.8	0.028115	-0.015388	0.067801	0.11661	0.0089504
330.16998_2.9	0.03982	-0.051198	-0.020538	-0.11261	-0.049448
330.16998_3.5	0.064541	-0.015153	-0.0067085	0.024034	0.0084735
330.16998_3.7	0.063383	-0.015253	-0.012042	0.012458	0.0049829
330.16998_3.8	0.061608	-0.012971	-0.013148	0.012559	0.0029889
330.16998_4.1	0.054099	-0.040771	-0.03391	0.064423	0.084931
330.16998_4.2	0.047553	0.017125	0.14242	-0.014934	-0.022484
330.16998_4.3	0.0094213	0.04323	-0.075973	0.066651	0.10632
330.16998_5.0	0.068763	-0.012367	-0.010067	0.0096948	0.0032016
330.16998_5.1	0.021988	-0.050232	-0.038102	0.086702	0.11585
330.16998_5.1	0.019816	-0.050968	-0.038637	0.087928	0.11823
330.16998_5.2	0.058382	-0.016807	-0.013831	0.012954	0.0039622
330.16998_5.4	0.041356	0.13171	-0.064855	-0.0051901	0.00736
330.16998_5.5	0.035602	0.0046895	0.11414	-0.024723	-0.01058
330.16998_6.4	0.036143	0.14076	-0.06728	-0.0060913	0.0070511
332.09173_10.2	0.0378	0.13015	0.031183	0.050632	-0.052285
332.09173_10.6	0.060491	-0.0062402	0.060379	-0.10715	0.06182
332.09173_10.7	0.051433	0.018072	0.10386	0.078275	-0.07243
332.09173_10.8	0.060406	-0.019431	-0.016389	0.016238	0.014071
332.09173_11.4	0.059028	0.014643	0.091987	0.07278	-0.064618
332.09173_11.7	0.058317	0.014913	0.093032	0.073288	-0.065302
332.09173_12.2	0.056328	0.015786	0.096088	0.074718	-0.067316
332.09173_13.8	0.056391	0.015766	0.096022	0.074694	-0.067278
332.09173_15.4	0.066024	0.010783	0.077881	0.065693	-0.055238
332.09173_7.3	0.046565	-0.019876	-0.015968	0.015153	0.01524
332.09173_7.4	0.023618	0.13685	0.044791	0.055908	-0.06167
332.09173_7.5	0.055949	-0.011115	-0.008111	0.0062871	-0.0026675
332.09173_7.8	0.047508	-0.0143	0.048122	-0.091158	0.063295
332.09173_8.2	0.04196	0.021031	0.11327	0.081916	-0.078553
332.09173_9.3	0.055094	0.016451	0.098398	0.075818	-0.068843
332.09173_9.5	0.056642	0.015791	0.096037	0.074692	-0.067277
332.09173_9.7	0.061528	-0.0063981	0.059017	-0.10492	0.06088
334.10738 _6.7	0.06009	-0.047387	-0.060239	-0.044001	-0.091401
334.10738_10.1	0.066035	-0.018906	-0.016302	0.016435	0.013242
334.10738_10.5	0.042136	0.0047403	0.12073	-0.031435	0.002429
334.10738_10.8	0.019764	0.11222	0.083937	-0.045032	-0.010162
334.10738_5.9	0.054208	0.10595	-0.056276	-0.0013744	0.0075355
334.10738_6.1	0.063759	-0.044216	-0.056131	-0.038592	-0.08268
334.10738_6.2	0.059679	0.099578	-0.054508	0.00033997	0.0074864
334.10738_6.3	0.054148	-0.018757	-0.013473	0.0023841	-0.0018661
334.10738_6.5	0.058617	-0.04833	-0.061483	-0.045754	-0.094162
334.10738_6.6	0.053173	-0.018807	-0.013431	0.0021307	-0.0020104
334.10738_7.1	0.038617	0.1385	-0.066928	-0.0057929	0.0073153
334.10738_7.2	0.058047	-0.019595	-0.01635	0.016073	0.014344
334.10738_7.4	0.041943	-0.054963	-0.070634	-0.060554	-0.11644
334.10738_8.4	0.057921	-0.019526	-0.016352	0.016054	0.014291
334.10738_8.9	0.056336	-0.019419	-0.016234	0.015833	0.014256
334.10738_9.7	0.065155	-0.018998	-0.016351	0.016406	0.013369
336.12303_10.2	0.064243	-0.011726	-0.0093292	0.008095	-0.0013663
336.12303_10.5	0.068864	0.0082428	0.067377	0.059678	-0.04815
336.12303_12.8	0.048478	-0.052801	-0.067687	-0.055439	-0.10891
336.12303_14.2	0.051218	-0.051838	-0.066128	-0.052891	-0.10508
336.12303_14.8	0.055676	-0.049757	-0.063257	-0.048482	-0.098333
336.12303_15.5	0.064704	-0.038911	-0.048248	-0.029912	-0.06766
336.12303_6.2	0.027897	0.14285	0.028304	0.048179	-0.052863
336.12303_6.3	0.064749	-0.013342	-0.0065217	0.0080156	0.0044092
336.12303_6.6	0.050445	-0.018899	-0.01327	0.0014249	-0.0023929
336.12303_6.7	0.060076	-0.011462	-0.0087703	0.0071651	-0.0021503
336.12303_6.8	0.036806	-0.049208	-0.051195	-0.030437	-0.082568
336.12303_7.1	0.01888	-0.055258	-0.062821	-0.060202	-0.10453
336.12303_7.2	0.0029164	0.032351	-0.07279	0.065379	0.096424
336.12303_7.3	0.040283	-0.013095	0.081146	-0.012563	-0.0085889
336.12303_7.5	0.036591	-0.050376	-0.055881	-0.047439	-0.086001
336.12303_7.8	0.033278	-0.051753	-0.063295	-0.057525	-0.10991
336.12303_8.2	0.028375	0.11781	0.015223	0.034913	-0.044969
336.12303_8.6	0.038269	-0.055194	-0.070873	-0.061898	-0.11802
336.12303_8.7	0.063479	-0.011677	-0.0092304	0.0079211	-0.0015294
336.12303_9.1	0.038473	-0.050731	-0.061932	-0.054546	-0.10581
336.12303_9.4	0.061899	-0.011575	-0.0090118	0.0075636	-0.0018327
336.12303_9.8	0.045845	-0.013336	-0.0070224	0.0028793	-0.0036293
338.10230_6.0	0.049311	-0.019505	-0.011051	0.013723	0.0027736
338.10230_9.4	0.047761	0.12607	-0.063284	-0.0030334	0.0074098
338.13868_6.7	0.050518	0.11828	-0.060581	-0.0018213	0.0071124
338.13868_6.8	-0.006057	-0.068481	0.035926	-0.0247	0.00017744
338.13868_6.9	0.068711	-0.010226	-0.0098543	0.014156	0.0045732
338.13868_7.6	0.030237	-0.047059	-0.038046	0.076193	0.10689
338.13868_7.8	0.045492	0.12868	-0.063985	-0.0037487	0.0072981
340.11795_5.2	0.063123	0.074402	-0.044926	0.0033446	0.0068312
340.11795_6.7	0.040709	0.02197	0.11646	0.083435	-0.080629
340.11795_7.8	0.055348	0.11118	-0.058608	-0.00062877	0.0074279
340.11795_8.7	0.05812	-0.046404	-0.059332	-0.043754	-0.090461
340.11795_8.9	0.067848	-0.015102	-0.007436	0.023117	0.0082413
340.15433_6.0	0.042585	0.084222	-0.012779	-0.045866	0.034981
340.15433_6.1	0.053816	-0.018674	-0.01453	0.033488	0.030951
340.15433_6.6	0.052859	-0.0050193	0.068896	-0.12103	0.06759
340.15433_7.2	0.072113	-0.012291	-0.0087196	0.010486	0.004763
340.15433_7.5	0.059662	-0.047837	-0.060651	-0.044524	-0.092251
340.15433_7.9	0.065605	-0.01483	-0.00547	0.0176	-0.0040622
340.15433_8.2	0.051546	-0.014946	-0.0022755	0.017096	-0.0072097
340.15433_8.6	0.050711	-0.014926	-0.0020579	0.017131	-0.0074444
340.15433_9.1	0.05742	-0.013276	0.036134	-0.051355	0.028542
340.15433_9.8	0.066205	-0.014998	-0.0055123	0.017722	-0.0040312
342.16998_5.4	0.035394	-0.041428	-0.025238	0.068919	0.078404
342.16998_5.6	-0.0074264	-0.020556	0.061605	0.13038	0.038968
342.16998_5.7	0.047037	-0.0041323	0.074161	-0.12953	0.070943
342.16998_5.7	0.018841	-0.047582	-0.041159	-0.026733	-0.059682
342.16998_5.7	0.063798	-0.015415	-0.010777	0.012534	0.0027301
342.16998_5.7	0.042896	-0.018976	-0.012734	-0.00044816	-0.0033662
342.16998_5.8	0.067289	-0.012918	-0.013226	0.013073	0.0035071
342.16998_5.8	0.048849	-0.02039	-0.0080423	0.027326	0.013869
342.16998_5.8	0.067	-0.0099614	-0.0096397	0.014373	0.0045067
342.16998_6.1	0.076992	-0.010888	-0.011021	0.014589	0.0050159
342.16998_6.2	0.020596	-0.026597	0.04363	0.026615	-0.13911
342.16998_6.4	0.055863	-0.0055008	0.06581	-0.11601	0.065531
342.16998_6.5	0.033841	-0.0024474	0.070301	0.063038	-0.055722
342.16998_6.8	0.055239	-0.0054221	0.066419	-0.117	0.065912
342.16998_6.9	0.045632	0.01974	0.10887	0.080099	-0.075785
342.16998_7.4	0.047762	-0.044581	-0.036721	0.070824	0.095839
342.16998_7.7	0.045081	-0.04531	-0.037195	0.072169	0.098307
344.14925_2.7	0.071446	-0.015048	-0.011573	0.013397	0.0035427
344.14925_8.1	0.048913	0.12427	-0.06277	-0.0027471	0.0074072
344.18563_4.2	0.058783	-0.012845	-0.012975	0.012228	0.0027605
344.18563_4.9	0.017688	-0.037303	0.037333	-0.045361	0.14602
344.18563_5.0	0.052963	-0.017675	-0.0024412	0.025377	-0.00051665
344.18563_5.7	0.050482	-0.012164	-0.0076035	0.0053945	0.0012279
348.08665_10.2	0.063459	-0.0067282	0.056322	-0.10049	0.058956
348.08665_10.9	0.058521	-0.019588	-0.016395	0.016114	0.014287
348.08665_8.2	0.055566	-0.019741	-0.016344	0.015911	0.014592
348.08665_9.9	0.054745	0.016663	0.099024	0.076073	-0.069249
348.12303_7.8	0.037448	-0.034419	0.027403	-0.16184	-0.01119
350.13868_10.5	0.03084	0.0077424	0.13266	-0.033319	-0.00037585
350.13868_5.9	0.042465	0.12973	-0.064188	-0.0050041	0.0074794
350.13868_6.3	0.049221	0.11941	-0.061177	-0.0032394	0.0075786
350.13868_7.5	0.040784	-0.054521	-0.063794	-0.041438	-0.082968
352.11795_5.8	0.056065	-0.019696	-0.016342	0.015963	0.014547
352.11795_6.3	0.0082812	-0.083206	-0.084878	-0.005983	-0.028471
352.11795_7.5	0.05824	-0.048587	-0.061779	-0.046178	-0.094822
352.11795_8.5	0.049395	-0.052654	-0.06728	-0.054683	-0.10781
352.11795_9.2	0.066335	-0.014916	-0.0056471	0.017473	-0.0037408
352.11795_9.3	0.031287	-0.056051	-0.054027	-0.035527	-0.07637
352.11795_9.4	0.052696	-0.01887	-0.014575	0.034032	0.031683
352.11795_9.8	0.065949	-0.015163	-0.0070614	0.023421	0.0083897
352.15434_5.5	0.050163	-0.039624	-0.031544	0.067578	0.083394
352.15434_6.5	0.033598	0.01373	0.14312	-0.054632	-0.0031308
352.15434_6.6	0.054914	-0.013195	-0.0044281	0.0057253	0.0038784
352.15434_6.9	0.040564	-0.023475	-0.012179	0.013588	0.0028763
352.15434_7.1	0.036242	-0.044794	-0.029353	0.074068	0.088607
352.15434_8.1	0.051825	-0.018535	-0.012302	0.013807	0.0050985
354.1336_3.9	0.053293	0.1136	-0.059154	-0.0007306	0.0072384
354.1336_5.2	0.01159	-0.027522	0.049932	0.12829	0.043355
354.1336_5.8	0.066901	0.010231	0.075741	0.064587	-0.05382
354.1336_6.1	0.033896	-0.047933	-0.037719	0.065198	0.091118
354.1336_6.3	0.03111	-0.028497	-0.010537	0.0076043	0.0039657
354.1336_6.7	0.027187	0.10096	-0.05784	-0.0039173	0.006716
354.1336_7.0	0.061516	-0.019184	-0.016266	0.016285	0.013801
354.1336_7.2	0.045052	0.019695	0.10835	0.079322	-0.075282
354.1336_7.5	0.057848	-0.0057286	0.062888	-0.11126	0.063572
354.1336_8.0	0.065379	-0.015274	-0.0068922	0.023747	0.0084578
354.1336_8.6	0.051285	-0.043455	-0.035957	0.068887	0.092281
354.1336_9.1	0.055509	-0.049235	-0.062948	-0.048309	-0.097924
354.16998_6.1	0.067453	-0.015474	-0.011255	0.012994	0.0030858
354.16998_6.5	0.058609	-0.01532	-0.0054593	0.024972	0.0087035
354.16998_6.9	0.040328	-0.01348	0.051212	-0.076417	0.049912
354.16998_7.3	0.043881	-0.0203	-0.0038785	0.016789	-0.0077138
354.16998_8.5	0.060469	-0.015192	-0.011794	0.012083	0.0047945
354.16998_8.6	0.066285	-0.016495	-0.011367	0.013135	0.0027467
356.14925_5.2	0.051736	-0.018749	-0.014362	0.033807	0.031528
356.14925_5.2.1	0.045642	0.11926	0.029726	0.050345	-0.049299
356.14925_5.6	0.060983	-0.019334	-0.01633	0.016019	0.01376
356.14925_6.1	0.064764	-0.018669	-0.016145	0.015988	0.012927
356.14925_6.2	0.045639	-0.014095	0.046436	-0.084991	0.05228
356.14925_8	0.056696	-0.018428	-0.014762	0.032836	0.029786
356.14925_8.1	0.057738	-0.015116	-0.0035082	0.017676	-0.0062247
356.14925_8.2	0.058441	-0.015121	-0.0036659	0.017694	-0.0060608
356.18563_5.9	0.02562	-0.04881	-0.039173	0.078997	0.11194
356.18563_6	0.048026	-0.01909	-0.014273	0.034872	0.033209
356.18563_6.1	0.032175	-0.047292	-0.032745	0.078079	0.098449
356.18563_6.2	0.054968	-0.015064	-0.0029007	0.01758	-0.0068333
356.18563_7.0	0.047923	0.019455	0.10841	0.080232	-0.075404
356.18563_7.3	0.062279	-0.015081	-0.0045565	0.017752	-0.0051149
356.18563_7.6	0.067119	-0.014932	-0.0057799	0.017645	-0.0036938
358.16490_2.3	0.055411	-0.019867	-0.011286	0.035235	0.025638
358.16490_4.8	0.059108	0.0035499	0.065901	0.064602	-0.04261
358.16490_5.2	0.051212	0.06141	0.0030217	0.042719	-0.0093431
358.16490_5.4	0.031	0.034222	-0.063328	0.062961	0.092304
358.16490_5.5	0.041255	-0.023435	-0.012243	0.013661	0.0029597
358.16490_7.4	0.07094	-0.0080017	0.043934	-0.080063	0.049956
358.16490_8.8	0.058559	-0.01247	-0.0087088	0.0071763	0.0020235
358.20128_5.5	0.059246	-0.012866	-0.013005	0.012284	0.0027977
362.10230_10	0.060662	-0.019454	-0.016414	0.016223	0.014037
362.10230_10.9	0.064373	-0.0068636	0.055056	-0.098432	0.058087
362.10230_8.0	0.046068	0.020128	0.11065	0.081148	-0.076849
362.10230_8.6	0.051119	-0.019846	-0.016169	0.015395	0.014807
362.10230_9.1	0.060106	-0.019508	-0.016417	0.016152	0.014074
362.10230_9.3	0.062315	-0.019323	-0.016409	0.016296	0.013815
362.10230_9.6	0.064528	-0.019105	-0.016373	0.016379	0.013489
364.11795_10.2	0.041806	0.0029593	0.073469	0.067352	-0.046689
364.11795_10.7	0.054701	-0.019751	-0.016311	0.015863	0.014667
364.11795_10.8	0.040506	0.016961	0.14973	-0.043	-0.0069536
364.11795_8.3	0.05671	-0.0056376	0.064857	-0.11447	0.064889
364.11795_9.1	0.057291	-0.0057311	0.064207	-0.11341	0.064447
364.11795_9.6	0.063263	-0.0067889	0.056383	-0.10046	0.058838
370.12851_4.8	0.061839	-0.01143	-0.0089205	0.0076436	-0.0014783
370.12851_5.1	0.060148	-0.044716	-0.057113	-0.040806	-0.085723
370.12851_5.8	0.06817	0.0086944	0.070104	0.061425	-0.050083
370.12851_5.9	0.033132	0.14357	-0.067983	-0.0070657	0.0070424
370.12851_6.3	0.038992	0.13671	-0.066328	-0.0058481	0.007333
370.12851_7.0	0.042475	0.13274	-0.064985	-0.0042231	0.0071402
370.12851_9.0	0.051329	-0.051911	-0.066255	-0.053006	-0.10529
370.16490_11.8	0.060298	-0.0062008	0.060625	-0.10756	0.062002
370.16490_14.4	0.067998	-0.0074984	0.049426	-0.089119	0.053993
370.16490_14.7	0.071969	-0.0082084	0.041981	-0.076777	0.048463
370.16490_15.3	0.071339	-0.0080941	0.04327	-0.078918	0.049429
370.16490_6.5	0.055657	-0.011017	-0.0080025	0.006298	-0.0025316
370.16490_6.5	0.040166	0.02216	0.11702	0.083626	-0.080995
370.16490_6.6	0.047233	-0.01282	-0.0029549	0.0040742	0.0034383
370.16490_6.9	0.056626	-0.01104	-0.008183	0.006522	-0.0023251
370.16490_7.0	0.031464	-0.073995	-0.076112	0.020492	0.01154
374.19620_3.6	0.064683	-0.015179	-0.0068021	0.023826	0.0084592
374.19620_6.6	0.066424	-0.013065	-0.013332	0.013047	0.0034051
378.13360_7.8	0.051031	-0.019628	-0.016001	0.015144	0.014506
378.13360_8.2	0.049365	-0.019881	-0.01612	0.01541	0.015072
378.13360_8.3	0.063408	-0.0068224	0.056153	-0.10008	0.058663
378.90721_9.9	0.051983	0.012399	0.13194	-0.043461	-0.00034666
384.14416_5.5	0.05276	-0.051295	-0.065384	-0.051638	-0.10322
384.14416_5.7	0.062042	-0.012196	-0.0091688	0.0081662	0.0025359
384.14416_6.1	0.065783	-0.012214	-0.0074376	0.0089863	0.0044045
386.15981_5.9	0.069508	0.0084761	0.069084	0.061051	-0.04937
386.15981_6.1	0.06512	0.011237	0.079364	0.066333	-0.056206
386.15981_6.2	0.064485	-0.0069193	0.054898	-0.09814	0.057923
392.11286_10.2	0.045773	0.12565	0.0094492	0.039603	-0.038125
392.11286_8.5	0.058345	-0.005892	0.062983	-0.11142	0.06362
394.12851_6.8	0.079377	-0.0097251	0.020699	-0.041212	0.031945
398.15981_5.7	0.048598	-0.052928	-0.067644	-0.05531	-0.10874
398.15981_7.5	0.057009	-0.012776	-0.012876	0.012009	0.0026179
400.13908_5.2	0.062426	0.067688	-0.041607	0.0042611	0.0067264
400.13908_5.5	0.053591	-0.050927	-0.064869	-0.050838	-0.10199
400.13908_6.6	0.052103	-0.051577	-0.065777	-0.052256	-0.10415
400.17546_6.8	0.058423	-0.012836	-0.012963	0.012182	0.0027323
414.15473_7.7	0.0702	-0.01299	-0.01335	0.013387	0.003757
